# Supplementary material for: Aloe-emodin attenuates hyperuricemia-induced renal injury in mice by mitigating inflammation and oxidative stress
Source: Front Nutr. 2025 Oct 15;12:1677560. doi: 10.3389/fnut.2025.1677560 (PMC12568037; doi:10.3389/fnut.2025.1677560)
Supplement: Supplementary file 2 [file Table_3.xlsx]

## Sheet: Sheet1
Table S3. Differential gene expression in HUA vs CON
gene_id	gene_name	GO	KEGG	Description	trans_type	fc	log2(fc)	pval	qval	regulation	significant
ENSMUSG00000053113	Socs3	GO:0001784(phosphotyrosine residue binding);GO:0001932(regulation of protein phosphorylation);GO:0005515(protein binding);GO:0005829(cytosol);GO:0005942(phosphatidylinositol 3-kinase complex);GO:0007165(signal transduction);GO:0007259(receptor signaling pathway via JAK-STAT);GO:0009898(cytoplasmic side of plasma membrane);GO:0009968(negative regulation of signal transduction);GO:0016567(protein u…	04120(Ubiquitin mediated proteolysis);04380(Osteoclast differentiation);04630(JAK-STAT signaling pathway);04668(TNF signaling pathway);04910(Insulin signaling pathway);04917(Prolactin signaling pathway);04920(Adipocytokine signaling pathway);04930(Type II diabetes mellitus);04931(Insulin resistance);04932(Non-alcoholic fatty liver disease);04935(Growth hormone synthesis, secretion and action);051…	suppressor of cytokine signaling 3 [Source:MGI Symbol;Acc:MGI:1201791]	protein_coding;protein_coding_CDS_not_defined	56.1023	5.80999	0	0	up	yes
ENSMUSG00000029304	Spp1	GO:0001503(ossification);GO:0001649(osteoblast differentiation);GO:0005125(cytokine activity);GO:0005178(integrin binding);GO:0005576(extracellular region);GO:0005615(extracellular space);GO:0005737(cytoplasm);GO:0005794(Golgi apparatus);GO:0006710(androgen catabolic process);GO:0006874(cellular calcium ion homeostasis);GO:0006883(cellular sodium ion homeostasis);GO:0007155(cell adhesion);GO:0007…	04151(PI3K-Akt signaling pathway);04371(Apelin signaling pathway);04510(Focal adhesion);04512(ECM-receptor interaction);04620(Toll-like receptor signaling pathway);04929(GnRH secretion);05165(Human papillomavirus infection);05165(Human papillomavirus infection)	secreted phosphoprotein 1 [Source:MGI Symbol;Acc:MGI:98389]	protein_coding	49.3292	5.62437	0	0	up	yes
ENSMUSG00000026728	Vim	GO:0003723(RNA binding);GO:0003725(double-stranded RNA binding);GO:0005200(structural constituent of cytoskeleton);GO:0005212(structural constituent of eye lens);GO:0005515(protein binding);GO:0005634(nucleus);GO:0005737(cytoplasm);GO:0005777(peroxisome);GO:0005829(cytosol);GO:0005844(polysome);GO:0005856(cytoskeleton);GO:0005882(intermediate filament);GO:0005886(plasma membrane);GO:0007010(cytos…	04820(Cytoskeleton in muscle cells);05169(Epstein-Barr virus infection);05206(MicroRNAs in cancer);05206(MicroRNAs in cancer)	vimentin [Source:MGI Symbol;Acc:MGI:98932]	protein_coding;retained_intron	8.57287	3.09978	0	0	up	yes
ENSMUSG00000032332	Col12a1	GO:0005515(protein binding);GO:0005576(extracellular region);GO:0005581(collagen trimer);GO:0005595(collagen type XII trimer);GO:0005615(extracellular space);GO:0007155(cell adhesion);GO:0030020(extracellular matrix structural constituent conferring tensile strength);GO:0031012(extracellular matrix);GO:0035987(endodermal cell differentiation);GO:0062023(collagen-containing extracellular matrix);G…	04974(Protein digestion and absorption);04974(Protein digestion and absorption)	collagen, type XII, alpha 1 [Source:MGI Symbol;Acc:MGI:88448]	protein_coding;retained_intron	68.4147	6.09623	0	0	up	yes
ENSMUSG00000026822	Lcn2	GO:0002020(protease binding);GO:0002376(immune system process);GO:0005506(iron ion binding);GO:0005515(protein binding);GO:0005576(extracellular region);GO:0005615(extracellular space);GO:0005829(cytosol);GO:0006811(ion transport);GO:0006826(iron ion transport);GO:0006915(apoptotic process);GO:0007614(short-term memory);GO:0007616(long-term memory);GO:0009410(response to xenobiotic stimulus);GO:0…	04657(IL-17 signaling pathway);04657(IL-17 signaling pathway)	lipocalin 2 [Source:MGI Symbol;Acc:MGI:96757]	protein_coding;protein_coding_CDS_not_defined;retained_intron	854.016	9.73812	0	0	up	yes
ENSMUSG00000046805	Mpeg1	GO:0002250(adaptive immune response);GO:0016020(membrane);GO:0030659(cytoplasmic vesicle membrane);GO:0030670(phagocytic vesicle membrane);GO:0031410(cytoplasmic vesicle);GO:0031410(cytoplasmic vesicle)	NA	macrophage expressed gene 1 [Source:MGI Symbol;Acc:MGI:1333743]	protein_coding	19.6817	4.29878	0	0	up	yes
ENSMUSG00000013584	Aldh1a2	GO:0001523(retinoid metabolic process);GO:0001568(blood vessel development);GO:0001758(retinal dehydrogenase activity);GO:0001822(kidney development);GO:0001889(liver development);GO:0001947(heart looping);GO:0002138(retinoic acid biosynthetic process);GO:0003007(heart morphogenesis);GO:0004028(3-chloroallyl aldehyde dehydrogenase activity);GO:0004029(aldehyde dehydrogenase (NAD+) activity);GO:00…	00830(Retinol metabolism)	aldehyde dehydrogenase family 1, subfamily A2 [Source:MGI Symbol;Acc:MGI:107928]	protein_coding	61.9753	5.95362	0	0	up	yes
ENSMUSG00000030560	Ctsc	GO:0001913(T cell mediated cytotoxicity);GO:0004197(cysteine-type endopeptidase activity);GO:0004252(serine-type endopeptidase activity);GO:0005615(extracellular space);GO:0005654(nucleoplasm);GO:0005737(cytoplasm);GO:0005764(lysosome);GO:0005813(centrosome);GO:0006508(proteolysis);GO:0006915(apoptotic process);GO:0008233(peptidase activity);GO:0008234(cysteine-type peptidase activity);GO:0008239…	04142(Lysosome);04210(Apoptosis);04210(Apoptosis)	cathepsin C [Source:MGI Symbol;Acc:MGI:109553]	protein_coding;retained_intron	14.6572	3.87353	6.76669e-294	2.88278e-290	up	yes
ENSMUSG00000000957	Mmp14	GO:0001501(skeletal system development);GO:0001503(ossification);GO:0001525(angiogenesis);GO:0001541(ovarian follicle development);GO:0001666(response to hypoxia);GO:0001935(endothelial cell proliferation);GO:0001958(endochondral ossification);GO:0004175(endopeptidase activity);GO:0004222(metalloendopeptidase activity);GO:0005178(integrin binding);GO:0005615(extracellular space);GO:0005634(nucleu…	04668(TNF signaling pathway);04912(GnRH signaling pathway);04928(Parathyroid hormone synthesis, secretion and action);04928(Parathyroid hormone synthesis, secretion and action)	matrix metallopeptidase 14 (membrane-inserted) [Source:MGI Symbol;Acc:MGI:101900]	protein_coding;retained_intron;nonsense_mediated_decay	29.9647	4.90519	9.88937e-268	3.745e-264	up	yes
ENSMUSG00000031659	Adcy7	GO:0000166(nucleotide binding);GO:0002819(regulation of adaptive immune response);GO:0004016(adenylate cyclase activity);GO:0005524(ATP binding);GO:0005886(plasma membrane);GO:0006171(cAMP biosynthetic process);GO:0007189(adenylate cyclase-activating G protein-coupled receptor signaling pathway);GO:0007193(adenylate cyclase-inhibiting G protein-coupled receptor signaling pathway);GO:0009190(cycli…	00230(Purine metabolism);04015(Rap1 signaling pathway);04020(Calcium signaling pathway);04022(cGMP-PKG signaling pathway);04024(cAMP signaling pathway);04062(Chemokine signaling pathway);04072(Phospholipase D signaling pathway);04114(Oocyte meiosis);04211(Longevity regulating pathway);04213(Longevity regulating pathway - multiple species);04261(Adrenergic signaling in cardiomyocytes);04270(Vascul…	adenylate cyclase 7 [Source:MGI Symbol;Acc:MGI:102891]	protein_coding;retained_intron;nonsense_mediated_decay	14.0222	3.80964	2.38792e-264	8.1385e-261	up	yes
ENSMUSG00000018008	Cyth4	GO:0005085(guanyl-nucleotide exchange factor activity);GO:0005829(cytosol);GO:0005886(plasma membrane);GO:0008289(lipid binding);GO:0016020(membrane);GO:0032012(regulation of ARF protein signal transduction);GO:0034451(centriolar satellite);GO:0045171(intercellular bridge);GO:0045171(intercellular bridge)	04072(Phospholipase D signaling pathway);04144(Endocytosis);05132(Salmonella infection);05132(Salmonella infection)	cytohesin 4 [Source:MGI Symbol;Acc:MGI:2441702]	protein_coding;protein_coding_CDS_not_defined;nonsense_mediated_decay;retained_intron	18.7248	4.22688	8.68106e-257	2.68971e-253	up	yes
ENSMUSG00000069516	Lyz2	GO:0000137(Golgi cis cisterna);GO:0003796(lysozyme activity);GO:0003824(catalytic activity);GO:0005576(extracellular region);GO:0005615(extracellular space);GO:0005788(endoplasmic reticulum lumen);GO:0005795(Golgi stack);GO:0005902(microvillus);GO:0008152(metabolic process);GO:0016787(hydrolase activity);GO:0016798(hydrolase activity, acting on glycosyl bonds);GO:0030140(trans-Golgi network trans…	04970(Salivary secretion)	lysozyme 2 [Source:MGI Symbol;Acc:MGI:96897]	protein_coding	48.5486	5.60136	4.76091e-247	1.35218e-243	up	yes
ENSMUSG00000041426	Hibch	GO:0003860(3-hydroxyisobutyryl-CoA hydrolase activity);GO:0005739(mitochondrion);GO:0006574(valine catabolic process);GO:0009083(branched-chain amino acid catabolic process);GO:0016787(hydrolase activity);GO:0016787(hydrolase activity)	00280(Valine, leucine and isoleucine degradation);00410(beta-Alanine metabolism);00640(Propanoate metabolism);00640(Propanoate metabolism)	3-hydroxyisobutyryl-Coenzyme A hydrolase [Source:MGI Symbol;Acc:MGI:1923792]	protein_coding;retained_intron;protein_coding_CDS_not_defined	0.355407	-1.49245	2.00814e-243	5.26472e-240	down	yes
ENSMUSG00000029188	Slc34a2	GO:0001701(in utero embryonic development);GO:0005436(sodium:phosphate symporter activity);GO:0005886(plasma membrane);GO:0005903(brush border);GO:0006811(ion transport);GO:0006814(sodium ion transport);GO:0006817(phosphate ion transport);GO:0015293(symporter activity);GO:0015698(inorganic anion transport);GO:0016020(membrane);GO:0016324(apical plasma membrane);GO:0019904(protein domain specific …	04928(Parathyroid hormone synthesis, secretion and action);04978(Mineral absorption);04978(Mineral absorption)	solute carrier family 34 (sodium phosphate), member 2 [Source:MGI Symbol;Acc:MGI:1342284]	protein_coding;retained_intron	23.1225	4.53122	4.09327e-240	9.96476e-237	up	yes
ENSMUSG00000031740	Mmp2	GO:0001525(angiogenesis);GO:0001541(ovarian follicle development);GO:0001542(ovulation from ovarian follicle);GO:0001553(luteinization);GO:0001666(response to hypoxia);GO:0001955(blood vessel maturation);GO:0001957(intramembranous ossification);GO:0001968(fibronectin binding);GO:0004175(endopeptidase activity);GO:0004222(metalloendopeptidase activity);GO:0004252(serine-type endopeptidase activity…	04670(Leukocyte transendothelial migration);04912(GnRH signaling pathway);04915(Estrogen signaling pathway);04926(Relaxin signaling pathway);04933(AGE-RAGE signaling pathway in diabetic complications);05200(Pathways in cancer);05205(Proteoglycans in cancer);05219(Bladder cancer);05415(Diabetic cardiomyopathy);05418(Fluid shear stress and atherosclerosis);05418(Fluid shear stress and atheroscleros…	matrix metallopeptidase 2 [Source:MGI Symbol;Acc:MGI:97009]	protein_coding;protein_coding_CDS_not_defined;retained_intron	31.6317	4.9833	4.01569e-239	9.12418e-236	up	yes
ENSMUSG00000020592	Sdc1	GO:0001657(ureteric bud development);GO:0005515(protein binding);GO:0005576(extracellular region);GO:0005796(Golgi lumen);GO:0005886(plasma membrane);GO:0006898(receptor-mediated endocytosis);GO:0009636(response to toxic substance);GO:0009897(external side of plasma membrane);GO:0009986(cell surface);GO:0010033(response to organic substance);GO:0016020(membrane);GO:0016477(cell migration);GO:0032…	04512(ECM-receptor interaction);04514(Cell adhesion molecules);04820(Cytoskeleton in muscle cells);05144(Malaria);05205(Proteoglycans in cancer);05418(Fluid shear stress and atherosclerosis);05418(Fluid shear stress and atherosclerosis)	syndecan 1 [Source:MGI Symbol;Acc:MGI:1349162]	protein_coding;retained_intron;protein_coding_CDS_not_defined	9.56183	3.25729	1.60007e-237	3.40836e-234	up	yes
ENSMUSG00000026042	Col5a2	GO:0001501(skeletal system development);GO:0001503(ossification);GO:0005201(extracellular matrix structural constituent);GO:0005515(protein binding);GO:0005576(extracellular region);GO:0005581(collagen trimer);GO:0005588(collagen type V trimer);GO:0005592(collagen type XI trimer);GO:0005615(extracellular space);GO:0030020(extracellular matrix structural constituent conferring tensile strength);GO…	04820(Cytoskeleton in muscle cells);04974(Protein digestion and absorption);04974(Protein digestion and absorption)	collagen, type V, alpha 2 [Source:MGI Symbol;Acc:MGI:88458]	protein_coding;retained_intron	38.5663	5.26927	4.03958e-236	8.09864e-233	up	yes
ENSMUSG00000001755	Coasy	GO:0000166(nucleotide binding);GO:0003824(catalytic activity);GO:0004140(dephospho-CoA kinase activity);GO:0004595(pantetheine-phosphate adenylyltransferase activity);GO:0005524(ATP binding);GO:0005737(cytoplasm);GO:0005739(mitochondrion);GO:0005741(mitochondrial outer membrane);GO:0005759(mitochondrial matrix);GO:0008152(metabolic process);GO:0009058(biosynthetic process);GO:0009152(purine ribon…	00770(Pantothenate and CoA biosynthesis);00770(Pantothenate and CoA biosynthesis)	Coenzyme A synthase [Source:MGI Symbol;Acc:MGI:1918993]	protein_coding;protein_coding_CDS_not_defined	0.21366	-2.22661	4.17179e-234	7.89905e-231	down	yes
ENSMUSG00000031875	Cmtm3	GO:0001835(blastocyst hatching);GO:0005125(cytokine activity);GO:0005515(protein binding);GO:0005615(extracellular space);GO:0005737(cytoplasm);GO:0005829(cytosol);GO:0006935(chemotaxis);GO:0007165(signal transduction);GO:0016020(membrane);GO:0031410(cytoplasmic vesicle);GO:0031965(nuclear membrane);GO:0050861(positive regulation of B cell receptor signaling pathway);GO:0050861(positive regulatio…	NA	CKLF-like MARVEL transmembrane domain containing 3 [Source:MGI Symbol;Acc:MGI:2447162]	protein_coding;retained_intron	8.76673	3.13204	1.49528e-228	2.68222e-225	up	yes
ENSMUSG00000061947	Serpina10	GO:0004867(serine-type endopeptidase inhibitor activity);GO:0005576(extracellular region);GO:0005615(extracellular space);GO:0007596(blood coagulation);GO:0007599(hemostasis);GO:0008201(heparin binding);GO:0030414(peptidase inhibitor activity);GO:0097421(liver regeneration)	NA	serine (or cysteine) peptidase inhibitor, clade A (alpha-1 antiproteinase, antitrypsin), member 10 [Source:MGI Symbol;Acc:MGI:2667725]	protein_coding	50.0714	5.64592	1.11636e-224	1.90239e-221	up	yes
ENSMUSG00000018569	Cldn7	GO:0005198(structural molecule activity);GO:0005515(protein binding);GO:0005886(plasma membrane);GO:0005923(bicellular tight junction);GO:0007155(cell adhesion);GO:0007162(negative regulation of cell adhesion);GO:0008284(positive regulation of cell population proliferation);GO:0016020(membrane);GO:0016323(basolateral plasma membrane);GO:0016327(apicolateral plasma membrane);GO:0016328(lateral pla…	04514(Cell adhesion molecules);04530(Tight junction);04670(Leukocyte transendothelial migration);05160(Hepatitis C);05160(Hepatitis C)	claudin 7 [Source:MGI Symbol;Acc:MGI:1859285]	protein_coding	9.9617	3.31639	1.74572e-221	2.83323e-218	up	yes
ENSMUSG00000020901	Pik3r5	GO:0005634(nucleus);GO:0005737(cytoplasm);GO:0005829(cytosol);GO:0005886(plasma membrane);GO:0005942(phosphatidylinositol 3-kinase complex);GO:0005943(phosphatidylinositol 3-kinase complex, class IA);GO:0005944(phosphatidylinositol 3-kinase complex, class IB);GO:0007186(G protein-coupled receptor signaling pathway);GO:0016020(membrane);GO:0016301(kinase activity);GO:0016310(phosphorylation);GO:00…	04022(cGMP-PKG signaling pathway);04062(Chemokine signaling pathway);04072(Phospholipase D signaling pathway);04151(PI3K-Akt signaling pathway);04261(Adrenergic signaling in cardiomyocytes);04371(Apelin signaling pathway);04611(Platelet activation);04725(Cholinergic synapse);04921(Oxytocin signaling pathway);05145(Toxoplasmosis);05167(Kaposi sarcoma-associated herpesvirus infection);05167(Kaposi …	phosphoinositide-3-kinase regulatory subunit 5 [Source:MGI Symbol;Acc:MGI:2443588]	protein_coding;protein_coding_CDS_not_defined	18.1668	4.18323	1.30013e-218	2.01413e-215	up	yes
ENSMUSG00000002602	Axl	GO:0000166(nucleotide binding);GO:0001618(virus receptor activity);GO:0001764(neuron migration);GO:0001779(natural killer cell differentiation);GO:0001786(phosphatidylserine binding);GO:0001818(negative regulation of cytokine production);GO:0001961(positive regulation of cytokine-mediated signaling pathway);GO:0001974(blood vessel remodeling);GO:0002376(immune system process);GO:0004672(protein k…	04148(Efferocytosis);04148(Efferocytosis)	AXL receptor tyrosine kinase [Source:MGI Symbol;Acc:MGI:1347244]	protein_coding;retained_intron	9.10437	3.18656	2.50788e-218	3.71624e-215	up	yes
ENSMUSG00000021567	Nkd2	GO:0005509(calcium ion binding);GO:0005737(cytoplasm);GO:0005886(plasma membrane);GO:0006887(exocytosis);GO:0010954(positive regulation of protein processing);GO:0016020(membrane);GO:0016055(Wnt signaling pathway);GO:0016323(basolateral plasma membrane);GO:0016328(lateral plasma membrane);GO:0019838(growth factor binding);GO:0030178(negative regulation of Wnt signaling pathway);GO:0031410(cytopla…	04310(Wnt signaling pathway);04390(Hippo signaling pathway);04390(Hippo signaling pathway)	naked cuticle 2 [Source:MGI Symbol;Acc:MGI:1919543]	protein_coding;retained_intron	157.47	7.29893	1.413e-217	2.00658e-214	up	yes
ENSMUSG00000013698	Pea15a	GO:0000165(MAPK cascade);GO:0005080(protein kinase C binding);GO:0005515(protein binding);GO:0005654(nucleoplasm);GO:0005737(cytoplasm);GO:0005829(cytosol);GO:0005875(microtubule associated complex);GO:0006915(apoptotic process);GO:0008643(carbohydrate transport);GO:0035556(intracellular signal transduction);GO:0042981(regulation of apoptotic process);GO:0043231(intracellular membrane-bounded org…	NA	proliferation and apoptosis adaptor protein 15A [Source:MGI Symbol;Acc:MGI:104799]	protein_coding;retained_intron;protein_coding_CDS_not_defined	10.9596	3.45413	3.0436e-214	4.14927e-211	up	yes
ENSMUSG00000040322	Slc25a24	GO:0000295(adenine nucleotide transmembrane transporter activity);GO:0005347(ATP transmembrane transporter activity);GO:0005509(calcium ion binding);GO:0005739(mitochondrion);GO:0005743(mitochondrial inner membrane);GO:0006839(mitochondrial transport);GO:0015297(antiporter activity);GO:0015866(ADP transport);GO:0015867(ATP transport);GO:0016020(membrane);GO:0034599(cellular response to oxidative …	NA	solute carrier family 25 (mitochondrial carrier, phosphate carrier), member 24 [Source:MGI Symbol;Acc:MGI:1917160]	protein_coding	16.5134	4.04556	8.92959e-212	1.17053e-208	up	yes
ENSMUSG00000022098	Bmp1	GO:0001503(ossification);GO:0004222(metalloendopeptidase activity);GO:0005125(cytokine activity);GO:0005509(calcium ion binding);GO:0005515(protein binding);GO:0005576(extracellular region);GO:0005615(extracellular space);GO:0005794(Golgi apparatus);GO:0006508(proteolysis);GO:0007165(signal transduction);GO:0008083(growth factor activity);GO:0008233(peptidase activity);GO:0008237(metallopeptidase…	NA	bone morphogenetic protein 1 [Source:MGI Symbol;Acc:MGI:88176]	protein_coding;nonsense_mediated_decay;retained_intron;protein_coding_CDS_not_defined	14.6316	3.87102	1.44582e-211	1.82506e-208	up	yes
ENSMUSG00000028194	Ddah1	GO:0000052(citrulline metabolic process);GO:0003073(regulation of systemic arterial blood pressure);GO:0005739(mitochondrion);GO:0006525(arginine metabolic process);GO:0006527(arginine catabolic process);GO:0006809(nitric oxide biosynthetic process);GO:0008270(zinc ion binding);GO:0008285(negative regulation of cell population proliferation);GO:0016403(dimethylargininase activity);GO:0016597(amin…	NA	dimethylarginine dimethylaminohydrolase 1 [Source:MGI Symbol;Acc:MGI:1916469]	protein_coding;protein_coding_CDS_not_defined	0.389015	-1.3621	8.70337e-210	1.05939e-206	down	yes
ENSMUSG00000024349	Sting1	GO:0000045(autophagosome assembly);GO:0000139(Golgi membrane);GO:0000166(nucleotide binding);GO:0000421(autophagosome membrane);GO:0002218(activation of innate immune response);GO:0002221(pattern recognition receptor signaling pathway);GO:0002230(positive regulation of defense response to virus by host);GO:0002376(immune system process);GO:0002753(cytoplasmic pattern recognition receptor signalin…	04621(NOD-like receptor signaling pathway);04622(RIG-I-like receptor signaling pathway);04623(Cytosolic DNA-sensing pathway);05163(Human cytomegalovirus infection);05168(Herpes simplex virus 1 infection);05170(Human immunodeficiency virus 1 infection);05171(Coronavirus disease - COVID-19);05171(Coronavirus disease - COVID-19)	stimulator of interferon response cGAMP interactor 1 [Source:MGI Symbol;Acc:MGI:1919762]	protein_coding;retained_intron	16.1033	4.00928	9.45763e-208	1.1115e-204	up	yes
ENSMUSG00000027204	Fbn1	GO:0001501(skeletal system development);GO:0001527(microfibril);GO:0001656(metanephros development);GO:0001822(kidney development);GO:0005178(integrin binding);GO:0005179(hormone activity);GO:0005201(extracellular matrix structural constituent);GO:0005509(calcium ion binding);GO:0005515(protein binding);GO:0005576(extracellular region);GO:0005604(basement membrane);GO:0005615(extracellular space)…	04350(TGF-beta signaling pathway);04820(Cytoskeleton in muscle cells);04820(Cytoskeleton in muscle cells)	fibrillin 1 [Source:MGI Symbol;Acc:MGI:95489]	protein_coding;retained_intron	15.2875	3.93428	1.51663e-203	1.72299e-200	up	yes
ENSMUSG00000015357	Clpx	GO:0000166(nucleotide binding);GO:0004176(ATP-dependent peptidase activity);GO:0005515(protein binding);GO:0005524(ATP binding);GO:0005654(nucleoplasm);GO:0005739(mitochondrion);GO:0005743(mitochondrial inner membrane);GO:0005759(mitochondrial matrix);GO:0005829(cytosol);GO:0006457(protein folding);GO:0006508(proteolysis);GO:0008270(zinc ion binding);GO:0009368(endopeptidase Clp complex);GO:00098…	NA	caseinolytic mitochondrial matrix peptidase chaperone subunit [Source:MGI Symbol;Acc:MGI:1346017]	protein_coding;retained_intron	0.211924	-2.23838	2.98922e-198	3.28641e-195	down	yes
ENSMUSG00000024501	Dpysl3	GO:0005515(protein binding);GO:0005615(extracellular space);GO:0005737(cytoplasm);GO:0005829(cytosol);GO:0007399(nervous system development);GO:0010976(positive regulation of neuron projection development);GO:0010977(negative regulation of neuron projection development);GO:0016787(hydrolase activity);GO:0016810(hydrolase activity, acting on carbon-nitrogen (but not peptide) bonds);GO:0016812(hydr…	NA	dihydropyrimidinase-like 3 [Source:MGI Symbol;Acc:MGI:1349762]	protein_coding;protein_coding_CDS_not_defined	13.7436	3.78069	2.14221e-196	2.28159e-193	up	yes
ENSMUSG00000061048	Cdh3	GO:0000902(cell morphogenesis);GO:0001895(retina homeostasis);GO:0005509(calcium ion binding);GO:0005737(cytoplasm);GO:0005886(plasma membrane);GO:0005912(adherens junction);GO:0007043(cell-cell junction assembly);GO:0007155(cell adhesion);GO:0007156(homophilic cell adhesion via plasma membrane adhesion molecules);GO:0009410(response to xenobiotic stimulus);GO:0010628(positive regulation of gene …	04514(Cell adhesion molecules)	cadherin 3 [Source:MGI Symbol;Acc:MGI:88356]	protein_coding	19.051	4.25179	3.28263e-194	3.39026e-191	up	yes
ENSMUSG00000045763	Basp1	GO:0000785(chromatin);GO:0000976(transcription cis-regulatory region binding);GO:0003714(transcription corepressor activity);GO:0005515(protein binding);GO:0005634(nucleus);GO:0005737(cytoplasm);GO:0005886(plasma membrane);GO:0008180(COP9 signalosome);GO:0016020(membrane);GO:0016363(nuclear matrix);GO:0016605(PML body);GO:0016607(nuclear speck);GO:0019904(protein domain specific binding);GO:00300…	NA	brain abundant, membrane attached signal protein 1 [Source:MGI Symbol;Acc:MGI:1917600]	protein_coding	57.3859	5.84262	3.51396e-194	3.52244e-191	up	yes
ENSMUSG00000036545	Adamts2	GO:0004222(metalloendopeptidase activity);GO:0005576(extracellular region);GO:0006508(proteolysis);GO:0007283(spermatogenesis);GO:0008233(peptidase activity);GO:0008237(metallopeptidase activity);GO:0008270(zinc ion binding);GO:0016485(protein processing);GO:0016787(hydrolase activity);GO:0030198(extracellular matrix organization);GO:0030199(collagen fibril organization);GO:0030324(lung developme…	NA	ADAM metallopeptidase with thrombospondin type 1 motif 2 [Source:MGI Symbol;Acc:MGI:1347356]	protein_coding;protein_coding_CDS_not_defined	24.0878	4.59023	2.33823e-193	2.27691e-190	up	yes
ENSMUSG00000014599	Csf1	GO:0001503(ossification);GO:0001780(neutrophil homeostasis);GO:0001954(positive regulation of cell-matrix adhesion);GO:0002158(osteoclast proliferation);GO:0002376(immune system process);GO:0002687(positive regulation of leukocyte migration);GO:0002931(response to ischemia);GO:0003006(developmental process involved in reproduction);GO:0005125(cytokine activity);GO:0005157(macrophage colony-stimul…	04010(MAPK signaling pathway);04014(Ras signaling pathway);04015(Rap1 signaling pathway);04060(Cytokine-cytokine receptor interaction);04061(Viral protein interaction with cytokine and cytokine receptor);04151(PI3K-Akt signaling pathway);04380(Osteoclast differentiation);04640(Hematopoietic cell lineage);04668(TNF signaling pathway);05010(Alzheimer disease);05022(Pathways of neurodegeneration - m…	colony stimulating factor 1 (macrophage) [Source:MGI Symbol;Acc:MGI:1339753]	protein_coding;retained_intron	9.07292	3.18157	4.4037e-191	4.16908e-188	up	yes
ENSMUSG00000005087	Cd44	GO:0004896(cytokine receptor activity);GO:0005540(hyaluronic acid binding);GO:0005576(extracellular region);GO:0005794(Golgi apparatus);GO:0005829(cytosol);GO:0005886(plasma membrane);GO:0005902(microvillus);GO:0007155(cell adhesion);GO:0009986(cell surface);GO:0016020(membrane);GO:0016324(apical plasma membrane);GO:0016477(cell migration);GO:0019221(cytokine-mediated signaling pathway);GO:003021…	04512(ECM-receptor interaction);04640(Hematopoietic cell lineage);05169(Epstein-Barr virus infection);05205(Proteoglycans in cancer);05206(MicroRNAs in cancer);05206(MicroRNAs in cancer)	CD44 antigen [Source:MGI Symbol;Acc:MGI:88338]	protein_coding;retained_intron	50.7153	5.66435	4.81282e-190	4.43326e-187	up	yes
ENSMUSG00000027962	Vcam1	GO:0001666(response to hypoxia);GO:0002102(podosome);GO:0002544(chronic inflammatory response);GO:0005178(integrin binding);GO:0005576(extracellular region);GO:0005615(extracellular space);GO:0005769(early endosome);GO:0005783(endoplasmic reticulum);GO:0005794(Golgi apparatus);GO:0005886(plasma membrane);GO:0005902(microvillus);GO:0006954(inflammatory response);GO:0007155(cell adhesion);GO:000715…	04064(NF-kappa B signaling pathway);04514(Cell adhesion molecules);04668(TNF signaling pathway);04670(Leukocyte transendothelial migration);04933(AGE-RAGE signaling pathway in diabetic complications);05143(African trypanosomiasis);05144(Malaria);05417(Lipid and atherosclerosis);05418(Fluid shear stress and atherosclerosis);05418(Fluid shear stress and atherosclerosis)	vascular cell adhesion molecule 1 [Source:MGI Symbol;Acc:MGI:98926]	protein_coding;retained_intron	55.2854	5.78883	1.89336e-188	1.69815e-185	up	yes
ENSMUSG00000030630	Fah	GO:0003824(catalytic activity);GO:0004334(fumarylacetoacetase activity);GO:0006527(arginine catabolic process);GO:0006559(L-phenylalanine catabolic process);GO:0006572(tyrosine catabolic process);GO:0006629(lipid metabolic process);GO:0009072(aromatic amino acid family metabolic process);GO:0016787(hydrolase activity);GO:0046872(metal ion binding);GO:1902000(homogentisate catabolic process);GO:19…	00350(Tyrosine metabolism);00350(Tyrosine metabolism)	fumarylacetoacetate hydrolase [Source:MGI Symbol;Acc:MGI:95482]	protein_coding;retained_intron;protein_coding_CDS_not_defined	0.328394	-1.6065	1.4389e-187	1.25745e-184	down	yes
ENSMUSG00000037649	H2-DMa	GO:0002250(adaptive immune response);GO:0002376(immune system process);GO:0002503(peptide antigen assembly with MHC class II protein complex);GO:0002504(antigen processing and presentation of peptide or polysaccharide antigen via MHC class II);GO:0002684(positive regulation of immune system process);GO:0005765(lysosomal membrane);GO:0006955(immune response);GO:0009986(cell surface);GO:0016020(mem…	04145(Phagosome);04514(Cell adhesion molecules);04612(Antigen processing and presentation);04640(Hematopoietic cell lineage);04658(Th1 and Th2 cell differentiation);04659(Th17 cell differentiation);04672(Intestinal immune network for IgA production);04940(Type I diabetes mellitus);05140(Leishmaniasis);05145(Toxoplasmosis);05150(Staphylococcus aureus infection);05152(Tuberculosis);05164(Influenza …	histocompatibility 2, class II, locus DMa [Source:MGI Symbol;Acc:MGI:95921]	protein_coding;protein_coding_CDS_not_defined;retained_intron	13.506	3.75553	4.98778e-186	4.24984e-183	up	yes
ENSMUSG00000004730	Adgre1	GO:0002250(adaptive immune response);GO:0002376(immune system process);GO:0004888(transmembrane signaling receptor activity);GO:0004930(G protein-coupled receptor activity);GO:0005509(calcium ion binding);GO:0005886(plasma membrane);GO:0007165(signal transduction);GO:0007166(cell surface receptor signaling pathway);GO:0007186(G protein-coupled receptor signaling pathway);GO:0007189(adenylate cycl…	NA	adhesion G protein-coupled receptor E1 [Source:MGI Symbol;Acc:MGI:106912]	protein_coding	20.9659	4.38997	2.99982e-184	2.49365e-181	up	yes
ENSMUSG00000022488	Nckap1l	GO:0000902(cell morphogenesis);GO:0001782(B cell homeostasis);GO:0002262(myeloid cell homeostasis);GO:0002687(positive regulation of leukocyte migration);GO:0005096(GTPase activator activity);GO:0005737(cytoplasm);GO:0005829(cytosol);GO:0005886(plasma membrane);GO:0006935(chemotaxis);GO:0009410(response to xenobiotic stimulus);GO:0016020(membrane);GO:0016477(cell migration);GO:0030011(maintenance…	04810(Regulation of actin cytoskeleton);05132(Salmonella infection);05132(Salmonella infection)	NCK associated protein 1 like [Source:MGI Symbol;Acc:MGI:1926063]	retained_intron;protein_coding;protein_coding_CDS_not_defined;nonsense_mediated_decay	15.8548	3.98685	4.58107e-182	3.71743e-179	up	yes
ENSMUSG00000029096	Htra3	GO:0004175(endopeptidase activity);GO:0004252(serine-type endopeptidase activity);GO:0005515(protein binding);GO:0005576(extracellular region);GO:0006508(proteolysis);GO:0008233(peptidase activity);GO:0008236(serine-type peptidase activity);GO:0016787(hydrolase activity);GO:0030512(negative regulation of transforming growth factor beta receptor signaling pathway);GO:0030514(negative regulation of…	NA	HtrA serine peptidase 3 [Source:MGI Symbol;Acc:MGI:1925808]	protein_coding;retained_intron	30.0694	4.91022	1.53346e-179	1.21543e-176	up	yes
ENSMUSG00000023861	Mpc1	GO:0005739(mitochondrion);GO:0005743(mitochondrial inner membrane);GO:0006086(acetyl-CoA biosynthetic process from pyruvate);GO:0006850(mitochondrial pyruvate transmembrane transport);GO:0016020(membrane);GO:0050833(pyruvate transmembrane transporter activity);GO:1990830(cellular response to leukemia inhibitory factor);GO:1990830(cellular response to leukemia inhibitory factor)	05415(Diabetic cardiomyopathy);05415(Diabetic cardiomyopathy)	mitochondrial pyruvate carrier 1 [Source:MGI Symbol;Acc:MGI:1915240]	protein_coding;retained_intron	0.43554	-1.19912	4.74271e-179	3.67366e-176	down	yes
ENSMUSG00000038034	Igsf8	GO:0016020(membrane);GO:0043231(intracellular membrane-bounded organelle);GO:0043231(intracellular membrane-bounded organelle)	NA	immunoglobulin superfamily, member 8 [Source:MGI Symbol;Acc:MGI:2154090]	protein_coding;protein_coding_CDS_not_defined;retained_intron	7.8113	2.96556	9.95389e-177	7.53885e-174	up	yes
ENSMUSG00000022952	Runx1	GO:0000976(transcription cis-regulatory region binding);GO:0000977(RNA polymerase II transcription regulatory region sequence-specific DNA binding);GO:0000978(RNA polymerase II cis-regulatory region sequence-specific DNA binding);GO:0001228(DNA-binding transcription activator activity, RNA polymerase II-specific);GO:0002573(myeloid leukocyte differentiation);GO:0003677(DNA binding);GO:0003700(DNA…	04530(Tight junction);04659(Th17 cell differentiation);05200(Pathways in cancer);05202(Transcriptional misregulation in cancer);05220(Chronic myeloid leukemia);05221(Acute myeloid leukemia);05221(Acute myeloid leukemia)	runt related transcription factor 1 [Source:MGI Symbol;Acc:MGI:99852]	protein_coding;retained_intron;protein_coding_CDS_not_defined	31.1142	4.9595	1.66368e-175	1.23265e-172	up	yes
ENSMUSG00000021238	Aldh6a1	GO:0004491(methylmalonate-semialdehyde dehydrogenase (acylating) activity);GO:0005654(nucleoplasm);GO:0005739(mitochondrion);GO:0006210(thymine catabolic process);GO:0006573(valine metabolic process);GO:0006574(valine catabolic process);GO:0016491(oxidoreductase activity);GO:0016620(oxidoreductase activity, acting on the aldehyde or oxo group of donors, NAD or NADP as acceptor);GO:0016790(thioles…	00280(Valine, leucine and isoleucine degradation);00410(beta-Alanine metabolism);00562(Inositol phosphate metabolism);00640(Propanoate metabolism);00640(Propanoate metabolism)	aldehyde dehydrogenase family 6, subfamily A1 [Source:MGI Symbol;Acc:MGI:1915077]	protein_coding;protein_coding_CDS_not_defined;retained_intron	0.209843	-2.25262	1.23753e-174	8.97394e-172	down	yes
ENSMUSG00000029776	Hibadh	GO:0005739(mitochondrion);GO:0006082(organic acid metabolic process);GO:0006574(valine catabolic process);GO:0008442(3-hydroxyisobutyrate dehydrogenase activity);GO:0009083(branched-chain amino acid catabolic process);GO:0016491(oxidoreductase activity);GO:0016616(oxidoreductase activity, acting on the CH-OH group of donors, NAD or NADP as acceptor);GO:0050661(NADP binding);GO:0051287(NAD binding…	00280(Valine, leucine and isoleucine degradation);00280(Valine, leucine and isoleucine degradation)	3-hydroxyisobutyrate dehydrogenase [Source:MGI Symbol;Acc:MGI:1889802]	protein_coding;retained_intron	0.266879	-1.90574	1.49859e-174	1.06406e-171	down	yes
ENSMUSG00000048644	Ctxn1	GO:0003674(molecular_function);GO:0005575(cellular_component);GO:0008150(biological_process);GO:0016020(membrane)	NA	cortexin 1 [Source:MGI Symbol;Acc:MGI:88566]	protein_coding	18.1858	4.18474	5.0127e-174	3.48659e-171	up	yes
ENSMUSG00000035356	Nfkbiz	GO:0000978(RNA polymerase II cis-regulatory region sequence-specific DNA binding);GO:0002224(toll-like receptor signaling pathway);GO:0002250(adaptive immune response);GO:0002285(lymphocyte activation involved in immune response);GO:0002317(plasma cell differentiation);GO:0002456(T cell mediated immunity);GO:0002544(chronic inflammatory response);GO:0003677(DNA binding);GO:0003712(transcription c…	05202(Transcriptional misregulation in cancer);05202(Transcriptional misregulation in cancer)	nuclear factor of kappa light polypeptide gene enhancer in B cells inhibitor, zeta [Source:MGI Symbol;Acc:MGI:1931595]	protein_coding;protein_coding_CDS_not_defined	13.9981	3.80716	6.0693e-174	4.13708e-171	up	yes
ENSMUSG00000079293	Clec7a	GO:0001872((1->3)-beta-D-glucan binding);GO:0016020(membrane);GO:0071226(cellular response to molecule of fungal origin);GO:0071226(cellular response to molecule of fungal origin)	04145(Phagosome);04613(Neutrophil extracellular trap formation);04625(C-type lectin receptor signaling pathway);05152(Tuberculosis);05152(Tuberculosis)	C-type lectin domain family 7, member a [Source:MGI Symbol;Acc:MGI:1861431]	protein_coding_LoF;protein_coding;retained_intron	25.7954	4.68904	2.70353e-172	1.8067e-169	up	yes
ENSMUSG00000095463	Entpd4	GO:0000139(Golgi membrane);GO:0000421(autophagosome membrane);GO:0004382(GDP phosphatase activity);GO:0005764(lysosome);GO:0005765(lysosomal membrane);GO:0005794(Golgi apparatus);GO:0006256(UDP catabolic process);GO:0016020(membrane);GO:0016462(pyrophosphatase activity);GO:0016787(hydrolase activity);GO:0017110(nucleoside diphosphate phosphatase activity);GO:0017111(ribonucleoside triphosphate ph…	00230(Purine metabolism);00240(Pyrimidine metabolism);04142(Lysosome);04142(Lysosome)	ectonucleoside triphosphate diphosphohydrolase 4 [Source:MGI Symbol;Acc:MGI:1914714]	protein_coding;retained_intron;protein_coding_CDS_not_defined	0.302653	-1.72426	7.27501e-170	4.76821e-167	down	yes
ENSMUSG00000056220	Pla2g4a	GO:0000139(Golgi membrane);GO:0001516(prostaglandin biosynthetic process);GO:0001542(ovulation from ovarian follicle);GO:0002827(positive regulation of T-helper 1 type immune response);GO:0004620(phospholipase activity);GO:0004622(lysophospholipase activity);GO:0004623(phospholipase A2 activity);GO:0005509(calcium ion binding);GO:0005544(calcium-dependent phospholipid binding);GO:0005634(nucleus)…	00564(Glycerophospholipid metabolism);00565(Ether lipid metabolism);00590(Arachidonic acid metabolism);00591(Linoleic acid metabolism);00592(alpha-Linolenic acid metabolism);04010(MAPK signaling pathway);04014(Ras signaling pathway);04072(Phospholipase D signaling pathway);04217(Necroptosis);04270(Vascular smooth muscle contraction);04370(VEGF signaling pathway);04611(Platelet activation);04664(F…	phospholipase A2, group IVA (cytosolic, calcium-dependent) [Source:MGI Symbol;Acc:MGI:1195256]	protein_coding;protein_coding_CDS_not_defined;retained_intron	8.77148	3.13282	5.97268e-169	3.84077e-166	up	yes
ENSMUSG00000071253	Slc25a16	GO:0005739(mitochondrion);GO:0005743(mitochondrial inner membrane);GO:0015228(coenzyme A transmembrane transporter activity);GO:0015291(secondary active transmembrane transporter activity);GO:0015937(coenzyme A biosynthetic process);GO:0016020(membrane);GO:0055085(transmembrane transport);GO:1990559(mitochondrial coenzyme A transmembrane transport);GO:1990559(mitochondrial coenzyme A transmembran…	NA	solute carrier family 25 (mitochondrial carrier, Graves disease autoantigen), member 16 [Source:MGI Symbol;Acc:MGI:1920382]	protein_coding;retained_intron	0.392566	-1.34899	7.03124e-169	4.43775e-166	down	yes
ENSMUSG00000030616	Sytl2	GO:0001786(phosphatidylserine binding);GO:0005515(protein binding);GO:0005546(phosphatidylinositol-4,5-bisphosphate binding);GO:0005737(cytoplasm);GO:0005886(plasma membrane);GO:0006886(intracellular protein transport);GO:0006887(exocytosis);GO:0006904(vesicle docking involved in exocytosis);GO:0016020(membrane);GO:0019902(phosphatase binding);GO:0031267(small GTPase binding);GO:0033162(melanosom…	NA	synaptotagmin-like 2 [Source:MGI Symbol;Acc:MGI:1933366]	protein_coding;retained_intron;protein_coding_CDS_not_defined;non_stop_decay	12.5085	3.64483	1.31243e-168	8.13274e-166	up	yes
ENSMUSG00000025486	Sirt3	GO:0005515(protein binding);GO:0005634(nucleus);GO:0005737(cytoplasm);GO:0005739(mitochondrion);GO:0005743(mitochondrial inner membrane);GO:0005759(mitochondrial matrix);GO:0006338(chromatin remodeling);GO:0006476(protein deacetylation);GO:0008270(zinc ion binding);GO:0009060(aerobic respiration);GO:0016020(membrane);GO:0016740(transferase activity);GO:0017136(NAD-dependent histone deacetylase ac…	00760(Nicotinate and nicotinamide metabolism);05230(Central carbon metabolism in cancer);05230(Central carbon metabolism in cancer)	sirtuin 3 [Source:MGI Symbol;Acc:MGI:1927665]	protein_coding;retained_intron;nonsense_mediated_decay	0.308524	-1.69654	5.56712e-164	3.38819e-161	down	yes
ENSMUSG00000076431	Sox4	GO:0000122(negative regulation of transcription by RNA polymerase II);GO:0000976(transcription cis-regulatory region binding);GO:0000978(RNA polymerase II cis-regulatory region sequence-specific DNA binding);GO:0000981(DNA-binding transcription factor activity, RNA polymerase II-specific);GO:0001228(DNA-binding transcription activator activity, RNA polymerase II-specific);GO:0001666(response to h…	05206(MicroRNAs in cancer)	SRY (sex determining region Y)-box 4 [Source:MGI Symbol;Acc:MGI:98366]	protein_coding	9.02535	3.17398	8.08097e-163	4.83185e-160	up	yes
ENSMUSG00000033538	Casp4	GO:0001530(lipopolysaccharide binding);GO:0002376(immune system process);GO:0004197(cysteine-type endopeptidase activity);GO:0005515(protein binding);GO:0005576(extracellular region);GO:0005737(cytoplasm);GO:0005739(mitochondrion);GO:0005783(endoplasmic reticulum);GO:0005789(endoplasmic reticulum membrane);GO:0005829(cytosol);GO:0005886(plasma membrane);GO:0006508(proteolysis);GO:0006954(inflamma…	04613(Neutrophil extracellular trap formation);04621(NOD-like receptor signaling pathway);05132(Salmonella infection);05132(Salmonella infection)	caspase 4, apoptosis-related cysteine peptidase [Source:MGI Symbol;Acc:MGI:107700]	protein_coding;retained_intron;nonsense_mediated_decay	23.7786	4.57159	5.35854e-162	3.14879e-159	up	yes
ENSMUSG00000072235	Tuba1a	GO:0000166(nucleotide binding);GO:0000226(microtubule cytoskeleton organization);GO:0000278(mitotic cell cycle);GO:0000793(condensed chromosome);GO:0001764(neuron migration);GO:0001964(startle response);GO:0005200(structural constituent of cytoskeleton);GO:0005515(protein binding);GO:0005525(GTP binding);GO:0005737(cytoplasm);GO:0005829(cytosol);GO:0005856(cytoskeleton);GO:0005874(microtubule);GO…	04145(Phagosome);04210(Apoptosis);04530(Tight junction);04540(Gap junction);04814(Motor proteins);05010(Alzheimer disease);05012(Parkinson disease);05014(Amyotrophic lateral sclerosis);05016(Huntington disease);05020(Prion disease);05022(Pathways of neurodegeneration - multiple diseases);05132(Salmonella infection)	tubulin, alpha 1A [Source:MGI Symbol;Acc:MGI:98869]	protein_coding	9.06337	3.18005	1.12394e-161	6.49254e-159	up	yes
ENSMUSG00000024940	Ltbp3	GO:0001501(skeletal system development);GO:0002062(chondrocyte differentiation);GO:0005509(calcium ion binding);GO:0005576(extracellular region);GO:0007179(transforming growth factor beta receptor signaling pathway);GO:0019838(growth factor binding);GO:0030282(bone mineralization);GO:0030502(negative regulation of bone mineralization);GO:0031012(extracellular matrix);GO:0032331(negative regulatio…	NA	latent transforming growth factor beta binding protein 3 [Source:MGI Symbol;Acc:MGI:1101355]	protein_coding;retained_intron;nonsense_mediated_decay	6.11977	2.61348	1.47227e-159	8.36301e-157	up	yes
ENSMUSG00000020388	Pdlim4	GO:0001725(stress fiber);GO:0003779(actin binding);GO:0005515(protein binding);GO:0005634(nucleus);GO:0005737(cytoplasm);GO:0005768(endosome);GO:0005856(cytoskeleton);GO:0005912(adherens junction);GO:0007507(heart development);GO:0015629(actin cytoskeleton);GO:0016020(membrane);GO:0019903(protein phosphatase binding);GO:0030018(Z disc);GO:0030027(lamellipodium);GO:0030036(actin cytoskeleton organ…	04820(Cytoskeleton in muscle cells);04820(Cytoskeleton in muscle cells)	PDZ and LIM domain 4 [Source:MGI Symbol;Acc:MGI:1353470]	protein_coding;retained_intron	32.7751	5.03453	3.13909e-159	1.75388e-156	up	yes
ENSMUSG00000021423	Ly86	GO:0002376(immune system process);GO:0005515(protein binding);GO:0005576(extracellular region);GO:0006954(inflammatory response);GO:0006955(immune response);GO:0031663(lipopolysaccharide-mediated signaling pathway);GO:0031666(positive regulation of lipopolysaccharide-mediated signaling pathway);GO:0045087(innate immune response);GO:0045087(innate immune response)	NA	lymphocyte antigen 86 [Source:MGI Symbol;Acc:MGI:1321404]	protein_coding;retained_intron	26.4763	4.72663	7.34216e-159	4.03605e-156	up	yes
ENSMUSG00000020741	Cluh	GO:0003723(RNA binding);GO:0005515(protein binding);GO:0005737(cytoplasm);GO:0006996(organelle organization);GO:0007005(mitochondrion organization);GO:0007005(mitochondrion organization)	NA	clustered mitochondria homolog [Source:MGI Symbol;Acc:MGI:1921398]	protein_coding;retained_intron;protein_coding_CDS_not_defined	0.426748	-1.22854	1.8315e-158	9.90815e-156	down	yes
ENSMUSG00000033427	Upb1	GO:0001701(in utero embryonic development);GO:0001889(liver development);GO:0003824(catalytic activity);GO:0003837(beta-ureidopropionase activity);GO:0005737(cytoplasm);GO:0005829(cytosol);GO:0006248(CMP catabolic process);GO:0006249(dCMP catabolic process);GO:0006807(nitrogen compound metabolic process);GO:0008152(metabolic process);GO:0008270(zinc ion binding);GO:0016787(hydrolase activity);GO:…	00240(Pyrimidine metabolism);00410(beta-Alanine metabolism);00770(Pantothenate and CoA biosynthesis);00983(Drug metabolism - other enzymes);00983(Drug metabolism - other enzymes)	ureidopropionase, beta [Source:MGI Symbol;Acc:MGI:2143535]	retained_intron;protein_coding	0.121033	-3.04653	3.48356e-157	1.85511e-154	down	yes
ENSMUSG00000068874	Selenbp1	GO:0001650(fibrillar center);GO:0005634(nucleus);GO:0005730(nucleolus);GO:0005737(cytoplasm);GO:0005829(cytosol);GO:0008430(selenium binding);GO:0015031(protein transport);GO:0016020(membrane);GO:0016491(oxidoreductase activity);GO:0018549(methanethiol oxidase activity);GO:0050873(brown fat cell differentiation);GO:0050873(brown fat cell differentiation)	00920(Sulfur metabolism);00920(Sulfur metabolism)	selenium binding protein 1 [Source:MGI Symbol;Acc:MGI:96825]	protein_coding;retained_intron;nonsense_mediated_decay	0.353282	-1.50111	2.84823e-156	1.49344e-153	down	yes
ENSMUSG00000020120	Plek	GO:0002244(hematopoietic progenitor cell differentiation);GO:0002576(platelet degranulation);GO:0005080(protein kinase C binding);GO:0005737(cytoplasm);GO:0005886(plasma membrane);GO:0006904(vesicle docking involved in exocytosis);GO:0007229(integrin-mediated signaling pathway);GO:0010572(positive regulation of platelet activation);GO:0010920(negative regulation of inositol phosphate biosynthetic…	NA	pleckstrin [Source:MGI Symbol;Acc:MGI:1860485]	protein_coding	17.4245	4.12305	3.26196e-155	1.68446e-152	up	yes
ENSMUSG00000032231	Anxa2	GO:0001525(angiogenesis);GO:0001533(cornified envelope);GO:0001726(ruffle);GO:0001765(membrane raft assembly);GO:0001786(phosphatidylserine binding);GO:0001921(positive regulation of receptor recycling);GO:0001934(positive regulation of protein phosphorylation);GO:0002020(protease binding);GO:0002091(negative regulation of receptor internalization);GO:0004859(phospholipase inhibitor activity);GO:…	05132(Salmonella infection);05132(Salmonella infection)	annexin A2 [Source:MGI Symbol;Acc:MGI:88246]	protein_coding;retained_intron	10.2618	3.35922	3.98064e-155	2.0249e-152	up	yes
ENSMUSG00000015950	Ncf1	GO:0001878(response to yeast);GO:0001909(leukocyte mediated cytotoxicity);GO:0002679(respiratory burst involved in defense response);GO:0005515(protein binding);GO:0005737(cytoplasm);GO:0005829(cytosol);GO:0005886(plasma membrane);GO:0006612(protein targeting to membrane);GO:0006691(leukotriene metabolic process);GO:0006742(NADP catabolic process);GO:0006954(inflammatory response);GO:0006968(cell…	04062(Chemokine signaling pathway);04145(Phagosome);04380(Osteoclast differentiation);04613(Neutrophil extracellular trap formation);04666(Fc gamma R-mediated phagocytosis);04670(Leukocyte transendothelial migration);05020(Prion disease);05140(Leishmaniasis);05208(Chemical carcinogenesis - reactive oxygen species);05415(Diabetic cardiomyopathy);05417(Lipid and atherosclerosis);05418(Fluid shear s…	neutrophil cytosolic factor 1 [Source:MGI Symbol;Acc:MGI:97283]	protein_coding;retained_intron;nonsense_mediated_decay	24.7312	4.62826	6.56216e-155	3.28899e-152	up	yes
ENSMUSG00000058952	Cfi	GO:0002376(immune system process);GO:0004252(serine-type endopeptidase activity);GO:0005515(protein binding);GO:0005576(extracellular region);GO:0005615(extracellular space);GO:0006508(proteolysis);GO:0006956(complement activation);GO:0006958(complement activation, classical pathway);GO:0008233(peptidase activity);GO:0008236(serine-type peptidase activity);GO:0016020(membrane);GO:0016787(hydrolas…	04610(Complement and coagulation cascades);05150(Staphylococcus aureus infection);05150(Staphylococcus aureus infection)	complement component factor i [Source:MGI Symbol;Acc:MGI:105937]	protein_coding	67.3457	6.07351	3.85528e-153	1.90428e-150	up	yes
ENSMUSG00000058446	Znrf2	GO:0001650(fibrillar center);GO:0005654(nucleoplasm);GO:0005737(cytoplasm);GO:0005764(lysosome);GO:0005765(lysosomal membrane);GO:0005768(endosome);GO:0005886(plasma membrane);GO:0010008(endosome membrane);GO:0016020(membrane);GO:0016567(protein ubiquitination);GO:0016740(transferase activity);GO:0030659(cytoplasmic vesicle membrane);GO:0032991(protein-containing complex);GO:0042734(presynaptic m…	NA	zinc and ring finger 2 [Source:MGI Symbol;Acc:MGI:1196246]	protein_coding;nonsense_mediated_decay	0.376292	-1.41008	5.56361e-153	2.70884e-150	down	yes
ENSMUSG00000118667	Ahnak2	GO:0003674(molecular_function);GO:0005515(protein binding);GO:0005634(nucleus);GO:0005737(cytoplasm);GO:0005829(cytosol);GO:0005886(plasma membrane);GO:0030018(Z disc);GO:0030659(cytoplasmic vesicle membrane);GO:0043034(costamere);GO:0043484(regulation of RNA splicing)	05132(Salmonella infection)	AHNAK nucleoprotein 2 [Source:MGI Symbol;Acc:MGI:2144831]	protein_coding	38.5892	5.27012	4.66935e-152	2.24142e-149	up	yes
ENSMUSG00000036905	C1qb	GO:0002376(immune system process);GO:0005515(protein binding);GO:0005576(extracellular region);GO:0005581(collagen trimer);GO:0005602(complement component C1 complex);GO:0005615(extracellular space);GO:0006958(complement activation, classical pathway);GO:0042802(identical protein binding);GO:0045087(innate immune response);GO:0045202(synapse);GO:0048839(inner ear development);GO:0062167(complemen…	04148(Efferocytosis);04610(Complement and coagulation cascades);04936(Alcoholic liver disease);05020(Prion disease);05133(Pertussis);05142(Chagas disease);05150(Staphylococcus aureus infection);05171(Coronavirus disease - COVID-19);05322(Systemic lupus erythematosus)	complement component 1, q subcomponent, beta polypeptide [Source:MGI Symbol;Acc:MGI:88224]	protein_coding	49.3992	5.62641	1.58043e-151	7.48114e-149	up	yes
ENSMUSG00000034685	Fam171a2	GO:0003674(molecular_function);GO:0005575(cellular_component);GO:0008150(biological_process);GO:0016020(membrane);GO:0016020(membrane)	NA	family with sequence similarity 171, member A2 [Source:MGI Symbol;Acc:MGI:2448496]	protein_coding;protein_coding_CDS_not_defined	8.08775	3.01574	7.69866e-151	3.59432e-148	up	yes
ENSMUSG00000030579	Tyrobp	GO:0002222(stimulatory killer cell immunoglobulin-like receptor signaling pathway);GO:0002223(stimulatory C-type lectin receptor signaling pathway);GO:0002274(myeloid leukocyte activation);GO:0002281(macrophage activation involved in immune response);GO:0002282(microglial cell activation involved in immune response);GO:0002283(neutrophil activation involved in immune response);GO:0002376(immune s…	04380(Osteoclast differentiation);04650(Natural killer cell mediated cytotoxicity);04650(Natural killer cell mediated cytotoxicity)	TYRO protein tyrosine kinase binding protein [Source:MGI Symbol;Acc:MGI:1277211]	protein_coding;nonsense_mediated_decay	22.811	4.51166	4.00555e-150	1.84483e-147	up	yes
ENSMUSG00000062908	Acadm	GO:0000062(fatty-acyl-CoA binding);GO:0001889(liver development);GO:0003995(acyl-CoA dehydrogenase activity);GO:0005737(cytoplasm);GO:0005739(mitochondrion);GO:0005759(mitochondrial matrix);GO:0005978(glycogen biosynthetic process);GO:0006082(organic acid metabolic process);GO:0006111(regulation of gluconeogenesis);GO:0006629(lipid metabolic process);GO:0006631(fatty acid metabolic process);GO:00…	00071(Fatty acid degradation);00280(Valine, leucine and isoleucine degradation);03320(PPAR signaling pathway);04936(Alcoholic liver disease);04936(Alcoholic liver disease)	acyl-Coenzyme A dehydrogenase, medium chain [Source:MGI Symbol;Acc:MGI:87867]	protein_coding;retained_intron;nonsense_mediated_decay	0.158564	-2.65686	5.5286e-150	2.51234e-147	down	yes
ENSMUSG00000018340	Anxa6	GO:0001755(neural crest cell migration);GO:0001778(plasma membrane repair);GO:0001786(phosphatidylserine binding);GO:0003418(growth plate cartilage chondrocyte differentiation);GO:0005262(calcium channel activity);GO:0005509(calcium ion binding);GO:0005525(GTP binding);GO:0005544(calcium-dependent phospholipid binding);GO:0005737(cytoplasm);GO:0005739(mitochondrion);GO:0005765(lysosomal membrane)…	NA	annexin A6 [Source:MGI Symbol;Acc:MGI:88255]	protein_coding;protein_coding_CDS_not_defined	5.10911	2.35307	1.06626e-148	4.7816e-146	up	yes
ENSMUSG00000026295	Spp2	GO:0003674(molecular_function);GO:0005576(extracellular region);GO:0032991(protein-containing complex);GO:0046849(bone remodeling);GO:0065003(protein-containing complex assembly);GO:0065003(protein-containing complex assembly)	NA	secreted phosphoprotein 2 [Source:MGI Symbol;Acc:MGI:1922646]	protein_coding;nonsense_mediated_decay	0.188785	-2.40518	1.31877e-148	5.83718e-146	down	yes
ENSMUSG00000036330	Slc18a1	GO:0005335(serotonin:sodium symporter activity);GO:0005789(endoplasmic reticulum membrane);GO:0006836(neurotransmitter transport);GO:0006837(serotonin transport);GO:0015311(monoamine:proton antiporter activity);GO:0015842(aminergic neurotransmitter loading into synaptic vesicle);GO:0016020(membrane);GO:0019899(enzyme binding);GO:0022857(transmembrane transporter activity);GO:0030658(transport ves…	04721(Synaptic vesicle cycle);04726(Serotonergic synapse);04728(Dopaminergic synapse);05012(Parkinson disease);05030(Cocaine addiction);05031(Amphetamine addiction);05034(Alcoholism);05034(Alcoholism)	solute carrier family 18 (vesicular monoamine), member 1 [Source:MGI Symbol;Acc:MGI:106684]	protein_coding;retained_intron;protein_coding_CDS_not_defined	0.0822052	-3.60463	5.32224e-148	2.32555e-145	down	yes
ENSMUSG00000109849	Gm45645	NA	NA	predicted gene 45645 [Source:MGI Symbol;Acc:MGI:5791481]	lncRNA	0.026356	-5.24572	1.04393e-147	4.50369e-145	down	yes
ENSMUSG00000032000	Birc3	GO:0004842(ubiquitin-protein transferase activity);GO:0005634(nucleus);GO:0005654(nucleoplasm);GO:0005737(cytoplasm);GO:0005829(cytosol);GO:0007283(spermatogenesis);GO:0016740(transferase activity);GO:0031398(positive regulation of protein ubiquitination);GO:0032991(protein-containing complex);GO:0042981(regulation of apoptotic process);GO:0043067(regulation of programmed cell death);GO:0044877(p…	04064(NF-kappa B signaling pathway);04120(Ubiquitin mediated proteolysis);04210(Apoptosis);04215(Apoptosis - multiple species);04217(Necroptosis);04390(Hippo signaling pathway);04510(Focal adhesion);04621(NOD-like receptor signaling pathway);04668(TNF signaling pathway);05132(Salmonella infection);05145(Toxoplasmosis);05168(Herpes simplex virus 1 infection);05200(Pathways in cancer);05202(Transcr…	baculoviral IAP repeat-containing 3 [Source:MGI Symbol;Acc:MGI:1197007]	protein_coding;protein_coding_CDS_not_defined;nonsense_mediated_decay	11.4057	3.51169	2.3261e-147	9.90978e-145	up	yes
ENSMUSG00000028364	Tnc	GO:0001558(regulation of cell growth);GO:0001968(fibronectin binding);GO:0002009(morphogenesis of an epithelium);GO:0005178(integrin binding);GO:0005201(extracellular matrix structural constituent);GO:0005515(protein binding);GO:0005576(extracellular region);GO:0005604(basement membrane);GO:0005614(interstitial matrix);GO:0005615(extracellular space);GO:0007155(cell adhesion);GO:0007162(negative …	04151(PI3K-Akt signaling pathway);04510(Focal adhesion);04512(ECM-receptor interaction);05165(Human papillomavirus infection);05206(MicroRNAs in cancer);05206(MicroRNAs in cancer)	tenascin C [Source:MGI Symbol;Acc:MGI:101922]	protein_coding	68.6456	6.10109	2.70726e-147	1.12604e-144	up	yes
ENSMUSG00000030218	Mgp	GO:0001503(ossification);GO:0005509(calcium ion binding);GO:0005576(extracellular region);GO:0005615(extracellular space);GO:0030154(cell differentiation);GO:0030324(lung development);GO:0030500(regulation of bone mineralization);GO:0031012(extracellular matrix);GO:0032991(protein-containing complex);GO:0048306(calcium-dependent protein binding);GO:0048731(system development);GO:0048754(branching…	NA	matrix Gla protein [Source:MGI Symbol;Acc:MGI:96976]	retained_intron;protein_coding	40.2907	5.33238	2.70921e-147	1.12604e-144	up	yes
ENSMUSG00000062609	Kcnj15	GO:0005242(inward rectifier potassium channel activity);GO:0005267(potassium channel activity);GO:0005515(protein binding);GO:0005886(plasma membrane);GO:0006811(ion transport);GO:0006813(potassium ion transport);GO:0016020(membrane);GO:0034220(ion transmembrane transport);GO:0034702(ion channel complex);GO:0034765(regulation of ion transmembrane transport);GO:0071805(potassium ion transmembrane …	04971(Gastric acid secretion);04971(Gastric acid secretion)	potassium inwardly-rectifying channel, subfamily J, member 15 [Source:MGI Symbol;Acc:MGI:1310000]	protein_coding	0.229393	-2.12411	4.286e-145	1.73899e-142	down	yes
ENSMUSG00000001211	Agpat3	GO:0003841(1-acylglycerol-3-phosphate O-acyltransferase activity);GO:0005634(nucleus);GO:0005635(nuclear envelope);GO:0005783(endoplasmic reticulum);GO:0005789(endoplasmic reticulum membrane);GO:0006629(lipid metabolic process);GO:0008654(phospholipid biosynthetic process);GO:0012505(endomembrane system);GO:0016020(membrane);GO:0016024(CDP-diacylglycerol biosynthetic process);GO:0016740(transfera…	00561(Glycerolipid metabolism);00564(Glycerophospholipid metabolism);04072(Phospholipase D signaling pathway);04072(Phospholipase D signaling pathway)	1-acylglycerol-3-phosphate O-acyltransferase 3 [Source:MGI Symbol;Acc:MGI:1336186]	protein_coding;nonsense_mediated_decay;retained_intron	0.471726	-1.08398	2.95577e-144	1.18516e-141	down	yes
ENSMUSG00000019122	Ccl9	GO:0002548(monocyte chemotaxis);GO:0005125(cytokine activity);GO:0005576(extracellular region);GO:0005615(extracellular space);GO:0006935(chemotaxis);GO:0006954(inflammatory response);GO:0006955(immune response);GO:0007165(signal transduction);GO:0007186(G protein-coupled receptor signaling pathway);GO:0008009(chemokine activity);GO:0030593(neutrophil chemotaxis);GO:0031726(CCR1 chemokine recepto…	04060(Cytokine-cytokine receptor interaction);04061(Viral protein interaction with cytokine and cytokine receptor);04062(Chemokine signaling pathway);04062(Chemokine signaling pathway)	C-C motif chemokine ligand 9 [Source:MGI Symbol;Acc:MGI:104533]	protein_coding;protein_coding_CDS_not_defined	62.6151	5.96844	3.20191e-144	1.26893e-141	up	yes
ENSMUSG00000039960	Rhou	GO:0000082(G1/S transition of mitotic cell cycle);GO:0000139(Golgi membrane);GO:0000166(nucleotide binding);GO:0002102(podosome);GO:0003924(GTPase activity);GO:0005525(GTP binding);GO:0005794(Golgi apparatus);GO:0005886(plasma membrane);GO:0005925(focal adhesion);GO:0006897(endocytosis);GO:0007010(cytoskeleton organization);GO:0007015(actin filament organization);GO:0007163(establishment or maint…	NA	ras homolog family member U [Source:MGI Symbol;Acc:MGI:1916831]	protein_coding;retained_intron	15.8996	3.99092	4.99751e-144	1.95776e-141	up	yes
ENSMUSG00000037868	Egr2	GO:0000976(transcription cis-regulatory region binding);GO:0000978(RNA polymerase II cis-regulatory region sequence-specific DNA binding);GO:0000981(DNA-binding transcription factor activity, RNA polymerase II-specific);GO:0001228(DNA-binding transcription activator activity, RNA polymerase II-specific);GO:0003677(DNA binding);GO:0003682(chromatin binding);GO:0003700(DNA-binding transcription fac…	04625(C-type lectin receptor signaling pathway);05161(Hepatitis B);05166(Human T-cell leukemia virus 1 infection);05203(Viral carcinogenesis);05203(Viral carcinogenesis)	early growth response 2 [Source:MGI Symbol;Acc:MGI:95296]	protein_coding	130.446	7.02731	5.10457e-144	1.97698e-141	up	yes
ENSMUSG00000028163	Nfkb1	GO:0000122(negative regulation of transcription by RNA polymerase II);GO:0000165(MAPK cascade);GO:0000785(chromatin);GO:0000976(transcription cis-regulatory region binding);GO:0000977(RNA polymerase II transcription regulatory region sequence-specific DNA binding);GO:0000978(RNA polymerase II cis-regulatory region sequence-specific DNA binding);GO:0000981(DNA-binding transcription factor activity…	04010(MAPK signaling pathway);04014(Ras signaling pathway);04024(cAMP signaling pathway);04062(Chemokine signaling pathway);04064(NF-kappa B signaling pathway);04066(HIF-1 signaling pathway);04071(Sphingolipid signaling pathway);04151(PI3K-Akt signaling pathway);04210(Apoptosis);04211(Longevity regulating pathway);04218(Cellular senescence);04380(Osteoclast differentiation);04613(Neutrophil extra…	nuclear factor of kappa light polypeptide gene enhancer in B cells 1, p105 [Source:MGI Symbol;Acc:MGI:97312]	protein_coding;retained_intron;protein_coding_CDS_not_defined	4.69249	2.23035	6.80507e-143	2.60596e-140	up	yes
ENSMUSG00000048332	Lhfpl6	GO:0003674(molecular_function);GO:0008150(biological_process);GO:0016020(membrane);GO:0016020(membrane)	NA	LHFPL tetraspan subfamily member 6 [Source:MGI Symbol;Acc:MGI:1920048]	protein_coding;retained_intron	11.5036	3.52401	1.17858e-142	4.46316e-140	up	yes
ENSMUSG00000052336	Cx3cr1	GO:0001774(microglial cell activation);GO:0002052(positive regulation of neuroblast proliferation);GO:0002250(adaptive immune response);GO:0002282(microglial cell activation involved in immune response);GO:0002376(immune system process);GO:0002881(negative regulation of chronic inflammatory response to non-antigenic stimulus);GO:0002931(response to ischemia);GO:0004896(cytokine receptor activity)…	04060(Cytokine-cytokine receptor interaction);04061(Viral protein interaction with cytokine and cytokine receptor);04062(Chemokine signaling pathway);04148(Efferocytosis);04148(Efferocytosis)	C-X3-C motif chemokine receptor 1 [Source:MGI Symbol;Acc:MGI:1333815]	protein_coding	15.8109	3.98285	2.99068e-142	1.12009e-139	up	yes
ENSMUSG00000021493	Pdlim7	GO:0001503(ossification);GO:0001725(stress fiber);GO:0001726(ruffle);GO:0003779(actin binding);GO:0005515(protein binding);GO:0005654(nucleoplasm);GO:0005737(cytoplasm);GO:0005856(cytoskeleton);GO:0005912(adherens junction);GO:0005925(focal adhesion);GO:0007507(heart development);GO:0015629(actin cytoskeleton);GO:0030018(Z disc);GO:0030036(actin cytoskeleton organization);GO:0030154(cell differen…	04820(Cytoskeleton in muscle cells);04820(Cytoskeleton in muscle cells)	PDZ and LIM domain 7 [Source:MGI Symbol;Acc:MGI:1914649]	retained_intron;protein_coding;nonsense_mediated_decay	11.5635	3.53151	5.16341e-141	1.91282e-138	up	yes
ENSMUSG00000027995	Tlr2	GO:0001530(lipopolysaccharide binding);GO:0001540(amyloid-beta binding);GO:0001666(response to hypoxia);GO:0001774(microglial cell activation);GO:0001819(positive regulation of cytokine production);GO:0002224(toll-like receptor signaling pathway);GO:0002376(immune system process);GO:0004888(transmembrane signaling receptor activity);GO:0005515(protein binding);GO:0005737(cytoplasm);GO:0005794(Gol…	04145(Phagosome);04151(PI3K-Akt signaling pathway);04613(Neutrophil extracellular trap formation);04620(Toll-like receptor signaling pathway);05132(Salmonella infection);05134(Legionellosis);05140(Leishmaniasis);05142(Chagas disease);05144(Malaria);05145(Toxoplasmosis);05146(Amoebiasis);05152(Tuberculosis);05161(Hepatitis B);05162(Measles);05168(Herpes simplex virus 1 infection);05169(Epstein-Bar…	toll-like receptor 2 [Source:MGI Symbol;Acc:MGI:1346060]	protein_coding	17.8374	4.15683	3.94346e-140	1.44517e-137	up	yes
ENSMUSG00000029484	Anxa3	GO:0004859(phospholipase inhibitor activity);GO:0005509(calcium ion binding);GO:0005544(calcium-dependent phospholipid binding);GO:0005737(cytoplasm);GO:0005886(plasma membrane);GO:0006909(phagocytosis);GO:0010595(positive regulation of endothelial cell migration);GO:0016020(membrane);GO:0019834(phospholipase A2 inhibitor activity);GO:0021766(hippocampus development);GO:0030424(axon);GO:0030425(d…	NA	annexin A3 [Source:MGI Symbol;Acc:MGI:1201378]	protein_coding;retained_intron	18.1126	4.17892	8.87862e-140	3.21916e-137	up	yes
ENSMUSG00000027601	Mtfr1	GO:0000266(mitochondrial fission);GO:0005739(mitochondrion);GO:0005829(cytosol);GO:0005886(plasma membrane);GO:0007005(mitochondrion organization);GO:0009060(aerobic respiration);GO:0009060(aerobic respiration)	NA	mitochondrial fission regulator 1 [Source:MGI Symbol;Acc:MGI:1914722]	protein_coding;nonsense_mediated_decay;retained_intron	0.412875	-1.27622	3.16101e-139	1.13404e-136	down	yes
ENSMUSG00000019872	Smpdl3a	GO:0004767(sphingomyelin phosphodiesterase activity);GO:0005576(extracellular region);GO:0005615(extracellular space);GO:0006685(sphingomyelin catabolic process);GO:0008081(phosphoric diester hydrolase activity);GO:0008150(biological_process);GO:0008270(zinc ion binding);GO:0009143(nucleoside triphosphate catabolic process);GO:0016787(hydrolase activity);GO:0046872(metal ion binding);GO:0046872(m…	NA	sphingomyelin phosphodiesterase, acid-like 3A [Source:MGI Symbol;Acc:MGI:1931437]	protein_coding;protein_coding_CDS_not_defined	0.328509	-1.606	8.12311e-138	2.88387e-135	down	yes
ENSMUSG00000042410	Agps	GO:0003824(catalytic activity);GO:0005777(peroxisome);GO:0006629(lipid metabolic process);GO:0008609(alkylglycerone-phosphate synthase activity);GO:0008610(lipid biosynthetic process);GO:0008611(ether lipid biosynthetic process);GO:0016740(transferase activity);GO:0050660(flavin adenine dinucleotide binding);GO:0071949(FAD binding);GO:0071949(FAD binding)	00565(Ether lipid metabolism);04146(Peroxisome);04146(Peroxisome)	alkylglycerone phosphate synthase [Source:MGI Symbol;Acc:MGI:2443065]	protein_coding;retained_intron;protein_coding_CDS_not_defined;nonsense_mediated_decay	0.244149	-2.03417	2.2633e-137	7.95235e-135	down	yes
ENSMUSG00000004951	Hspb1	GO:0000502(proteasome complex);GO:0001533(cornified envelope);GO:0001932(regulation of protein phosphorylation);GO:0005080(protein kinase C binding);GO:0005634(nucleus);GO:0005737(cytoplasm);GO:0005819(spindle);GO:0005856(cytoskeleton);GO:0005886(plasma membrane);GO:0006469(negative regulation of protein kinase activity);GO:0006986(response to unfolded protein);GO:0008426(protein kinase C inhibit…	04010(MAPK signaling pathway);04370(VEGF signaling pathway);05146(Amoebiasis);05146(Amoebiasis)	heat shock protein 1 [Source:MGI Symbol;Acc:MGI:96240]	protein_coding	14.8019	3.88771	8.74135e-137	3.04003e-134	up	yes
ENSMUSG00000021565	Slc6a19	GO:0005515(protein binding);GO:0005886(plasma membrane);GO:0006865(amino acid transport);GO:0007584(response to nutrient);GO:0015175(neutral amino acid transmembrane transporter activity);GO:0015293(symporter activity);GO:0015804(neutral amino acid transport);GO:0016020(membrane);GO:0016324(apical plasma membrane);GO:0031526(brush border membrane);GO:0035725(sodium ion transmembrane transport);GO…	04974(Protein digestion and absorption);04978(Mineral absorption);04978(Mineral absorption)	solute carrier family 6 (neurotransmitter transporter), member 19 [Source:MGI Symbol;Acc:MGI:1921588]	retained_intron;protein_coding;protein_coding_CDS_not_defined	0.207491	-2.26888	1.6297e-136	5.61045e-134	down	yes
ENSMUSG00000040093	Bmf	GO:0001669(acrosomal vesicle);GO:0005515(protein binding);GO:0005737(cytoplasm);GO:0006915(apoptotic process);GO:0009267(cellular response to starvation);GO:0010507(negative regulation of autophagy);GO:0015629(actin cytoskeleton);GO:0016459(myosin complex);GO:0031334(positive regulation of protein-containing complex assembly);GO:0034644(cellular response to UV);GO:0043065(positive regulation of a…	05206(MicroRNAs in cancer);05206(MicroRNAs in cancer)	BCL2 modifying factor [Source:MGI Symbol;Acc:MGI:2176433]	protein_coding;protein_coding_CDS_not_defined	11.7621	3.55608	2.34662e-136	7.99774e-134	up	yes
ENSMUSG00000060487	Samd5	GO:0005515(protein binding);GO:0005737(cytoplasm);GO:0005737(cytoplasm)	NA	sterile alpha motif domain containing 5 [Source:MGI Symbol;Acc:MGI:2444815]	protein_coding;protein_coding_CDS_not_defined	15.6496	3.96805	4.6533e-136	1.57024e-133	up	yes
ENSMUSG00000058818	Pirb	GO:0001540(amyloid-beta binding);GO:0001782(B cell homeostasis);GO:0002250(adaptive immune response);GO:0002376(immune system process);GO:0005515(protein binding);GO:0005615(extracellular space);GO:0005737(cytoplasm);GO:0005886(plasma membrane);GO:0007166(cell surface receptor signaling pathway);GO:0007611(learning or memory);GO:0008157(protein phosphatase 1 binding);GO:0009897(external side of p…	04380(Osteoclast differentiation);04662(B cell receptor signaling pathway);04662(B cell receptor signaling pathway)	paired Ig-like receptor B [Source:MGI Symbol;Acc:MGI:894311]	protein_coding;retained_intron	32.5641	5.02521	2.05595e-135	6.86969e-133	up	yes
ENSMUSG00000038642	Ctss	GO:0001968(fibronectin binding);GO:0002250(adaptive immune response);GO:0004197(cysteine-type endopeptidase activity);GO:0005518(collagen binding);GO:0005576(extracellular region);GO:0005615(extracellular space);GO:0005764(lysosome);GO:0005770(late endosome);GO:0006508(proteolysis);GO:0006915(apoptotic process);GO:0006955(immune response);GO:0008233(peptidase activity);GO:0008234(cysteine-type pe…	04142(Lysosome);04145(Phagosome);04210(Apoptosis);04612(Antigen processing and presentation);05152(Tuberculosis);05152(Tuberculosis)	cathepsin S [Source:MGI Symbol;Acc:MGI:107341]	protein_coding	42.8007	5.41956	2.61259e-135	8.64489e-133	up	yes
ENSMUSG00000035493	Tgfbi	GO:0001525(angiogenesis);GO:0002062(chondrocyte differentiation);GO:0005201(extracellular matrix structural constituent);GO:0005515(protein binding);GO:0005518(collagen binding);GO:0005576(extracellular region);GO:0005604(basement membrane);GO:0005615(extracellular space);GO:0005802(trans-Golgi network);GO:0007155(cell adhesion);GO:0030198(extracellular matrix organization);GO:0031012(extracellul…	NA	transforming growth factor, beta induced [Source:MGI Symbol;Acc:MGI:99959]	protein_coding;nonsense_mediated_decay;retained_intron	11.599	3.53593	4.72919e-135	1.53505e-132	up	yes
ENSMUSG00000021262	Evl	GO:0001725(stress fiber);GO:0003779(actin binding);GO:0005515(protein binding);GO:0005522(profilin binding);GO:0005737(cytoplasm);GO:0005856(cytoskeleton);GO:0005925(focal adhesion);GO:0007411(axon guidance);GO:0008154(actin polymerization or depolymerization);GO:0010633(negative regulation of epithelial cell migration);GO:0017124(SH3 domain binding);GO:0030027(lamellipodium);GO:0030048(actin fil…	04015(Rap1 signaling pathway);04015(Rap1 signaling pathway)	Ena-vasodilator stimulated phosphoprotein [Source:MGI Symbol;Acc:MGI:1194884]	protein_coding;retained_intron	9.25239	3.20983	5.04872e-135	1.62331e-132	up	yes
ENSMUSG00000015340	Cybb	GO:0005515(protein binding);GO:0005635(nuclear envelope);GO:0005737(cytoplasm);GO:0005739(mitochondrion);GO:0005886(plasma membrane);GO:0006801(superoxide metabolic process);GO:0006811(ion transport);GO:0006952(defense response);GO:0006954(inflammatory response);GO:0007584(response to nutrient);GO:0009055(electron transfer activity);GO:0009410(response to xenobiotic stimulus);GO:0016020(membrane)…	04066(HIF-1 signaling pathway);04145(Phagosome);04216(Ferroptosis);04217(Necroptosis);04613(Neutrophil extracellular trap formation);04621(NOD-like receptor signaling pathway);04670(Leukocyte transendothelial migration);04933(AGE-RAGE signaling pathway in diabetic complications);05010(Alzheimer disease);05020(Prion disease);05022(Pathways of neurodegeneration - multiple diseases);05140(Leishmania…	cytochrome b-245, beta polypeptide [Source:MGI Symbol;Acc:MGI:88574]	protein_coding;retained_intron	15.345	3.9397	1.24856e-133	3.94013e-131	up	yes
ENSMUSG00000024736	Tmem132a	GO:0000139(Golgi membrane);GO:0005515(protein binding);GO:0005783(endoplasmic reticulum);GO:0005789(endoplasmic reticulum membrane);GO:0005794(Golgi apparatus);GO:0005886(plasma membrane);GO:0016020(membrane);GO:0030177(positive regulation of Wnt signaling pathway);GO:0042177(negative regulation of protein catabolic process);GO:0042803(protein homodimerization activity);GO:0043069(negative regula…	NA	transmembrane protein 132A [Source:MGI Symbol;Acc:MGI:2147810]	protein_coding;retained_intron	6.72373	2.74926	1.7062e-133	5.33492e-131	up	yes
ENSMUSG00000029322	Plac8	GO:0003682(chromatin binding);GO:0005515(protein binding);GO:0005634(nucleus);GO:0006366(transcription by RNA polymerase II);GO:0008284(positive regulation of cell population proliferation);GO:0009409(response to cold);GO:0040015(negative regulation of multicellular organism growth);GO:0042742(defense response to bacterium);GO:0043066(negative regulation of apoptotic process);GO:0045944(positive …	NA	placenta-specific 8 [Source:MGI Symbol;Acc:MGI:2445289]	protein_coding;retained_intron	17.9973	4.16971	2.20013e-133	6.81679e-131	up	yes
ENSMUSG00000026475	Rgs16	GO:0005096(GTPase activator activity);GO:0005515(protein binding);GO:0005737(cytoplasm);GO:0007186(G protein-coupled receptor signaling pathway);GO:0009968(negative regulation of signal transduction);GO:0016020(membrane);GO:0043547(positive regulation of GTPase activity)	NA	regulator of G-protein signaling 16 [Source:MGI Symbol;Acc:MGI:108407]	protein_coding	150.115	7.22992	2.91872e-133	8.96179e-131	up	yes
ENSMUSG00000109644	0610005C13Rik	GO:0003674(molecular_function);GO:0005575(cellular_component);GO:0008150(biological_process);GO:0008150(biological_process)	NA	RIKEN cDNA 0610005C13 gene [Source:MGI Symbol;Acc:MGI:1918911]	lncRNA	0.244325	-2.03313	3.67718e-133	1.11898e-130	down	yes
ENSMUSG00000006219	Fblim1	GO:0001650(fibrillar center);GO:0001725(stress fiber);GO:0005515(protein binding);GO:0005737(cytoplasm);GO:0005856(cytoskeleton);GO:0005925(focal adhesion);GO:0007155(cell adhesion);GO:0008360(regulation of cell shape);GO:0030054(cell junction);GO:0031005(filamin binding);GO:0033623(regulation of integrin activation);GO:0046872(metal ion binding);GO:0070161(anchoring junction);GO:0071944(cell per…	NA	filamin binding LIM protein 1 [Source:MGI Symbol;Acc:MGI:1921452]	protein_coding;protein_coding_CDS_not_defined	13.8165	3.78832	8.15502e-133	2.45964e-130	up	yes
ENSMUSG00000040552	C3ar1	GO:0001850(complement component C3a binding);GO:0002430(complement receptor mediated signaling pathway);GO:0002462(tolerance induction to nonself antigen);GO:0002684(positive regulation of immune system process);GO:0004875(complement receptor activity);GO:0004876(complement component C3a receptor activity);GO:0004878(complement component C5a receptor activity);GO:0004930(G protein-coupled recepto…	04080(Neuroactive ligand-receptor interaction);04610(Complement and coagulation cascades);04936(Alcoholic liver disease);05150(Staphylococcus aureus infection);05171(Coronavirus disease - COVID-19)	complement component 3a receptor 1 [Source:MGI Symbol;Acc:MGI:1097680]	protein_coding	58.203	5.86302	1.11797e-132	3.34234e-130	up	yes
ENSMUSG00000024610	Cd74	GO:0001516(prostaglandin biosynthetic process);GO:0001540(amyloid-beta binding);GO:0001934(positive regulation of protein phosphorylation);GO:0001961(positive regulation of cytokine-mediated signaling pathway);GO:0002250(adaptive immune response);GO:0002286(T cell activation involved in immune response);GO:0002376(immune system process);GO:0002606(positive regulation of dendritic cell antigen pro…	04612(Antigen processing and presentation);05152(Tuberculosis);05168(Herpes simplex virus 1 infection);05168(Herpes simplex virus 1 infection)	CD74 antigen (invariant polypeptide of major histocompatibility complex, class II antigen-associated) [Source:MGI Symbol;Acc:MGI:96534]	protein_coding;retained_intron	16.4684	4.04163	4.36406e-131	1.29336e-128	up	yes
ENSMUSG00000060002	Chpt1	GO:0000139(Golgi membrane);GO:0004142(diacylglycerol cholinephosphotransferase activity);GO:0005789(endoplasmic reticulum membrane);GO:0005794(Golgi apparatus);GO:0006629(lipid metabolic process);GO:0006656(phosphatidylcholine biosynthetic process);GO:0006657(CDP-choline pathway);GO:0006663(platelet activating factor biosynthetic process);GO:0008654(phospholipid biosynthetic process);GO:0016020(m…	00440(Phosphonate and phosphinate metabolism);00564(Glycerophospholipid metabolism);00565(Ether lipid metabolism);05231(Choline metabolism in cancer);05231(Choline metabolism in cancer)	choline phosphotransferase 1 [Source:MGI Symbol;Acc:MGI:2384841]	protein_coding;nonsense_mediated_decay	0.147052	-2.76561	4.41066e-131	1.2959e-128	down	yes
ENSMUSG00000001128	Cfp	GO:0002376(immune system process);GO:0005576(extracellular region);GO:0005615(extracellular space);GO:0006956(complement activation);GO:0006957(complement activation, alternative pathway);GO:0030141(secretory granule);GO:0045087(innate immune response);GO:0050778(positive regulation of immune response);GO:0098548(cytoplasmic side of Golgi membrane);GO:1903028(positive regulation of opsonization);…	05168(Herpes simplex virus 1 infection);05168(Herpes simplex virus 1 infection)	complement factor properdin [Source:MGI Symbol;Acc:MGI:97545]	protein_coding;protein_coding_CDS_not_defined	13.8206	3.78875	6.31842e-131	1.84055e-128	up	yes
ENSMUSG00000058997	Vwa8	GO:0000166(nucleotide binding);GO:0003674(molecular_function);GO:0005524(ATP binding);GO:0005737(cytoplasm);GO:0005739(mitochondrion);GO:0005777(peroxisome);GO:0008150(biological_process);GO:0016887(ATP hydrolysis activity);GO:0016887(ATP hydrolysis activity)	NA	von Willebrand factor A domain containing 8 [Source:MGI Symbol;Acc:MGI:1919008]	protein_coding;protein_coding_CDS_not_defined;retained_intron	0.254584	-1.97379	2.99091e-130	8.63865e-128	down	yes
ENSMUSG00000033420	Antxr1	GO:0001568(blood vessel development);GO:0004888(transmembrane signaling receptor activity);GO:0005518(collagen binding);GO:0005886(plasma membrane);GO:0009897(external side of plasma membrane);GO:0009986(cell surface);GO:0016020(membrane);GO:0022414(reproductive process);GO:0030036(actin cytoskeleton organization);GO:0031258(lamellipodium membrane);GO:0031527(filopodium membrane);GO:0034446(subst…	04621(NOD-like receptor signaling pathway);04621(NOD-like receptor signaling pathway)	anthrax toxin receptor 1 [Source:MGI Symbol;Acc:MGI:1916788]	protein_coding;retained_intron;protein_coding_CDS_not_defined	18.5348	4.21217	3.01883e-130	8.64604e-128	up	yes
ENSMUSG00000018459	Slc13a3	GO:0005310(dicarboxylic acid transmembrane transporter activity);GO:0005343(organic acid:sodium symporter activity);GO:0005886(plasma membrane);GO:0006811(ion transport);GO:0006814(sodium ion transport);GO:0006835(dicarboxylic acid transport);GO:0015137(citrate transmembrane transporter activity);GO:0015139(alpha-ketoglutarate transmembrane transporter activity);GO:0015141(succinate transmembrane…	NA	solute carrier family 13 (sodium-dependent dicarboxylate transporter), member 3 [Source:MGI Symbol;Acc:MGI:2149635]	protein_coding;retained_intron	0.137023	-2.86751	3.82538e-130	1.08647e-127	down	yes
ENSMUSG00000021457	Syk	GO:0000166(nucleotide binding);GO:0001525(angiogenesis);GO:0001775(cell activation);GO:0001784(phosphotyrosine residue binding);GO:0001819(positive regulation of cytokine production);GO:0001820(serotonin secretion);GO:0001945(lymph vessel development);GO:0002092(positive regulation of receptor internalization);GO:0002223(stimulatory C-type lectin receptor signaling pathway);GO:0002250(adaptive im…	04064(NF-kappa B signaling pathway);04072(Phospholipase D signaling pathway);04151(PI3K-Akt signaling pathway);04380(Osteoclast differentiation);04611(Platelet activation);04613(Neutrophil extracellular trap formation);04625(C-type lectin receptor signaling pathway);04650(Natural killer cell mediated cytotoxicity);04662(B cell receptor signaling pathway);04664(Fc epsilon RI signaling pathway);046…	spleen tyrosine kinase [Source:MGI Symbol;Acc:MGI:99515]	protein_coding;retained_intron	10.2921	3.36346	3.90722e-129	1.09152e-126	up	yes
ENSMUSG00000038522	Mfsd4b1	GO:0005355(glucose transmembrane transporter activity);GO:0005575(cellular_component);GO:0005886(plasma membrane);GO:0006811(ion transport);GO:0006814(sodium ion transport);GO:0008643(carbohydrate transport);GO:0015293(symporter activity);GO:0016020(membrane);GO:0016324(apical plasma membrane);GO:0022857(transmembrane transporter activity);GO:0055085(transmembrane transport);GO:1904659(glucose tr…	NA	major facilitator superfamily domain containing 4B1 [Source:MGI Symbol;Acc:MGI:2143575]	protein_coding;protein_coding_CDS_not_defined;retained_intron	0.429006	-1.22093	6.57723e-129	1.82248e-126	down	yes
ENSMUSG00000015947	Fcgr1	GO:0001788(antibody-dependent cellular cytotoxicity);GO:0001798(positive regulation of type IIa hypersensitivity);GO:0001805(positive regulation of type III hypersensitivity);GO:0002376(immune system process);GO:0004888(transmembrane signaling receptor activity);GO:0005886(plasma membrane);GO:0006898(receptor-mediated endocytosis);GO:0006910(phagocytosis, recognition);GO:0006911(phagocytosis, eng…	04145(Phagosome);04380(Osteoclast differentiation);04613(Neutrophil extracellular trap formation);04640(Hematopoietic cell lineage);04666(Fc gamma R-mediated phagocytosis);05140(Leishmaniasis);05150(Staphylococcus aureus infection);05152(Tuberculosis);05202(Transcriptional misregulation in cancer);05221(Acute myeloid leukemia);05322(Systemic lupus erythematosus)	Fc receptor, IgG, high affinity I [Source:MGI Symbol;Acc:MGI:95498]	protein_coding	32.6245	5.02789	9.64336e-129	2.65052e-126	up	yes
ENSMUSG00000039899	Fgl2	GO:0002291(T cell activation via T cell receptor contact with antigen bound to MHC molecule on antigen presenting cell);GO:0002605(negative regulation of dendritic cell antigen processing and presentation);GO:0002617(negative regulation of macrophage antigen processing and presentation);GO:0005576(extracellular region);GO:0005615(extracellular space);GO:0031640(killing of cells of another organis…	NA	fibrinogen-like protein 2 [Source:MGI Symbol;Acc:MGI:103266]	protein_coding	15.0531	3.91199	2.85034e-128	7.77161e-126	up	yes
ENSMUSG00000039126	Prune2	GO:0005737(cytoplasm);GO:0005829(cytosol);GO:0006915(apoptotic process);GO:0016462(pyrophosphatase activity);GO:0016462(pyrophosphatase activity)	NA	prune homolog 2 [Source:MGI Symbol;Acc:MGI:1925004]	protein_coding;retained_intron	23.1942	4.53569	4.66988e-128	1.26317e-125	up	yes
ENSMUSG00000021371	Mcur1	GO:0003674(molecular_function);GO:0005739(mitochondrion);GO:0005743(mitochondrial inner membrane);GO:0006811(ion transport);GO:0006816(calcium ion transport);GO:0006851(mitochondrial calcium ion transmembrane transport);GO:0016020(membrane);GO:0036444(calcium import into the mitochondrion);GO:0051561(positive regulation of mitochondrial calcium ion concentration);GO:0070509(calcium ion import);GO…	NA	mitochondrial calcium uniporter regulator 1 [Source:MGI Symbol;Acc:MGI:1923387]	protein_coding;retained_intron	0.378934	-1.39998	6.52079e-128	1.74993e-125	down	yes
ENSMUSG00000005299	Letm1	GO:0005739(mitochondrion);GO:0005743(mitochondrial inner membrane);GO:0006811(ion transport);GO:0006813(potassium ion transport);GO:0006816(calcium ion transport);GO:0006851(mitochondrial calcium ion transmembrane transport);GO:0007007(inner mitochondrial membrane organization);GO:0015297(antiporter activity);GO:0015369(calcium:proton antiporter activity);GO:0016020(membrane);GO:0034214(protein h…	NA	leucine zipper-EF-hand containing transmembrane protein 1 [Source:MGI Symbol;Acc:MGI:1932557]	protein_coding;retained_intron;nonsense_mediated_decay;protein_coding_CDS_not_defined	0.459016	-1.12338	7.47623e-128	1.99066e-125	down	yes
ENSMUSG00000040663	Clcf1	GO:0002639(positive regulation of immunoglobulin production);GO:0002830(positive regulation of type 2 immune response);GO:0005102(signaling receptor binding);GO:0005125(cytokine activity);GO:0005127(ciliary neurotrophic factor receptor binding);GO:0005515(protein binding);GO:0005576(extracellular region);GO:0005615(extracellular space);GO:0007166(cell surface receptor signaling pathway);GO:000725…	04060(Cytokine-cytokine receptor interaction);04630(JAK-STAT signaling pathway);04630(JAK-STAT signaling pathway)	cardiotrophin-like cytokine factor 1 [Source:MGI Symbol;Acc:MGI:1930088]	retained_intron;protein_coding;nonsense_mediated_decay;protein_coding_CDS_not_defined	17.7704	4.15141	1.49271e-127	3.94378e-125	up	yes
ENSMUSG00000027070	Lrp2	GO:0001822(kidney development);GO:0001843(neural tube closure);GO:0003139(secondary heart field specification);GO:0003148(outflow tract septum morphogenesis);GO:0003223(ventricular compact myocardium morphogenesis);GO:0003281(ventricular septum development);GO:0005509(calcium ion binding);GO:0005515(protein binding);GO:0005615(extracellular space);GO:0005768(endosome);GO:0005783(endoplasmic retic…	04340(Hedgehog signaling pathway);04918(Thyroid hormone synthesis);04979(Cholesterol metabolism);04979(Cholesterol metabolism)	low density lipoprotein receptor-related protein 2 [Source:MGI Symbol;Acc:MGI:95794]	protein_coding;protein_coding_CDS_not_defined	0.166799	-2.58381	1.66398e-127	4.36244e-125	down	yes
ENSMUSG00000031616	Ednra	GO:0000278(mitotic cell cycle);GO:0001525(angiogenesis);GO:0001569(branching involved in blood vessel morphogenesis);GO:0001666(response to hypoxia);GO:0001701(in utero embryonic development);GO:0001821(histamine secretion);GO:0001934(positive regulation of protein phosphorylation);GO:0001974(blood vessel remodeling);GO:0001975(response to amphetamine);GO:0002027(regulation of heart rate);GO:0003…	04020(Calcium signaling pathway);04022(cGMP-PKG signaling pathway);04024(cAMP signaling pathway);04080(Neuroactive ligand-receptor interaction);04270(Vascular smooth muscle contraction);04924(Renin secretion);05200(Pathways in cancer);05200(Pathways in cancer)	endothelin receptor type A [Source:MGI Symbol;Acc:MGI:105923]	protein_coding;retained_intron	7.37185	2.88203	1.079e-126	2.80721e-124	up	yes
ENSMUSG00000056515	Rab31	GO:0003924(GTPase activity);GO:0005525(GTP binding);GO:0005769(early endosome);GO:0019003(GDP binding);GO:0031623(receptor internalization);GO:0032588(trans-Golgi network membrane);GO:0032869(cellular response to insulin stimulus);GO:0043001(Golgi to plasma membrane protein transport);GO:0045055(regulated exocytosis);GO:0045335(phagocytic vesicle);GO:0090382(phagosome maturation);GO:0090382(phago…	04144(Endocytosis);04144(Endocytosis)	RAB31, member RAS oncogene family [Source:MGI Symbol;Acc:MGI:1914603]	protein_coding	10.4369	3.38362	5.39087e-126	1.39191e-123	up	yes
ENSMUSG00000024228	Nudt12	GO:0000210(NAD+ diphosphatase activity);GO:0000287(magnesium ion binding);GO:0005515(protein binding);GO:0005634(nucleus);GO:0005737(cytoplasm);GO:0005777(peroxisome);GO:0006402(mRNA catabolic process);GO:0006734(NADH metabolic process);GO:0006742(NADP catabolic process);GO:0008270(zinc ion binding);GO:0016787(hydrolase activity);GO:0019677(NAD catabolic process);GO:0032922(circadian regulation o…	00760(Nicotinate and nicotinamide metabolism);04146(Peroxisome);04146(Peroxisome)	nudix hydrolase 12 [Source:MGI Symbol;Acc:MGI:1915243]	protein_coding;retained_intron	0.286792	-1.80192	8.61132e-126	2.2067e-123	down	yes
ENSMUSG00000025887	Casp12	GO:0002020(protease binding);GO:0004175(endopeptidase activity);GO:0004197(cysteine-type endopeptidase activity);GO:0005515(protein binding);GO:0005737(cytoplasm);GO:0005783(endoplasmic reticulum);GO:0006508(proteolysis);GO:0008233(peptidase activity);GO:0008234(cysteine-type peptidase activity);GO:0010663(positive regulation of striated muscle cell apoptotic process);GO:0016540(protein autoproce…	04141(Protein processing in endoplasmic reticulum);04210(Apoptosis);04621(NOD-like receptor signaling pathway);05010(Alzheimer disease);05014(Amyotrophic lateral sclerosis);05020(Prion disease);05022(Pathways of neurodegeneration - multiple diseases);05161(Hepatitis B);05161(Hepatitis B)	caspase 12 [Source:MGI Symbol;Acc:MGI:1312922]	retained_intron;protein_coding;nonsense_mediated_decay	18.2711	4.19149	1.48517e-125	3.77742e-123	up	yes
ENSMUSG00000026664	Phyh	GO:0001561(fatty acid alpha-oxidation);GO:0003824(catalytic activity);GO:0005515(protein binding);GO:0005739(mitochondrion);GO:0005777(peroxisome);GO:0005782(peroxisomal matrix);GO:0006103(2-oxoglutarate metabolic process);GO:0006631(fatty acid metabolic process);GO:0006720(isoprenoid metabolic process);GO:0008198(ferrous iron binding);GO:0016491(oxidoreductase activity);GO:0019606(2-oxobutyrate …	04146(Peroxisome);04146(Peroxisome)	phytanoyl-CoA hydroxylase [Source:MGI Symbol;Acc:MGI:891978]	protein_coding;protein_coding_CDS_not_defined	0.237612	-2.07332	1.67062e-125	4.21764e-123	down	yes
ENSMUSG00000035673	Sbno2	GO:0001503(ossification);GO:0002281(macrophage activation involved in immune response);GO:0005515(protein binding);GO:0005575(cellular_component);GO:0005634(nucleus);GO:0006355(regulation of DNA-templated transcription);GO:0030154(cell differentiation);GO:0030282(bone mineralization);GO:0030316(osteoclast differentiation);GO:0031490(chromatin DNA binding);GO:0042393(histone binding);GO:0045892(ne…	NA	strawberry notch 2 [Source:MGI Symbol;Acc:MGI:2448490]	protein_coding;retained_intron;nonsense_mediated_decay	6.52738	2.7065	2.03746e-125	5.10595e-123	up	yes
ENSMUSG00000020413	Hus1	GO:0000077(DNA damage checkpoint signaling);GO:0000723(telomere maintenance);GO:0000724(double-strand break repair via homologous recombination);GO:0001932(regulation of protein phosphorylation);GO:0005634(nucleus);GO:0005730(nucleolus);GO:0005737(cytoplasm);GO:0005829(cytosol);GO:0006289(nucleotide-excision repair);GO:0006974(cellular response to DNA damage stimulus);GO:0009411(response to UV);G…	04218(Cellular senescence);04218(Cellular senescence)	HUS1 checkpoint clamp component [Source:MGI Symbol;Acc:MGI:1277962]	retained_intron;protein_coding;nonsense_mediated_decay	0.489908	-1.02942	1.51278e-124	3.76339e-122	down	yes
ENSMUSG00000030074	Gxylt2	GO:0005575(cellular_component);GO:0008194(UDP-glycosyltransferase activity);GO:0016020(membrane);GO:0016266(O-glycan processing);GO:0016740(transferase activity);GO:0016757(glycosyltransferase activity);GO:0035252(UDP-xylosyltransferase activity);GO:0140563(UDP-D-xylose:beta-D-glucoside alpha-1,3-D-xylosyltransferase activity);GO:0140563(UDP-D-xylose:beta-D-glucoside alpha-1,3-D-xylosyltransferas…	00514(Other types of O-glycan biosynthesis);00514(Other types of O-glycan biosynthesis)	glucoside xylosyltransferase 2 [Source:MGI Symbol;Acc:MGI:2682940]	protein_coding;protein_coding_CDS_not_defined	37.0636	5.21193	5.67005e-124	1.39026e-121	up	yes
ENSMUSG00000024909	Efemp2	GO:0001527(microfibril);GO:0005509(calcium ion binding);GO:0005515(protein binding);GO:0005576(extracellular region);GO:0005604(basement membrane);GO:0005615(extracellular space);GO:0008201(heparin binding);GO:0030023(extracellular matrix constituent conferring elasticity);GO:0031012(extracellular matrix);GO:0035904(aorta development);GO:0042803(protein homodimerization activity);GO:0048251(elast…	NA	epidermal growth factor-containing fibulin-like extracellular matrix protein 2 [Source:MGI Symbol;Acc:MGI:1891209]	protein_coding;retained_intron;nonsense_mediated_decay	12.8317	3.68164	8.64753e-124	2.10518e-121	up	yes
ENSMUSG00000050989	Selenon	GO:0003016(respiratory system process);GO:0003674(molecular_function);GO:0005509(calcium ion binding);GO:0005783(endoplasmic reticulum);GO:0005789(endoplasmic reticulum membrane);GO:0007005(mitochondrion organization);GO:0014816(skeletal muscle satellite cell differentiation);GO:0014834(skeletal muscle satellite cell maintenance involved in skeletal muscle regeneration);GO:0014858(positive regula…	NA	selenoprotein N [Source:MGI Symbol;Acc:MGI:2151208]	protein_coding;protein_coding_CDS_not_defined	7.13327	2.83456	1.35225e-123	3.26861e-121	up	yes
ENSMUSG00000022037	Clu	GO:0000902(cell morphogenesis);GO:0001540(amyloid-beta binding);GO:0001774(microglial cell activation);GO:0002434(immune complex clearance);GO:0005102(signaling receptor binding);GO:0005515(protein binding);GO:0005576(extracellular region);GO:0005615(extracellular space);GO:0005634(nucleus);GO:0005737(cytoplasm);GO:0005739(mitochondrion);GO:0005743(mitochondrial inner membrane);GO:0005783(endopla…	04610(Complement and coagulation cascades);04610(Complement and coagulation cascades)	clusterin [Source:MGI Symbol;Acc:MGI:88423]	protein_coding;retained_intron;nonsense_mediated_decay	30.6626	4.93841	4.64283e-123	1.11434e-120	up	yes
ENSMUSG00000036103	Colec12	GO:0005044(scavenger receptor activity);GO:0005581(collagen trimer);GO:0006910(phagocytosis, recognition);GO:0006955(immune response);GO:0016020(membrane);GO:0030169(low-density lipoprotein particle binding);GO:0030246(carbohydrate binding);GO:0034138(toll-like receptor 3 signaling pathway);GO:0038023(signaling receptor activity);GO:0038187(pattern recognition receptor activity);GO:0042742(defens…	04145(Phagosome);04145(Phagosome)	collectin sub-family member 12 [Source:MGI Symbol;Acc:MGI:2152907]	protein_coding;retained_intron	9.11395	3.18808	5.56618e-123	1.32662e-120	up	yes
ENSMUSG00000074063	Osgin1	GO:0005575(cellular_component);GO:0007165(signal transduction);GO:0008083(growth factor activity);GO:0030154(cell differentiation);GO:0030308(negative regulation of cell growth);GO:0030334(regulation of cell migration);GO:0042127(regulation of cell population proliferation);GO:0042981(regulation of apoptotic process);GO:0042981(regulation of apoptotic process)	NA	oxidative stress induced growth inhibitor 1 [Source:MGI Symbol;Acc:MGI:1919089]	protein_coding;retained_intron;protein_coding_CDS_not_defined	0.283296	-1.81962	1.14781e-122	2.71664e-120	down	yes
ENSMUSG00000035910	Dcdc2a	GO:0001764(neuron migration);GO:0003674(molecular_function);GO:0005737(cytoplasm);GO:0005815(microtubule organizing center);GO:0005829(cytosol);GO:0005856(cytoskeleton);GO:0005874(microtubule);GO:0005929(cilium);GO:0005930(axoneme);GO:0007399(nervous system development);GO:0007605(sensory perception of sound);GO:0008542(visual learning);GO:0015630(microtubule cytoskeleton);GO:0019228(neuronal act…	NA	doublecortin domain containing 2a [Source:MGI Symbol;Acc:MGI:2652818]	protein_coding;protein_coding_CDS_not_defined	14.9433	3.90143	1.21489e-122	2.85558e-120	up	yes
ENSMUSG00000018774	Cd68	GO:0002437(inflammatory response to antigenic stimulus);GO:0002605(negative regulation of dendritic cell antigen processing and presentation);GO:0005764(lysosome);GO:0005765(lysosomal membrane);GO:0005768(endosome);GO:0005886(plasma membrane);GO:0010008(endosome membrane);GO:0016020(membrane);GO:0031669(cellular response to nutrient levels);GO:0031902(late endosome membrane);GO:0035425(autocrine …	04142(Lysosome);04142(Lysosome)	CD68 antigen [Source:MGI Symbol;Acc:MGI:88342]	protein_coding;protein_coding_CDS_not_defined	21.1012	4.39925	2.12384e-122	4.95785e-120	up	yes
ENSMUSG00000028124	Gclm	GO:0004357(glutamate-cysteine ligase activity);GO:0005515(protein binding);GO:0006534(cysteine metabolic process);GO:0006536(glutamate metabolic process);GO:0006749(glutathione metabolic process);GO:0006750(glutathione biosynthetic process);GO:0006979(response to oxidative stress);GO:0007584(response to nutrient);GO:0008637(apoptotic mitochondrial changes);GO:0009410(response to xenobiotic stimul…	00270(Cysteine and methionine metabolism);00480(Glutathione metabolism);04216(Ferroptosis);04216(Ferroptosis)	glutamate-cysteine ligase, modifier subunit [Source:MGI Symbol;Acc:MGI:104995]	protein_coding;protein_coding_CDS_not_defined;retained_intron	0.433484	-1.20595	3.22572e-122	7.47883e-120	down	yes
ENSMUSG00000028581	Laptm5	GO:0002357(defense response to tumor cell);GO:0002720(positive regulation of cytokine production involved in immune response);GO:0005515(protein binding);GO:0005764(lysosome);GO:0005765(lysosomal membrane);GO:0005829(cytosol);GO:0005886(plasma membrane);GO:0006622(protein targeting to lysosome);GO:0006886(intracellular protein transport);GO:0012502(induction of programmed cell death);GO:0016020(m…	04142(Lysosome);04142(Lysosome)	lysosomal-associated protein transmembrane 5 [Source:MGI Symbol;Acc:MGI:108046]	protein_coding;protein_coding_CDS_not_defined	14.4565	3.85365	2.00556e-121	4.58749e-119	up	yes
ENSMUSG00000002603	Tgfb1	GO:0000122(negative regulation of transcription by RNA polymerase II);GO:0000902(cell morphogenesis);GO:0001501(skeletal system development);GO:0001570(vasculogenesis);GO:0001657(ureteric bud development);GO:0001666(response to hypoxia);GO:0001763(morphogenesis of a branching structure);GO:0001775(cell activation);GO:0001837(epithelial to mesenchymal transition);GO:0001843(neural tube closure);GO…	04010(MAPK signaling pathway);04060(Cytokine-cytokine receptor interaction);04068(FoxO signaling pathway);04110(Cell cycle);04148(Efferocytosis);04218(Cellular senescence);04350(TGF-beta signaling pathway);04380(Osteoclast differentiation);04390(Hippo signaling pathway);04659(Th17 cell differentiation);04672(Intestinal immune network for IgA production);04926(Relaxin signaling pathway);04932(Non-…	transforming growth factor, beta 1 [Source:MGI Symbol;Acc:MGI:98725]	protein_coding;retained_intron;protein_coding_CDS_not_defined;nonsense_mediated_decay	7.28774	2.86547	3.42327e-121	7.77813e-119	up	yes
ENSMUSG00000022066	Entpd4b	GO:0000139(Golgi membrane);GO:0000421(autophagosome membrane);GO:0004382(GDP phosphatase activity);GO:0005764(lysosome);GO:0005765(lysosomal membrane);GO:0005794(Golgi apparatus);GO:0006256(UDP catabolic process);GO:0016020(membrane);GO:0016462(pyrophosphatase activity);GO:0016787(hydrolase activity);GO:0017110(nucleoside diphosphate phosphatase activity);GO:0017111(ribonucleoside triphosphate ph…	00230(Purine metabolism);00240(Pyrimidine metabolism);04142(Lysosome);04142(Lysosome)	ectonucleoside triphosphate diphosphohydrolase 4B [Source:MGI Symbol;Acc:MGI:5435040]	protein_coding;retained_intron;protein_coding_CDS_not_defined	0.318022	-1.6528	4.37385e-121	9.87216e-119	down	yes
ENSMUSG00000018900	Slc22a5	GO:0000166(nucleotide binding);GO:0005524(ATP binding);GO:0005737(cytoplasm);GO:0005783(endoplasmic reticulum);GO:0005829(cytosol);GO:0005886(plasma membrane);GO:0006811(ion transport);GO:0006814(sodium ion transport);GO:0007005(mitochondrion organization);GO:0007512(adult heart development);GO:0007626(locomotory behavior);GO:0009437(carnitine metabolic process);GO:0009609(response to symbiotic b…	05231(Choline metabolism in cancer);05231(Choline metabolism in cancer)	solute carrier family 22 (organic cation transporter), member 5 [Source:MGI Symbol;Acc:MGI:1329012]	protein_coding;nonsense_mediated_decay	0.278359	-1.84498	4.48015e-121	1.00456e-118	down	yes
ENSMUSG00000043822	Adamtsl5	GO:0001527(microfibril);GO:0005515(protein binding);GO:0005576(extracellular region);GO:0008201(heparin binding);GO:0030198(extracellular matrix organization);GO:0031012(extracellular matrix);GO:0050436(microfibril binding);GO:0062023(collagen-containing extracellular matrix);GO:0062023(collagen-containing extracellular matrix)	NA	ADAMTS-like 5 [Source:MGI Symbol;Acc:MGI:1913798]	protein_coding;retained_intron;protein_coding_CDS_not_defined	14.9222	3.89939	6.63203e-121	1.47734e-118	up	yes
ENSMUSG00000038400	Pmepa1	GO:0000139(Golgi membrane);GO:0005768(endosome);GO:0009968(negative regulation of signal transduction);GO:0010008(endosome membrane);GO:0016020(membrane);GO:0030512(negative regulation of transforming growth factor beta receptor signaling pathway);GO:0031901(early endosome membrane);GO:0043231(intracellular membrane-bounded organelle);GO:0060392(negative regulation of SMAD protein signal transduc…	NA	prostate transmembrane protein, androgen induced 1 [Source:MGI Symbol;Acc:MGI:1929600]	protein_coding;retained_intron	7.18918	2.84583	1.93814e-120	4.26166e-118	up	yes
ENSMUSG00000022575	Gsdmd	GO:0001786(phosphatidylserine binding);GO:0002376(immune system process);GO:0005546(phosphatidylinositol-4,5-bisphosphate binding);GO:0005576(extracellular region);GO:0005615(extracellular space);GO:0005634(nucleus);GO:0005654(nucleoplasm);GO:0005737(cytoplasm);GO:0005739(mitochondrion);GO:0005829(cytosol);GO:0005886(plasma membrane);GO:0006954(inflammatory response);GO:0008289(lipid binding);GO:…	04613(Neutrophil extracellular trap formation);04621(NOD-like receptor signaling pathway);04623(Cytosolic DNA-sensing pathway);05132(Salmonella infection);05132(Salmonella infection)	gasdermin D [Source:MGI Symbol;Acc:MGI:1916396]	protein_coding;retained_intron	7.73263	2.95096	2.1828e-120	4.76885e-118	up	yes
ENSMUSG00000002475	Abhd3	GO:0004623(phospholipase A2 activity);GO:0005575(cellular_component);GO:0006629(lipid metabolic process);GO:0008126(acetylesterase activity);GO:0008970(phospholipase A1 activity);GO:0016020(membrane);GO:0016787(hydrolase activity);GO:0046470(phosphatidylcholine metabolic process);GO:0047372(acylglycerol lipase activity);GO:0051792(medium-chain fatty acid biosynthetic process);GO:0051793(medium-ch…	NA	abhydrolase domain containing 3 [Source:MGI Symbol;Acc:MGI:2147183]	protein_coding;protein_coding_CDS_not_defined	0.128468	-2.96052	6.52421e-120	1.41629e-117	down	yes
ENSMUSG00000031103	Elf4	GO:0000978(RNA polymerase II cis-regulatory region sequence-specific DNA binding);GO:0000981(DNA-binding transcription factor activity, RNA polymerase II-specific);GO:0001228(DNA-binding transcription activator activity, RNA polymerase II-specific);GO:0001787(natural killer cell proliferation);GO:0001866(NK T cell proliferation);GO:0003677(DNA binding);GO:0003700(DNA-binding transcription factor …	NA	E74 like ETS transcription factor 4 [Source:MGI Symbol;Acc:MGI:1928377]	protein_coding	6.69604	2.74331	1.20005e-119	2.58861e-117	up	yes
ENSMUSG00000018920	Cxcl16	GO:0005041(low-density lipoprotein particle receptor activity);GO:0005044(scavenger receptor activity);GO:0005125(cytokine activity);GO:0005615(extracellular space);GO:0006898(receptor-mediated endocytosis);GO:0006935(chemotaxis);GO:0007165(signal transduction);GO:0008009(chemokine activity);GO:0010818(T cell chemotaxis);GO:0016020(membrane);GO:0030307(positive regulation of cell growth);GO:00303…	04060(Cytokine-cytokine receptor interaction);04062(Chemokine signaling pathway);04062(Chemokine signaling pathway)	C-X-C motif chemokine ligand 16 [Source:MGI Symbol;Acc:MGI:1932682]	protein_coding;nonsense_mediated_decay;retained_intron	6.85048	2.77621	1.68957e-119	3.62163e-117	up	yes
ENSMUSG00000091498	Mpc1-ps	NA	NA	mitochondrial pyruvate carrier 1, pseudogene [Source:MGI Symbol;Acc:MGI:3781628]	processed_pseudogene	0.359704	-1.47512	4.02809e-119	8.58033e-117	down	yes
ENSMUSG00000030793	Pycard	GO:0000139(Golgi membrane);GO:0001773(myeloid dendritic cell activation);GO:0002020(protease binding);GO:0002218(activation of innate immune response);GO:0002221(pattern recognition receptor signaling pathway);GO:0002230(positive regulation of defense response to virus by host);GO:0002277(myeloid dendritic cell activation involved in immune response);GO:0002376(immune system process);GO:0002588(p…	04217(Necroptosis);04621(NOD-like receptor signaling pathway);04623(Cytosolic DNA-sensing pathway);04625(C-type lectin receptor signaling pathway);05132(Salmonella infection);05133(Pertussis);05134(Legionellosis);05135(Yersinia infection);05164(Influenza A);05417(Lipid and atherosclerosis);05417(Lipid and atherosclerosis)	PYD and CARD domain containing [Source:MGI Symbol;Acc:MGI:1931465]	protein_coding	7.73774	2.95191	1.36153e-118	2.88221e-116	up	yes
ENSMUSG00000024386	Proc	GO:0001889(liver development);GO:0004252(serine-type endopeptidase activity);GO:0005509(calcium ion binding);GO:0005576(extracellular region);GO:0005615(extracellular space);GO:0005783(endoplasmic reticulum);GO:0005794(Golgi apparatus);GO:0006508(proteolysis);GO:0007596(blood coagulation);GO:0007599(hemostasis);GO:0008233(peptidase activity);GO:0008236(serine-type peptidase activity);GO:0016787(h…	04610(Complement and coagulation cascades);04610(Complement and coagulation cascades)	protein C [Source:MGI Symbol;Acc:MGI:97771]	protein_coding;retained_intron;nonsense_mediated_decay	0.22511	-2.1513	4.63586e-118	9.75304e-116	down	yes
ENSMUSG00000021033	Gstz1	GO:0003824(catalytic activity);GO:0004364(glutathione transferase activity);GO:0005737(cytoplasm);GO:0005739(mitochondrion);GO:0006559(L-phenylalanine catabolic process);GO:0006572(tyrosine catabolic process);GO:0006749(glutathione metabolic process);GO:0008152(metabolic process);GO:0009072(aromatic amino acid family metabolic process);GO:0016034(maleylacetoacetate isomerase activity);GO:0016740(…	00350(Tyrosine metabolism);00350(Tyrosine metabolism)	glutathione transferase zeta 1 (maleylacetoacetate isomerase) [Source:MGI Symbol;Acc:MGI:1341859]	protein_coding;retained_intron	0.309143	-1.69366	5.39855e-118	1.12879e-115	down	yes
ENSMUSG00000041644	Slc5a12	GO:0005654(nucleoplasm);GO:0005886(plasma membrane);GO:0006811(ion transport);GO:0006814(sodium ion transport);GO:0015129(lactate transmembrane transporter activity);GO:0015293(symporter activity);GO:0015718(monocarboxylic acid transport);GO:0016020(membrane);GO:0016324(apical plasma membrane);GO:0022857(transmembrane transporter activity);GO:0035873(lactate transmembrane transport);GO:0055085(tr…	NA	solute carrier family 5 (sodium/glucose cotransporter), member 12 [Source:MGI Symbol;Acc:MGI:2138890]	protein_coding;retained_intron;protein_coding_CDS_not_defined	0.236268	-2.08151	1.60101e-117	3.32717e-115	down	yes
ENSMUSG00000029869	Ephb6	GO:0000166(nucleotide binding);GO:0001806(type IV hypersensitivity);GO:0002456(T cell mediated immunity);GO:0004672(protein kinase activity);GO:0005003(ephrin receptor activity);GO:0005005(transmembrane-ephrin receptor activity);GO:0005515(protein binding);GO:0005524(ATP binding);GO:0005576(extracellular region);GO:0005886(plasma membrane);GO:0006468(protein phosphorylation);GO:0007169(transmembr…	04360(Axon guidance);04360(Axon guidance)	Eph receptor B6 [Source:MGI Symbol;Acc:MGI:1096338]	protein_coding;protein_coding_CDS_not_defined	13.3069	3.73411	1.81265e-117	3.74417e-115	up	yes
ENSMUSG00000038121	Fam210a	GO:0003674(molecular_function);GO:0005737(cytoplasm);GO:0005739(mitochondrion);GO:0008150(biological_process);GO:0016020(membrane);GO:0016020(membrane)	NA	family with sequence similarity 210, member A [Source:MGI Symbol;Acc:MGI:1914000]	protein_coding	0.361468	-1.46806	6.66926e-117	1.36929e-114	down	yes
ENSMUSG00000029816	Gpnmb	GO:0001649(osteoblast differentiation);GO:0001818(negative regulation of cytokine production);GO:0001934(positive regulation of protein phosphorylation);GO:0005178(integrin binding);GO:0005768(endosome);GO:0005886(plasma membrane);GO:0007155(cell adhesion);GO:0007165(signal transduction);GO:0007267(cell-cell signaling);GO:0008201(heparin binding);GO:0016020(membrane);GO:0030282(bone mineralizatio…	NA	glycoprotein (transmembrane) nmb [Source:MGI Symbol;Acc:MGI:1934765]	protein_coding;retained_intron	218.239	7.76976	1.17801e-116	2.40413e-114	up	yes
ENSMUSG00000028307	Aldob	GO:0004332(fructose-bisphosphate aldolase activity);GO:0005737(cytoplasm);GO:0005815(microtubule organizing center);GO:0005829(cytosol);GO:0005856(cytoskeleton);GO:0006000(fructose metabolic process);GO:0006001(fructose catabolic process);GO:0006094(gluconeogenesis);GO:0006096(glycolytic process);GO:0006116(NADH oxidation);GO:0008092(cytoskeletal protein binding);GO:0010043(response to zinc ion);…	00010(Glycolysis / Gluconeogenesis);00030(Pentose phosphate pathway);00051(Fructose and mannose metabolism);04066(HIF-1 signaling pathway);04066(HIF-1 signaling pathway)	aldolase B, fructose-bisphosphate [Source:MGI Symbol;Acc:MGI:87995]	protein_coding;protein_coding_CDS_not_defined	0.327714	-1.60949	2.4191e-116	4.9076e-114	down	yes
ENSMUSG00000038147	Cd84	GO:0005886(plasma membrane);GO:0016020(membrane);GO:0032685(negative regulation of granulocyte macrophage colony-stimulating factor production);GO:0032701(negative regulation of interleukin-18 production);GO:0033004(negative regulation of mast cell activation);GO:0042802(identical protein binding);GO:0043231(intracellular membrane-bounded organelle);GO:0043305(negative regulation of mast cell deg…	NA	CD84 antigen [Source:MGI Symbol;Acc:MGI:1336885]	protein_coding;protein_coding_CDS_not_defined	52.8871	5.72484	3.0683e-116	6.1878e-114	up	yes
ENSMUSG00000029098	Acox3	GO:0003997(acyl-CoA oxidase activity);GO:0005504(fatty acid binding);GO:0005739(mitochondrion);GO:0005777(peroxisome);GO:0005782(peroxisomal matrix);GO:0006629(lipid metabolic process);GO:0006631(fatty acid metabolic process);GO:0006635(fatty acid beta-oxidation);GO:0016402(pristanoyl-CoA oxidase activity);GO:0016491(oxidoreductase activity);GO:0016627(oxidoreductase activity, acting on the CH-CH…	00071(Fatty acid degradation);00410(beta-Alanine metabolism);00592(alpha-Linolenic acid metabolism);00640(Propanoate metabolism);01040(Biosynthesis of unsaturated fatty acids);03320(PPAR signaling pathway);04024(cAMP signaling pathway);04146(Peroxisome);04936(Alcoholic liver disease);04936(Alcoholic liver disease)	acyl-Coenzyme A oxidase 3, pristanoyl [Source:MGI Symbol;Acc:MGI:1933156]	protein_coding;retained_intron	0.303278	-1.72129	5.33543e-116	1.06966e-113	down	yes
ENSMUSG00000055737	Ghr	GO:0004896(cytokine receptor activity);GO:0004903(growth hormone receptor activity);GO:0005515(protein binding);GO:0005576(extracellular region);GO:0005615(extracellular space);GO:0005634(nucleus);GO:0005829(cytosol);GO:0005886(plasma membrane);GO:0006897(endocytosis);GO:0007259(receptor signaling pathway via JAK-STAT);GO:0008289(lipid binding);GO:0009629(response to gravity);GO:0009725(response …	04060(Cytokine-cytokine receptor interaction);04080(Neuroactive ligand-receptor interaction);04151(PI3K-Akt signaling pathway);04630(JAK-STAT signaling pathway);04935(Growth hormone synthesis, secretion and action);04935(Growth hormone synthesis, secretion and action)	growth hormone receptor [Source:MGI Symbol;Acc:MGI:95708]	protein_coding;retained_intron;protein_coding_CDS_not_defined	0.297009	-1.75142	8.93394e-116	1.78062e-113	down	yes
ENSMUSG00000020737	Jpt1	GO:0003674(molecular_function);GO:0005634(nucleus);GO:0005737(cytoplasm);GO:0005829(cytosol);GO:0008150(biological_process);GO:0015630(microtubule cytoskeleton);GO:0045171(intercellular bridge);GO:0045171(intercellular bridge)	NA	Jupiter microtubule associated homolog 1 [Source:MGI Symbol;Acc:MGI:1096361]	protein_coding;protein_coding_CDS_not_defined	8.4292	3.07539	1.61053e-115	3.19129e-113	up	yes
ENSMUSG00000022893	Adamts1	GO:0001542(ovulation from ovarian follicle);GO:0001822(kidney development);GO:0004222(metalloendopeptidase activity);GO:0005515(protein binding);GO:0005576(extracellular region);GO:0005604(basement membrane);GO:0006508(proteolysis);GO:0008201(heparin binding);GO:0008233(peptidase activity);GO:0008237(metallopeptidase activity);GO:0008270(zinc ion binding);GO:0010976(positive regulation of neuron …	NA	ADAM metallopeptidase with thrombospondin type 1 motif 1 [Source:MGI Symbol;Acc:MGI:109249]	protein_coding;retained_intron	7.17542	2.84306	2.79859e-115	5.51338e-113	up	yes
ENSMUSG00000066071	Cyp4a12a	GO:0001822(kidney development);GO:0004497(monooxygenase activity);GO:0005506(iron ion binding);GO:0005615(extracellular space);GO:0005737(cytoplasm);GO:0005783(endoplasmic reticulum);GO:0005789(endoplasmic reticulum membrane);GO:0006631(fatty acid metabolic process);GO:0008391(arachidonic acid monooxygenase activity);GO:0008392(arachidonic acid epoxygenase activity);GO:0016020(membrane);GO:001632…	00071(Fatty acid degradation);00590(Arachidonic acid metabolism);00830(Retinol metabolism);03320(PPAR signaling pathway);04270(Vascular smooth muscle contraction);04750(Inflammatory mediator regulation of TRP channels)	cytochrome P450, family 4, subfamily a, polypeptide 12a [Source:MGI Symbol;Acc:MGI:88612]	protein_coding	0.0515824	-4.27698	3.75892e-115	7.36272e-113	down	yes
ENSMUSG00000063683	Glyat	GO:0005739(mitochondrion);GO:0006544(glycine metabolic process);GO:0009636(response to toxic substance);GO:0016740(transferase activity);GO:0016746(acyltransferase activity);GO:0032787(monocarboxylic acid metabolic process);GO:0047961(glycine N-acyltransferase activity);GO:0047962(glycine N-benzoyltransferase activity);GO:1901787(benzoyl-CoA metabolic process);GO:1901787(benzoyl-CoA metabolic pro…	NA	glycine-N-acyltransferase [Source:MGI Symbol;Acc:MGI:2147502]	retained_intron;protein_coding;protein_coding_CDS_not_defined	0.248881	-2.00647	4.81638e-115	9.3801e-113	down	yes
ENSMUSG00000118366	9130016M20Rik	NA	NA	RIKEN cDNA 9130016M20 gene [Source:MGI Symbol;Acc:MGI:1918870]	lncRNA	0.178111	-2.48915	5.09938e-115	9.87484e-113	down	yes
ENSMUSG00000016756	Cmah	GO:0005634(nucleus);GO:0005737(cytoplasm);GO:0005783(endoplasmic reticulum);GO:0005856(cytoskeleton);GO:0006054(N-acetylneuraminate metabolic process);GO:0016020(membrane);GO:0016491(oxidoreductase activity);GO:0030111(regulation of Wnt signaling pathway);GO:0030338(CMP-N-acetylneuraminate monooxygenase activity);GO:0046381(CMP-N-acetylneuraminate metabolic process);GO:0046872(metal ion binding);…	00520(Amino sugar and nucleotide sugar metabolism);00520(Amino sugar and nucleotide sugar metabolism)	cytidine monophospho-N-acetylneuraminic acid hydroxylase [Source:MGI Symbol;Acc:MGI:103227]	protein_coding;retained_intron;protein_coding_CDS_not_defined	0.268478	-1.89712	2.87257e-114	5.50016e-112	down	yes
ENSMUSG00000068877	Selenbp2	GO:0005634(nucleus);GO:0005737(cytoplasm);GO:0005829(cytosol);GO:0008430(selenium binding);GO:0015031(protein transport);GO:0016020(membrane);GO:0016491(oxidoreductase activity);GO:0018549(methanethiol oxidase activity);GO:0018549(methanethiol oxidase activity)	00920(Sulfur metabolism);00920(Sulfur metabolism)	selenium binding protein 2 [Source:MGI Symbol;Acc:MGI:104859]	protein_coding;retained_intron	0.300777	-1.73323	5.95289e-114	1.13344e-111	down	yes
ENSMUSG00000031596	Slc7a2	GO:0000064(L-ornithine transmembrane transporter activity);GO:0002537(nitric oxide production involved in inflammatory response);GO:0005886(plasma membrane);GO:0006809(nitric oxide biosynthetic process);GO:0006865(amino acid transport);GO:0015171(amino acid transmembrane transporter activity);GO:0015179(L-amino acid transmembrane transporter activity);GO:0015189(L-lysine transmembrane transporter…	NA	solute carrier family 7 (cationic amino acid transporter, y+ system), member 2 [Source:MGI Symbol;Acc:MGI:99828]	protein_coding	17.3064	4.11323	6.16453e-114	1.16722e-111	up	yes
ENSMUSG00000034675	Dbn1	GO:0001701(in utero embryonic development);GO:0003779(actin binding);GO:0005515(protein binding);GO:0005522(profilin binding);GO:0005737(cytoplasm);GO:0005856(cytoskeleton);GO:0005884(actin filament);GO:0005886(plasma membrane);GO:0005911(cell-cell junction);GO:0005921(gap junction);GO:0005938(cell cortex);GO:0007015(actin filament organization);GO:0007399(nervous system development);GO:0008092(c…	NA	drebrin 1 [Source:MGI Symbol;Acc:MGI:1931838]	protein_coding;retained_intron;protein_coding_CDS_not_defined	7.12307	2.8325	9.96539e-114	1.87647e-111	up	yes
ENSMUSG00000038521	C1s1	GO:0002376(immune system process);GO:0004252(serine-type endopeptidase activity);GO:0005509(calcium ion binding);GO:0005576(extracellular region);GO:0006508(proteolysis);GO:0006956(complement activation);GO:0006958(complement activation, classical pathway);GO:0008233(peptidase activity);GO:0008236(serine-type peptidase activity);GO:0016787(hydrolase activity);GO:0046872(metal ion binding);GO:0046…	04610(Complement and coagulation cascades);05133(Pertussis);05150(Staphylococcus aureus infection);05171(Coronavirus disease - COVID-19);05322(Systemic lupus erythematosus);05322(Systemic lupus erythematosus)	complement component 1, s subcomponent 1 [Source:MGI Symbol;Acc:MGI:1355312]	retained_intron;protein_coding	8.4163	3.07319	1.61128e-113	3.01735e-111	up	yes
ENSMUSG00000048612	Myof	GO:0001778(plasma membrane repair);GO:0005543(phospholipid binding);GO:0005634(nucleus);GO:0005886(plasma membrane);GO:0005901(caveola);GO:0006071(glycerol metabolic process);GO:0016020(membrane);GO:0030659(cytoplasmic vesicle membrane);GO:0030947(regulation of vascular endothelial growth factor receptor signaling pathway);GO:0031410(cytoplasmic vesicle);GO:0031965(nuclear membrane);GO:0033292(T-…	NA	myoferlin [Source:MGI Symbol;Acc:MGI:1919192]	retained_intron;protein_coding;protein_coding_CDS_not_defined	21.9569	4.4566	2.10504e-113	3.92043e-111	up	yes
ENSMUSG00000024164	C3	GO:0001798(positive regulation of type IIa hypersensitivity);GO:0001934(positive regulation of protein phosphorylation);GO:0001970(positive regulation of activation of membrane attack complex);GO:0002376(immune system process);GO:0002430(complement receptor mediated signaling pathway);GO:0004866(endopeptidase inhibitor activity);GO:0005515(protein binding);GO:0005576(extracellular region);GO:0005…	04080(Neuroactive ligand-receptor interaction);04145(Phagosome);04610(Complement and coagulation cascades);04613(Neutrophil extracellular trap formation);04936(Alcoholic liver disease);05133(Pertussis);05134(Legionellosis);05140(Leishmaniasis);05142(Chagas disease);05150(Staphylococcus aureus infection);05152(Tuberculosis);05167(Kaposi sarcoma-associated herpesvirus infection);05168(Herpes simple…	complement component 3 [Source:MGI Symbol;Acc:MGI:88227]	protein_coding;protein_coding_CDS_not_defined	128.595	7.00669	3.6644e-113	6.78751e-111	up	yes
ENSMUSG00000030786	Itgam	GO:0002931(response to ischemia);GO:0005615(extracellular space);GO:0005886(plasma membrane);GO:0007155(cell adhesion);GO:0007229(integrin-mediated signaling pathway);GO:0008305(integrin complex);GO:0009612(response to mechanical stimulus);GO:0009986(cell surface);GO:0010668(ectodermal cell differentiation);GO:0016020(membrane);GO:0031072(heat shock protein binding);GO:0032355(response to estradi…	04015(Rap1 signaling pathway);04145(Phagosome);04514(Cell adhesion molecules);04610(Complement and coagulation cascades);04613(Neutrophil extracellular trap formation);04640(Hematopoietic cell lineage);04670(Leukocyte transendothelial migration);04810(Regulation of actin cytoskeleton);05133(Pertussis);05134(Legionellosis);05140(Leishmaniasis);05146(Amoebiasis);05150(Staphylococcus aureus infectio…	integrin alpha M [Source:MGI Symbol;Acc:MGI:96607]	protein_coding;protein_coding_CDS_not_defined;nonsense_mediated_decay	73.029	6.1904	3.82672e-113	7.04986e-111	up	yes
ENSMUSG00000027227	Sord	GO:0003939(L-iditol 2-dehydrogenase activity);GO:0005739(mitochondrion);GO:0005829(cytosol);GO:0005929(cilium);GO:0006060(sorbitol metabolic process);GO:0006062(sorbitol catabolic process);GO:0008270(zinc ion binding);GO:0009725(response to hormone);GO:0016020(membrane);GO:0016491(oxidoreductase activity);GO:0016616(oxidoreductase activity, acting on the CH-OH group of donors, NAD or NADP as acce…	00040(Pentose and glucuronate interconversions);00051(Fructose and mannose metabolism)	sorbitol dehydrogenase [Source:MGI Symbol;Acc:MGI:98266]	protein_coding	0.166832	-2.58353	1.72608e-111	3.14589e-109	down	yes
ENSMUSG00000021236	Entpd5	GO:0000166(nucleotide binding);GO:0004382(GDP phosphatase activity);GO:0005524(ATP binding);GO:0005576(extracellular region);GO:0005615(extracellular space);GO:0005783(endoplasmic reticulum);GO:0005788(endoplasmic reticulum lumen);GO:0006011(UDP-glucose metabolic process);GO:0006256(UDP catabolic process);GO:0006486(protein glycosylation);GO:0006487(protein N-linked glycosylation);GO:0009134(nucl…	00230(Purine metabolism);00240(Pyrimidine metabolism);00240(Pyrimidine metabolism)	ectonucleoside triphosphate diphosphohydrolase 5 [Source:MGI Symbol;Acc:MGI:1321385]	protein_coding;retained_intron;protein_coding_CDS_not_defined	0.262512	-1.92955	1.8939e-111	3.4334e-109	down	yes
ENSMUSG00000041189	Chrnb1	GO:0001941(postsynaptic membrane organization);GO:0003009(skeletal muscle contraction);GO:0004888(transmembrane signaling receptor activity);GO:0005216(ion channel activity);GO:0005230(extracellular ligand-gated ion channel activity);GO:0005515(protein binding);GO:0005886(plasma membrane);GO:0005892(acetylcholine-gated channel complex);GO:0006811(ion transport);GO:0006812(cation transport);GO:000…	04080(Neuroactive ligand-receptor interaction);04080(Neuroactive ligand-receptor interaction)	cholinergic receptor nicotinic beta 1 subunit [Source:MGI Symbol;Acc:MGI:87890]	protein_coding;retained_intron;protein_coding_CDS_not_defined	12.4921	3.64295	4.19945e-111	7.57278e-109	up	yes
ENSMUSG00000024130	Abca3	GO:0000166(nucleotide binding);GO:0005319(lipid transporter activity);GO:0005524(ATP binding);GO:0005764(lysosome);GO:0005765(lysosomal membrane);GO:0005768(endosome);GO:0005770(late endosome);GO:0005886(plasma membrane);GO:0006855(xenobiotic transmembrane transport);GO:0006869(lipid transport);GO:0008559(ABC-type xenobiotic transporter activity);GO:0010875(positive regulation of cholesterol effl…	02010(ABC transporters);02010(ABC transporters)	ATP-binding cassette, sub-family A member 3 [Source:MGI Symbol;Acc:MGI:1351617]	protein_coding;retained_intron;protein_coding_CDS_not_defined	0.419337	-1.25382	4.54661e-111	8.15565e-109	down	yes
ENSMUSG00000060216	Arrb2	GO:0001664(G protein-coupled receptor binding);GO:0001932(regulation of protein phosphorylation);GO:0001933(negative regulation of protein phosphorylation);GO:0001934(positive regulation of protein phosphorylation);GO:0002031(G protein-coupled receptor internalization);GO:0002092(positive regulation of receptor internalization);GO:0005102(signaling receptor binding);GO:0005515(protein binding);GO…	04010(MAPK signaling pathway);04062(Chemokine signaling pathway);04144(Endocytosis);04340(Hedgehog signaling pathway);04728(Dopaminergic synapse);04740(Olfactory transduction);04926(Relaxin signaling pathway);04928(Parathyroid hormone synthesis, secretion and action);04929(GnRH secretion);05032(Morphine addiction);05207(Chemical carcinogenesis - receptor activation);05207(Chemical carcinogenesis …	arrestin, beta 2 [Source:MGI Symbol;Acc:MGI:99474]	retained_intron;protein_coding;nonsense_mediated_decay	8.62922	3.10923	7.65519e-111	1.35888e-108	up	yes
ENSMUSG00000049091	Sephs2	GO:0000166(nucleotide binding);GO:0001887(selenium compound metabolic process);GO:0004756(selenide, water dikinase activity);GO:0005524(ATP binding);GO:0005737(cytoplasm);GO:0016260(selenocysteine biosynthetic process);GO:0016301(kinase activity);GO:0016310(phosphorylation);GO:0016740(transferase activity);GO:0046872(metal ion binding)	00450(Selenocompound metabolism)	selenophosphate synthetase 2 [Source:MGI Symbol;Acc:MGI:108388]	protein_coding	0.356565	-1.48776	8.48634e-111	1.49861e-108	down	yes
ENSMUSG00000029735	Tpk1	GO:0000166(nucleotide binding);GO:0004788(thiamine diphosphokinase activity);GO:0005524(ATP binding);GO:0005829(cytosol);GO:0006772(thiamine metabolic process);GO:0009229(thiamine diphosphate biosynthetic process);GO:0016301(kinase activity);GO:0016310(phosphorylation);GO:0016740(transferase activity);GO:0030975(thiamine binding);GO:0042723(thiamine-containing compound metabolic process);GO:00428…	00730(Thiamine metabolism);00730(Thiamine metabolism)	thiamine pyrophosphokinase [Source:MGI Symbol;Acc:MGI:1352500]	protein_coding;protein_coding_CDS_not_defined	0.243213	-2.03971	8.84622e-111	1.55411e-108	down	yes
ENSMUSG00000005973	Rcn1	GO:0001701(in utero embryonic development);GO:0005509(calcium ion binding);GO:0005783(endoplasmic reticulum);GO:0005788(endoplasmic reticulum lumen);GO:0043010(camera-type eye development);GO:0046872(metal ion binding);GO:0046872(metal ion binding)	NA	reticulocalbin 1 [Source:MGI Symbol;Acc:MGI:104559]	protein_coding;retained_intron	7.32728	2.87328	1.22515e-110	2.14131e-108	up	yes
ENSMUSG00000025903	Lypla1	GO:0002084(protein depalmitoylation);GO:0004620(phospholipase activity);GO:0004622(lysophospholipase activity);GO:0005634(nucleus);GO:0005654(nucleoplasm);GO:0005737(cytoplasm);GO:0005739(mitochondrion);GO:0005783(endoplasmic reticulum);GO:0005829(cytosol);GO:0005886(plasma membrane);GO:0006629(lipid metabolic process);GO:0006631(fatty acid metabolic process);GO:0008474(palmitoyl-(protein) hydrol…	00564(Glycerophospholipid metabolism);05231(Choline metabolism in cancer);05231(Choline metabolism in cancer)	lysophospholipase 1 [Source:MGI Symbol;Acc:MGI:1344588]	protein_coding;nonsense_mediated_decay;retained_intron	0.226617	-2.14167	1.57182e-110	2.73319e-108	down	yes
ENSMUSG00000040548	Tex2	GO:0003674(molecular_function);GO:0005634(nucleus);GO:0005783(endoplasmic reticulum);GO:0005789(endoplasmic reticulum membrane);GO:0006869(lipid transport);GO:0008150(biological_process);GO:0008289(lipid binding);GO:0016020(membrane);GO:0031965(nuclear membrane);GO:0031965(nuclear membrane)	NA	testis expressed gene 2 [Source:MGI Symbol;Acc:MGI:102465]	protein_coding	0.417988	-1.25847	2.04944e-110	3.54563e-108	down	yes
ENSMUSG00000028167	Bdh2	GO:0003858(3-hydroxybutyrate dehydrogenase activity);GO:0005737(cytoplasm);GO:0005829(cytosol);GO:0006629(lipid metabolic process);GO:0006635(fatty acid beta-oxidation);GO:0006880(intracellular sequestering of iron ion);GO:0016491(oxidoreductase activity);GO:0016617(4-oxoproline reductase activity);GO:0016628(oxidoreductase activity, acting on the CH-CH group of donors, NAD or NADP as acceptor);G…	NA	3-hydroxybutyrate dehydrogenase, type 2 [Source:MGI Symbol;Acc:MGI:1917022]	protein_coding;retained_intron;protein_coding_CDS_not_defined	0.374947	-1.41524	4.8786e-110	8.3976e-108	down	yes
ENSMUSG00000023921	Mmut	GO:0003824(catalytic activity);GO:0003924(GTPase activity);GO:0004494(methylmalonyl-CoA mutase activity);GO:0005737(cytoplasm);GO:0005739(mitochondrion);GO:0005759(mitochondrial matrix);GO:0006790(sulfur compound metabolic process);GO:0009791(post-embryonic development);GO:0016853(isomerase activity);GO:0016866(intramolecular transferase activity);GO:0019678(propionate metabolic process, methylma…	00280(Valine, leucine and isoleucine degradation);00630(Glyoxylate and dicarboxylate metabolism);00640(Propanoate metabolism);04980(Cobalamin transport and metabolism);04980(Cobalamin transport and metabolism)	methylmalonyl-Coenzyme A mutase [Source:MGI Symbol;Acc:MGI:97239]	protein_coding	0.312203	-1.67944	5.47438e-110	9.37577e-108	down	yes
ENSMUSG00000041607	Mbp	GO:0000165(MAPK cascade);GO:0002020(protease binding);GO:0005516(calmodulin binding);GO:0005634(nucleus);GO:0005737(cytoplasm);GO:0005886(plasma membrane);GO:0007605(sensory perception of sound);GO:0008289(lipid binding);GO:0009636(response to toxic substance);GO:0009986(cell surface);GO:0016020(membrane);GO:0019911(structural constituent of myelin sheath);GO:0032570(response to progesterone);GO:…	NA	myelin basic protein [Source:MGI Symbol;Acc:MGI:96925]	protein_coding;protein_coding_CDS_not_defined	5.4725	2.4522	5.81201e-110	9.90425e-108	up	yes
ENSMUSG00000036896	C1qc	GO:0002376(immune system process);GO:0005515(protein binding);GO:0005576(extracellular region);GO:0005581(collagen trimer);GO:0005602(complement component C1 complex);GO:0005615(extracellular space);GO:0006958(complement activation, classical pathway);GO:0030853(negative regulation of granulocyte differentiation);GO:0045087(innate immune response);GO:0045202(synapse);GO:0045650(negative regulatio…	04148(Efferocytosis);04610(Complement and coagulation cascades);04936(Alcoholic liver disease);05020(Prion disease);05133(Pertussis);05142(Chagas disease);05150(Staphylococcus aureus infection);05171(Coronavirus disease - COVID-19);05322(Systemic lupus erythematosus);05322(Systemic lupus erythematosus)	complement component 1, q subcomponent, C chain [Source:MGI Symbol;Acc:MGI:88225]	protein_coding;protein_coding_CDS_not_defined	43.7102	5.4499	7.04749e-110	1.19499e-107	up	yes
ENSMUSG00000027984	Hadh	GO:0003857(3-hydroxyacyl-CoA dehydrogenase activity);GO:0005515(protein binding);GO:0005654(nucleoplasm);GO:0005737(cytoplasm);GO:0005739(mitochondrion);GO:0005743(mitochondrial inner membrane);GO:0005759(mitochondrial matrix);GO:0006629(lipid metabolic process);GO:0006631(fatty acid metabolic process);GO:0006635(fatty acid beta-oxidation);GO:0009410(response to xenobiotic stimulus);GO:0009725(re…	00062(Fatty acid elongation);00071(Fatty acid degradation);00280(Valine, leucine and isoleucine degradation);00310(Lysine degradation);00380(Tryptophan metabolism);00650(Butanoate metabolism);00650(Butanoate metabolism)	hydroxyacyl-Coenzyme A dehydrogenase [Source:MGI Symbol;Acc:MGI:96009]	protein_coding;retained_intron	0.315914	-1.66239	7.44799e-110	1.25664e-107	down	yes
ENSMUSG00000042271	Nxt2	GO:0005515(protein binding);GO:0005634(nucleus);GO:0005654(nucleoplasm);GO:0005737(cytoplasm);GO:0005829(cytosol);GO:0006913(nucleocytoplasmic transport);GO:0015031(protein transport);GO:0016973(poly(A)+ mRNA export from nucleus);GO:0042272(nuclear RNA export factor complex);GO:0044613(nuclear pore central transport channel);GO:0048471(perinuclear region of cytoplasm);GO:0051028(mRNA transport);G…	03008(Ribosome biogenesis in eukaryotes);03013(Nucleocytoplasmic transport);03015(mRNA surveillance pathway);05014(Amyotrophic lateral sclerosis);05164(Influenza A);05164(Influenza A)	nuclear transport factor 2-like export factor 2 [Source:MGI Symbol;Acc:MGI:2147914]	protein_coding;retained_intron	0.454276	-1.13836	7.53495e-110	1.26506e-107	down	yes
ENSMUSG00000025403	Shmt2	GO:0000900(mRNA regulatory element binding translation repressor activity);GO:0002082(regulation of oxidative phosphorylation);GO:0003682(chromatin binding);GO:0004372(glycine hydroxymethyltransferase activity);GO:0005634(nucleus);GO:0005737(cytoplasm);GO:0005739(mitochondrion);GO:0005743(mitochondrial inner membrane);GO:0005759(mitochondrial matrix);GO:0005829(cytosol);GO:0006544(glycine metabol…	00260(Glycine, serine and threonine metabolism);00630(Glyoxylate and dicarboxylate metabolism);00670(One carbon pool by folate);00670(One carbon pool by folate)	serine hydroxymethyltransferase 2 (mitochondrial) [Source:MGI Symbol;Acc:MGI:1277989]	protein_coding;retained_intron;protein_coding_CDS_not_defined	0.294717	-1.7626	9.11685e-110	1.52314e-107	down	yes
ENSMUSG00000040659	Efhd2	GO:0005509(calcium ion binding);GO:0046872(metal ion binding)	NA	EF hand domain containing 2 [Source:MGI Symbol;Acc:MGI:106504]	protein_coding	7.38131	2.88388	1.10106e-109	1.83055e-107	up	yes
ENSMUSG00000041481	Serpina3g	GO:0004867(serine-type endopeptidase inhibitor activity);GO:0005615(extracellular space)	NA	serine (or cysteine) peptidase inhibitor, clade A, member 3G [Source:MGI Symbol;Acc:MGI:105046]	protein_coding	24.6227	4.62192	1.88893e-109	3.12518e-107	up	yes
ENSMUSG00000039988	Ankrd13c	GO:0005102(signaling receptor binding);GO:0005515(protein binding);GO:0005737(cytoplasm);GO:0005783(endoplasmic reticulum);GO:0005789(endoplasmic reticulum membrane);GO:0006621(protein retention in ER lumen);GO:0016020(membrane);GO:0048471(perinuclear region of cytoplasm);GO:2000209(regulation of anoikis);GO:2000209(regulation of anoikis)	NA	ankyrin repeat domain 13c [Source:MGI Symbol;Acc:MGI:2139746]	protein_coding;protein_coding_CDS_not_defined;nonsense_mediated_decay;retained_intron	0.336304	-1.57216	5.35651e-109	8.81935e-107	down	yes
ENSMUSG00000035936	Aldh5a1	GO:0004777(succinate-semialdehyde dehydrogenase (NAD+) activity);GO:0005739(mitochondrion);GO:0006105(succinate metabolic process);GO:0006536(glutamate metabolic process);GO:0007417(central nervous system development);GO:0009013(succinate-semialdehyde dehydrogenase [NAD(P)+] activity);GO:0009448(gamma-aminobutyric acid metabolic process);GO:0009450(gamma-aminobutyric acid catabolic process);GO:00…	00250(Alanine, aspartate and glutamate metabolism);00650(Butanoate metabolism)	aldhehyde dehydrogenase family 5, subfamily A1 [Source:MGI Symbol;Acc:MGI:2441982]	protein_coding	0.324024	-1.62583	8.80961e-109	1.44351e-106	down	yes
ENSMUSG00000049799	Lrrc19	GO:0001817(regulation of cytokine production);GO:0002224(toll-like receptor signaling pathway);GO:0005515(protein binding);GO:0005886(plasma membrane);GO:0016020(membrane);GO:0038023(signaling receptor activity);GO:0043123(positive regulation of I-kappaB kinase/NF-kappaB signaling);GO:0048874(host-mediated regulation of intestinal microbiota composition);GO:0050727(regulation of inflammatory resp…	NA	leucine rich repeat containing 19 [Source:MGI Symbol;Acc:MGI:2140219]	protein_coding	0.17225	-2.53742	1.56659e-108	2.55466e-106	down	yes
ENSMUSG00000032047	Acat1	GO:0001889(liver development);GO:0003985(acetyl-CoA C-acetyltransferase activity);GO:0003988(acetyl-CoA C-acyltransferase activity);GO:0005739(mitochondrion);GO:0005743(mitochondrial inner membrane);GO:0005759(mitochondrial matrix);GO:0005783(endoplasmic reticulum);GO:0006085(acetyl-CoA biosynthetic process);GO:0006550(isoleucine catabolic process);GO:0006629(lipid metabolic process);GO:0006631(f…	00071(Fatty acid degradation);00280(Valine, leucine and isoleucine degradation);00310(Lysine degradation);00380(Tryptophan metabolism);00620(Pyruvate metabolism);00630(Glyoxylate and dicarboxylate metabolism);00650(Butanoate metabolism);00900(Terpenoid backbone biosynthesis);04975(Fat digestion and absorption);04975(Fat digestion and absorption)	acetyl-Coenzyme A acetyltransferase 1 [Source:MGI Symbol;Acc:MGI:87870]	protein_coding;retained_intron;protein_coding_CDS_not_defined	0.167046	-2.58168	2.46413e-108	3.99917e-106	down	yes
ENSMUSG00000026981	Il1rn	GO:0001660(fever generation);GO:0002437(inflammatory response to antigenic stimulus);GO:0005125(cytokine activity);GO:0005149(interleukin-1 receptor binding);GO:0005150(interleukin-1, type I receptor binding);GO:0005151(interleukin-1, type II receptor binding);GO:0005152(interleukin-1 receptor antagonist activity);GO:0005576(extracellular region);GO:0005615(extracellular space);GO:0005654(nucleop…	04060(Cytokine-cytokine receptor interaction);04060(Cytokine-cytokine receptor interaction)	interleukin 1 receptor antagonist [Source:MGI Symbol;Acc:MGI:96547]	protein_coding;protein_coding_CDS_not_defined;retained_intron	194.378	7.60272	9.81141e-108	1.5848e-105	up	yes
ENSMUSG00000026483	Niban1	GO:0001933(negative regulation of protein phosphorylation);GO:0001934(positive regulation of protein phosphorylation);GO:0003674(molecular_function);GO:0005737(cytoplasm);GO:0005829(cytosol);GO:0005886(plasma membrane);GO:0006417(regulation of translation);GO:0016020(membrane);GO:0034976(response to endoplasmic reticulum stress);GO:0045727(positive regulation of translation);GO:0045727(positive r…	NA	niban apoptosis regulator 1 [Source:MGI Symbol;Acc:MGI:2137237]	protein_coding;nonsense_mediated_decay	5.09497	2.34907	1.17637e-107	1.89117e-105	up	yes
ENSMUSG00000049625	Tifab	GO:0002244(hematopoietic progenitor cell differentiation);GO:0005515(protein binding);GO:0007249(I-kappaB kinase/NF-kappaB signaling);GO:0007356(thorax and anterior abdomen determination);GO:0010468(regulation of gene expression);GO:0021559(trigeminal nerve development);GO:0021650(vestibulocochlear nerve formation);GO:0030099(myeloid cell differentiation);GO:0030432(peristalsis);GO:0031223(audito…	NA	TRAF-interacting protein with forkhead-associated domain, family member B [Source:MGI Symbol;Acc:MGI:2385852]	protein_coding	10.742	3.42519	1.27392e-107	2.0384e-105	up	yes
ENSMUSG00000052142	Rasal3	GO:0005096(GTPase activator activity);GO:0005737(cytoplasm);GO:0005938(cell cortex);GO:0042802(identical protein binding);GO:0043087(regulation of GTPase activity);GO:0046580(negative regulation of Ras protein signal transduction);GO:0051142(positive regulation of NK T cell proliferation);GO:0098562(cytoplasmic side of membrane);GO:0098562(cytoplasmic side of membrane)	04014(Ras signaling pathway);04014(Ras signaling pathway)	RAS protein activator like 3 [Source:MGI Symbol;Acc:MGI:2444128]	protein_coding;retained_intron;nonsense_mediated_decay	10.1412	3.34215	1.62202e-107	2.58325e-105	up	yes
ENSMUSG00000025199	Chuk	GO:0000166(nucleotide binding);GO:0003009(skeletal muscle contraction);GO:0004672(protein kinase activity);GO:0004674(protein serine/threonine kinase activity);GO:0005524(ATP binding);GO:0005634(nucleus);GO:0005654(nucleoplasm);GO:0005737(cytoplasm);GO:0005829(cytosol);GO:0006468(protein phosphorylation);GO:0007249(I-kappaB kinase/NF-kappaB signaling);GO:0007266(Rho protein signal transduction);G…	04010(MAPK signaling pathway);04014(Ras signaling pathway);04062(Chemokine signaling pathway);04064(NF-kappa B signaling pathway);04068(FoxO signaling pathway);04150(mTOR signaling pathway);04151(PI3K-Akt signaling pathway);04210(Apoptosis);04380(Osteoclast differentiation);04620(Toll-like receptor signaling pathway);04621(NOD-like receptor signaling pathway);04622(RIG-I-like receptor signaling p…	conserved helix-loop-helix ubiquitous kinase [Source:MGI Symbol;Acc:MGI:99484]	protein_coding;retained_intron	0.472778	-1.08077	2.22233e-107	3.52286e-105	down	yes
ENSMUSG00000024063	Lbh	GO:0005634(nucleus);GO:0005737(cytoplasm);GO:0006355(regulation of DNA-templated transcription);GO:0010468(regulation of gene expression);GO:0030879(mammary gland development);GO:0032991(protein-containing complex);GO:0033147(negative regulation of intracellular estrogen receptor signaling pathway);GO:0043408(regulation of MAPK cascade);GO:0045892(negative regulation of DNA-templated transcriptio…	NA	limb-bud and heart [Source:MGI Symbol;Acc:MGI:1925139]	protein_coding;nonsense_mediated_decay	8.39361	3.06929	4.09822e-107	6.46647e-105	up	yes
ENSMUSG00000039197	Adk	GO:0000166(nucleotide binding);GO:0004001(adenosine kinase activity);GO:0004136(deoxyadenosine kinase activity);GO:0005524(ATP binding);GO:0005634(nucleus);GO:0005654(nucleoplasm);GO:0005737(cytoplasm);GO:0005829(cytosol);GO:0005886(plasma membrane);GO:0006144(purine nucleobase metabolic process);GO:0006166(purine ribonucleoside salvage);GO:0006175(dATP biosynthetic process);GO:0006753(nucleoside…	00230(Purine metabolism);00230(Purine metabolism)	adenosine kinase [Source:MGI Symbol;Acc:MGI:87930]	protein_coding;retained_intron;protein_coding_CDS_not_defined	0.462783	-1.11159	5.56536e-107	8.74095e-105	down	yes
ENSMUSG00000035385	Ccl2	GO:0001525(angiogenesis);GO:0001664(G protein-coupled receptor binding);GO:0001666(response to hypoxia);GO:0001912(positive regulation of leukocyte mediated cytotoxicity);GO:0001938(positive regulation of endothelial cell proliferation);GO:0002523(leukocyte migration involved in inflammatory response);GO:0002544(chronic inflammatory response);GO:0002548(monocyte chemotaxis);GO:0002687(positive re…	04060(Cytokine-cytokine receptor interaction);04061(Viral protein interaction with cytokine and cytokine receptor);04062(Chemokine signaling pathway);04621(NOD-like receptor signaling pathway);04657(IL-17 signaling pathway);04668(TNF signaling pathway);04933(AGE-RAGE signaling pathway in diabetic complications);05135(Yersinia infection);05142(Chagas disease);05144(Malaria);05163(Human cytomegalov…	C-C motif chemokine ligand 2 [Source:MGI Symbol;Acc:MGI:98259]	protein_coding;retained_intron	114.106	6.83424	2.46429e-106	3.85265e-104	up	yes
ENSMUSG00000029919	Hpgds	GO:0000287(magnesium ion binding);GO:0001516(prostaglandin biosynthetic process);GO:0004364(glutathione transferase activity);GO:0004667(prostaglandin-D synthase activity);GO:0005509(calcium ion binding);GO:0005654(nucleoplasm);GO:0005737(cytoplasm);GO:0005829(cytosol);GO:0006629(lipid metabolic process);GO:0006631(fatty acid metabolic process);GO:0006633(fatty acid biosynthetic process);GO:00066…	00480(Glutathione metabolism);00590(Arachidonic acid metabolism);00980(Metabolism of xenobiotics by cytochrome P450);00982(Drug metabolism - cytochrome P450);05204(Chemical carcinogenesis - DNA adducts);05204(Chemical carcinogenesis - DNA adducts)	hematopoietic prostaglandin D synthase [Source:MGI Symbol;Acc:MGI:1859384]	protein_coding;retained_intron	15.2387	3.92967	5.10037e-106	7.93749e-104	up	yes
ENSMUSG00000050097	Ces2b	GO:0006693(prostaglandin metabolic process);GO:0016787(hydrolase activity);GO:0043231(intracellular membrane-bounded organelle);GO:0052689(carboxylic ester hydrolase activity);GO:0052689(carboxylic ester hydrolase activity)	00983(Drug metabolism - other enzymes);00983(Drug metabolism - other enzymes)	carboxyesterase 2B [Source:MGI Symbol;Acc:MGI:2448547]	protein_coding;nonsense_mediated_decay	0.112232	-3.15545	8.26796e-106	1.28086e-103	down	yes
ENSMUSG00000022197	Pdzd2	GO:0005515(protein binding);GO:0005576(extracellular region);GO:0005634(nucleus);GO:0005737(cytoplasm);GO:0005783(endoplasmic reticulum);GO:0005829(cytosol);GO:0005886(plasma membrane);GO:0005911(cell-cell junction);GO:0034451(centriolar satellite);GO:0043231(intracellular membrane-bounded organelle);GO:0045177(apical part of cell);GO:0045177(apical part of cell)	NA	PDZ domain containing 2 [Source:MGI Symbol;Acc:MGI:1922394]	protein_coding;protein_coding_CDS_not_defined;retained_intron	0.205608	-2.28203	1.04953e-105	1.61856e-103	down	yes
ENSMUSG00000034463	Scara3	GO:0000139(Golgi membrane);GO:0005581(collagen trimer);GO:0005615(extracellular space);GO:0005783(endoplasmic reticulum);GO:0005789(endoplasmic reticulum membrane);GO:0005794(Golgi apparatus);GO:0016020(membrane);GO:0030020(extracellular matrix structural constituent conferring tensile strength);GO:0030198(extracellular matrix organization);GO:0062023(collagen-containing extracellular matrix)	NA	scavenger receptor class A, member 3 [Source:MGI Symbol;Acc:MGI:2444418]	protein_coding	47.3061	5.56395	2.28891e-105	3.514e-103	up	yes
ENSMUSG00000042644	Itpr3	GO:0000822(inositol hexakisphosphate binding);GO:0005216(ion channel activity);GO:0005220(inositol 1,4,5-trisphosphate-sensitive calcium-release channel activity);GO:0005262(calcium channel activity);GO:0005509(calcium ion binding);GO:0005515(protein binding);GO:0005634(nucleus);GO:0005635(nuclear envelope);GO:0005640(nuclear outer membrane);GO:0005654(nucleoplasm);GO:0005730(nucleolus);GO:000573…	04020(Calcium signaling pathway);04022(cGMP-PKG signaling pathway);04070(Phosphatidylinositol signaling system);04114(Oocyte meiosis);04210(Apoptosis);04218(Cellular senescence);04270(Vascular smooth muscle contraction);04371(Apelin signaling pathway);04380(Osteoclast differentiation);04540(Gap junction);04611(Platelet activation);04621(NOD-like receptor signaling pathway);04625(C-type lectin rec…	inositol 1,4,5-triphosphate receptor 3 [Source:MGI Symbol;Acc:MGI:96624]	protein_coding;protein_coding_CDS_not_defined	8.10798	3.01934	4.8514e-105	7.38149e-103	up	yes
ENSMUSG00000027709	Mccc1	GO:0000166(nucleotide binding);GO:0002169(3-methylcrotonyl-CoA carboxylase complex, mitochondrial);GO:0004485(methylcrotonoyl-CoA carboxylase activity);GO:0005524(ATP binding);GO:0005739(mitochondrion);GO:0005743(mitochondrial inner membrane);GO:0005759(mitochondrial matrix);GO:0006552(leucine catabolic process);GO:0016874(ligase activity);GO:0046872(metal ion binding);GO:1905202(methylcrotonoyl-…	00280(Valine, leucine and isoleucine degradation);00280(Valine, leucine and isoleucine degradation)	methylcrotonoyl-Coenzyme A carboxylase 1 (alpha) [Source:MGI Symbol;Acc:MGI:1919289]	protein_coding;nonsense_mediated_decay;retained_intron	0.28297	-1.82128	8.14405e-105	1.23362e-102	down	yes
ENSMUSG00000000340	Dbt	GO:0005737(cytoplasm);GO:0005739(mitochondrion);GO:0005759(mitochondrial matrix);GO:0005829(cytosol);GO:0005947(mitochondrial alpha-ketoglutarate dehydrogenase complex);GO:0009083(branched-chain amino acid catabolic process);GO:0015630(microtubule cytoskeleton);GO:0016407(acetyltransferase activity);GO:0016740(transferase activity);GO:0016746(acyltransferase activity);GO:0019752(carboxylic acid m…	00280(Valine, leucine and isoleucine degradation);00640(Propanoate metabolism);00785(Lipoic acid metabolism);00785(Lipoic acid metabolism)	dihydrolipoamide branched chain transacylase E2 [Source:MGI Symbol;Acc:MGI:105386]	protein_coding;retained_intron;nonsense_mediated_decay	0.412603	-1.27717	9.5056e-105	1.4335e-102	down	yes
ENSMUSG00000074934	Grem1	GO:0000902(cell morphogenesis);GO:0001525(angiogenesis);GO:0002042(cell migration involved in sprouting angiogenesis);GO:0002092(positive regulation of receptor internalization);GO:0002689(negative regulation of leukocyte chemotaxis);GO:0003337(mesenchymal to epithelial transition involved in metanephros morphogenesis);GO:0005125(cytokine activity);GO:0005576(extracellular region);GO:0005615(extr…	04350(TGF-beta signaling pathway)	gremlin 1, DAN family BMP antagonist [Source:MGI Symbol;Acc:MGI:1344337]	protein_coding	24.4891	4.61407	1.10777e-104	1.66322e-102	up	yes
ENSMUSG00000056069	Otulinl	GO:0003674(molecular_function);GO:0005634(nucleus);GO:0005635(nuclear envelope);GO:0005737(cytoplasm);GO:0005783(endoplasmic reticulum);GO:0005789(endoplasmic reticulum membrane);GO:0008150(biological_process);GO:0016020(membrane);GO:0098554(cytoplasmic side of endoplasmic reticulum membrane);GO:0098554(cytoplasmic side of endoplasmic reticulum membrane)	NA	OTU deubiquitinase with linear linkage specificity like [Source:MGI Symbol;Acc:MGI:2687281]	protein_coding;retained_intron;nonsense_mediated_decay	13.8921	3.79619	1.11801e-104	1.67123e-102	up	yes
ENSMUSG00000016918	Sulf1	GO:0001502(cartilage condensation);GO:0001822(kidney development);GO:0001937(negative regulation of endothelial cell proliferation);GO:0002063(chondrocyte development);GO:0003094(glomerular filtration);GO:0004065(arylsulfatase activity);GO:0005509(calcium ion binding);GO:0005539(glycosaminoglycan binding);GO:0005576(extracellular region);GO:0005615(extracellular space);GO:0005783(endoplasmic reti…	NA	sulfatase 1 [Source:MGI Symbol;Acc:MGI:2138563]	protein_coding;retained_intron	17.2623	4.10955	1.24523e-104	1.85327e-102	up	yes
ENSMUSG00000036887	C1qa	GO:0001774(microglial cell activation);GO:0002376(immune system process);GO:0005515(protein binding);GO:0005576(extracellular region);GO:0005581(collagen trimer);GO:0005602(complement component C1 complex);GO:0005615(extracellular space);GO:0006958(complement activation, classical pathway);GO:0016322(neuron remodeling);GO:0045087(innate immune response);GO:0045202(synapse);GO:0048143(astrocyte ac…	04148(Efferocytosis);04610(Complement and coagulation cascades);04936(Alcoholic liver disease);05020(Prion disease);05133(Pertussis);05142(Chagas disease);05150(Staphylococcus aureus infection);05171(Coronavirus disease - COVID-19);05322(Systemic lupus erythematosus)	complement component 1, q subcomponent, alpha polypeptide [Source:MGI Symbol;Acc:MGI:88223]	protein_coding	49.6311	5.63317	4.63408e-104	6.86691e-102	up	yes
ENSMUSG00000064345	mt-Nd2	GO:0005739(mitochondrion);GO:0005743(mitochondrial inner membrane);GO:0005747(mitochondrial respiratory chain complex I);GO:0006120(mitochondrial electron transport, NADH to ubiquinone);GO:0008137(NADH dehydrogenase (ubiquinone) activity);GO:0009060(aerobic respiration);GO:0016020(membrane);GO:0016491(oxidoreductase activity);GO:0019901(protein kinase binding);GO:0032981(mitochondrial respiratory…	00190(Oxidative phosphorylation);04714(Thermogenesis);04723(Retrograde endocannabinoid signaling);05010(Alzheimer disease);05012(Parkinson disease);05014(Amyotrophic lateral sclerosis);05016(Huntington disease);05020(Prion disease);05022(Pathways of neurodegeneration - multiple diseases);05208(Chemical carcinogenesis - reactive oxygen species);05415(Diabetic cardiomyopathy)	mitochondrially encoded NADH dehydrogenase 2 [Source:MGI Symbol;Acc:MGI:102500]	protein_coding	0.28198	-1.82633	1.0781e-103	1.59064e-101	down	yes
ENSMUSG00000002983	Relb	GO:0000785(chromatin);GO:0000978(RNA polymerase II cis-regulatory region sequence-specific DNA binding);GO:0000981(DNA-binding transcription factor activity, RNA polymerase II-specific);GO:0001228(DNA-binding transcription activator activity, RNA polymerase II-specific);GO:0003677(DNA binding);GO:0003700(DNA-binding transcription factor activity);GO:0005515(protein binding);GO:0005634(nucleus);GO…	04010(MAPK signaling pathway);04064(NF-kappa B signaling pathway);04380(Osteoclast differentiation);04625(C-type lectin receptor signaling pathway);05166(Human T-cell leukemia virus 1 infection);05169(Epstein-Barr virus infection);05169(Epstein-Barr virus infection)	avian reticuloendotheliosis viral (v-rel) oncogene related B [Source:MGI Symbol;Acc:MGI:103289]	retained_intron;protein_coding;nonsense_mediated_decay;protein_coding_CDS_not_defined	9.91478	3.30958	1.54172e-103	2.26486e-101	up	yes
ENSMUSG00000025017	Pik3ap1	GO:0005102(signaling receptor binding);GO:0005515(protein binding);GO:0005737(cytoplasm);GO:0005829(cytosol);GO:0005886(plasma membrane);GO:0007165(signal transduction);GO:0016020(membrane);GO:0034122(negative regulation of toll-like receptor signaling pathway);GO:0034134(toll-like receptor 2 signaling pathway);GO:0034142(toll-like receptor 4 signaling pathway);GO:0034154(toll-like receptor 7 sig…	04151(PI3K-Akt signaling pathway);04662(B cell receptor signaling pathway);04662(B cell receptor signaling pathway)	phosphoinositide-3-kinase adaptor protein 1 [Source:MGI Symbol;Acc:MGI:1933177]	protein_coding;retained_intron	16.8073	4.07101	2.57516e-103	3.75072e-101	up	yes
ENSMUSG00000063160	Numbl	GO:0005737(cytoplasm);GO:0007399(nervous system development);GO:0007405(neuroblast proliferation);GO:0007409(axonogenesis);GO:0019221(cytokine-mediated signaling pathway);GO:0019538(protein metabolic process);GO:0021670(lateral ventricle development);GO:0021849(neuroblast division in subventricular zone);GO:0030900(forebrain development);GO:0034332(adherens junction organization);GO:0050769(posit…	04330(Notch signaling pathway);04330(Notch signaling pathway)	numb-like [Source:MGI Symbol;Acc:MGI:894702]	protein_coding;retained_intron;protein_coding_CDS_not_defined	14.7583	3.88345	2.82777e-103	4.1011e-101	up	yes
ENSMUSG00000036894	Rap2b	GO:0000166(nucleotide binding);GO:0003924(GTPase activity);GO:0003925(G protein activity);GO:0005525(GTP binding);GO:0005768(endosome);GO:0005829(cytosol);GO:0005886(plasma membrane);GO:0005923(bicellular tight junction);GO:0007165(signal transduction);GO:0010008(endosome membrane);GO:0016020(membrane);GO:0016787(hydrolase activity);GO:0019003(GDP binding);GO:0019904(protein domain specific bindi…	NA	RAP2B, member of RAS oncogene family [Source:MGI Symbol;Acc:MGI:1921262]	protein_coding	7.3027	2.86843	4.57002e-103	6.59981e-101	up	yes
ENSMUSG00000021947	Cryl1	GO:0005737(cytoplasm);GO:0005829(cytosol);GO:0006631(fatty acid metabolic process);GO:0016491(oxidoreductase activity);GO:0016616(oxidoreductase activity, acting on the CH-OH group of donors, NAD or NADP as acceptor);GO:0019640(glucuronate catabolic process to xylulose 5-phosphate);GO:0042803(protein homodimerization activity);GO:0050104(L-gulonate 3-dehydrogenase activity);GO:0070403(NAD+ bindin…	00040(Pentose and glucuronate interconversions);00040(Pentose and glucuronate interconversions)	crystallin, lambda 1 [Source:MGI Symbol;Acc:MGI:1915881]	protein_coding;protein_coding_CDS_not_defined	0.374794	-1.41583	7.89919e-103	1.13118e-100	down	yes
ENSMUSG00000001666	Ddt	GO:0002020(protease binding);GO:0005126(cytokine receptor binding);GO:0005615(extracellular space);GO:0005737(cytoplasm);GO:0016829(lyase activity);GO:0033981(D-dopachrome decarboxylase activity);GO:0042438(melanin biosynthetic process);GO:0050178(phenylpyruvate tautomerase activity);GO:0050729(positive regulation of inflammatory response);GO:0050729(positive regulation of inflammatory response)	NA	D-dopachrome tautomerase [Source:MGI Symbol;Acc:MGI:1298381]	protein_coding	0.479197	-1.06131	1.48555e-102	2.11844e-100	down	yes
ENSMUSG00000015355	Cd48	GO:0005515(protein binding);GO:0005576(extracellular region);GO:0005886(plasma membrane);GO:0007165(signal transduction);GO:0009897(external side of plasma membrane);GO:0016020(membrane);GO:0032991(protein-containing complex);GO:0042110(T cell activation);GO:0045121(membrane raft);GO:0045576(mast cell activation);GO:0098552(side of membrane);GO:0098552(side of membrane)	04650(Natural killer cell mediated cytotoxicity);04650(Natural killer cell mediated cytotoxicity)	CD48 antigen [Source:MGI Symbol;Acc:MGI:88339]	protein_coding	11.7319	3.55236	1.85703e-102	2.63713e-100	up	yes
ENSMUSG00000074064	Mlycd	GO:0002931(response to ischemia);GO:0005515(protein binding);GO:0005737(cytoplasm);GO:0005739(mitochondrion);GO:0005759(mitochondrial matrix);GO:0005777(peroxisome);GO:0005782(peroxisomal matrix);GO:0006085(acetyl-CoA biosynthetic process);GO:0006629(lipid metabolic process);GO:0006631(fatty acid metabolic process);GO:0006633(fatty acid biosynthetic process);GO:0007584(response to nutrient);GO:00…	00410(beta-Alanine metabolism);00640(Propanoate metabolism);04146(Peroxisome);04152(AMPK signaling pathway);04936(Alcoholic liver disease);04936(Alcoholic liver disease)	malonyl-CoA decarboxylase [Source:MGI Symbol;Acc:MGI:1928485]	protein_coding;retained_intron	0.309168	-1.69354	4.02331e-102	5.68973e-100	down	yes
ENSMUSG00000049866	Arl4c	GO:0000166(nucleotide binding);GO:0003924(GTPase activity);GO:0005525(GTP binding);GO:0005737(cytoplasm);GO:0005829(cytosol);GO:0005886(plasma membrane);GO:0006886(intracellular protein transport);GO:0016020(membrane);GO:0030175(filopodium);GO:0032456(endocytic recycling);GO:0042995(cell projection);GO:0043014(alpha-tubulin binding);GO:0043014(alpha-tubulin binding)	NA	ADP-ribosylation factor-like 4C [Source:MGI Symbol;Acc:MGI:2445172]	protein_coding;nonsense_mediated_decay	14.5696	3.86489	4.22876e-102	5.95557e-100	up	yes
ENSMUSG00000055137	Sugct	GO:0003824(catalytic activity);GO:0005739(mitochondrion);GO:0016740(transferase activity);GO:0047369(succinate-hydroxymethylglutarate CoA-transferase activity);GO:0047369(succinate-hydroxymethylglutarate CoA-transferase activity)	NA	succinyl-CoA glutarate-CoA transferase [Source:MGI Symbol;Acc:MGI:1923221]	protein_coding;protein_coding_CDS_not_defined;retained_intron	0.14644	-2.77161	5.384e-102	7.55134e-100	down	yes
ENSMUSG00000009585	Apobec3	GO:0000932(P-body);GO:0002244(hematopoietic progenitor cell differentiation);GO:0002376(immune system process);GO:0003723(RNA binding);GO:0003824(catalytic activity);GO:0004126(cytidine deaminase activity);GO:0005515(protein binding);GO:0005634(nucleus);GO:0005654(nucleoplasm);GO:0005737(cytoplasm);GO:0008270(zinc ion binding);GO:0009972(cytidine deamination);GO:0010526(negative regulation of tra…	03250(Viral life cycle - HIV-1);05170(Human immunodeficiency virus 1 infection);05170(Human immunodeficiency virus 1 infection)	apolipoprotein B mRNA editing enzyme, catalytic polypeptide 3 [Source:MGI Symbol;Acc:MGI:1933111]	nonsense_mediated_decay;protein_coding;retained_intron	7.10494	2.82882	1.0044e-101	1.40295e-99	up	yes
ENSMUSG00000039936	Pik3cd	GO:0000166(nucleotide binding);GO:0001782(B cell homeostasis);GO:0001938(positive regulation of endothelial cell proliferation);GO:0002250(adaptive immune response);GO:0002376(immune system process);GO:0005524(ATP binding);GO:0005737(cytoplasm);GO:0005829(cytosol);GO:0005886(plasma membrane);GO:0005942(phosphatidylinositol 3-kinase complex);GO:0005943(phosphatidylinositol 3-kinase complex, class …	00562(Inositol phosphate metabolism);04012(ErbB signaling pathway);04014(Ras signaling pathway);04015(Rap1 signaling pathway);04024(cAMP signaling pathway);04062(Chemokine signaling pathway);04066(HIF-1 signaling pathway);04068(FoxO signaling pathway);04070(Phosphatidylinositol signaling system);04071(Sphingolipid signaling pathway);04072(Phospholipase D signaling pathway);04140(Autophagy - anima…	phosphatidylinositol-4,5-bisphosphate 3-kinase catalytic subunit delta [Source:MGI Symbol;Acc:MGI:1098211]	protein_coding;protein_coding_CDS_not_defined	9.03432	3.17542	1.1023e-101	1.53341e-99	up	yes
ENSMUSG00000031146	Plp2	GO:0005886(plasma membrane);GO:0016020(membrane);GO:0019956(chemokine binding);GO:0019956(chemokine binding)	NA	proteolipid protein 2 [Source:MGI Symbol;Acc:MGI:1298382]	protein_coding;retained_intron	8.59915	3.10419	1.15539e-101	1.60073e-99	up	yes
ENSMUSG00000027187	Cat	GO:0000302(response to reactive oxygen species);GO:0001657(ureteric bud development);GO:0001666(response to hypoxia);GO:0001822(kidney development);GO:0004046(aminoacylase activity);GO:0004096(catalase activity);GO:0004601(peroxidase activity);GO:0005615(extracellular space);GO:0005737(cytoplasm);GO:0005739(mitochondrion);GO:0005777(peroxisome);GO:0005778(peroxisomal membrane);GO:0005782(peroxiso…	00380(Tryptophan metabolism);00630(Glyoxylate and dicarboxylate metabolism);04068(FoxO signaling pathway);04146(Peroxisome);04211(Longevity regulating pathway);04213(Longevity regulating pathway - multiple species);05014(Amyotrophic lateral sclerosis);05022(Pathways of neurodegeneration - multiple diseases);05208(Chemical carcinogenesis - reactive oxygen species)	catalase [Source:MGI Symbol;Acc:MGI:88271]	protein_coding	0.256985	-1.96025	2.98284e-101	4.11583e-99	down	yes
ENSMUSG00000021620	Acot12	GO:0003986(acetyl-CoA hydrolase activity);GO:0005524(ATP binding);GO:0005654(nucleoplasm);GO:0005737(cytoplasm);GO:0005829(cytosol);GO:0006084(acetyl-CoA metabolic process);GO:0006629(lipid metabolic process);GO:0006631(fatty acid metabolic process);GO:0006637(acyl-CoA metabolic process);GO:0008289(lipid binding);GO:0016787(hydrolase activity);GO:0016790(thiolester hydrolase activity);GO:0042802(…	00620(Pyruvate metabolism);00620(Pyruvate metabolism)	acyl-CoA thioesterase 12 [Source:MGI Symbol;Acc:MGI:1921406]	protein_coding;protein_coding_CDS_not_defined;retained_intron	0.105339	-3.24689	3.78164e-101	5.19701e-99	down	yes
ENSMUSG00000034205	Loxl2	GO:0000122(negative regulation of transcription by RNA polymerase II);GO:0000785(chromatin);GO:0001666(response to hypoxia);GO:0001837(epithelial to mesenchymal transition);GO:0001935(endothelial cell proliferation);GO:0002040(sprouting angiogenesis);GO:0004720(protein-lysine 6-oxidase activity);GO:0005507(copper ion binding);GO:0005509(calcium ion binding);GO:0005576(extracellular region);GO:000…	NA	lysyl oxidase-like 2 [Source:MGI Symbol;Acc:MGI:2137913]	protein_coding	11.5705	3.53238	4.07463e-101	5.57717e-99	up	yes
ENSMUSG00000039787	Cercam	GO:0005575(cellular_component);GO:0005783(endoplasmic reticulum);GO:0005788(endoplasmic reticulum lumen);GO:0007155(cell adhesion);GO:0042802(identical protein binding);GO:0042802(identical protein binding)	NA	cerebral endothelial cell adhesion molecule [Source:MGI Symbol;Acc:MGI:2139134]	protein_coding;retained_intron	20.2424	4.33931	4.46547e-101	6.08768e-99	up	yes
ENSMUSG00000030004	Nat8	GO:0001702(gastrulation with mouth forming second);GO:0004468(lysine N-acetyltransferase activity, acting on acetyl phosphate as donor);GO:0005783(endoplasmic reticulum);GO:0005789(endoplasmic reticulum membrane);GO:0005793(endoplasmic reticulum-Golgi intermediate compartment);GO:0005794(Golgi apparatus);GO:0006749(glutathione metabolic process);GO:0007162(negative regulation of cell adhesion);GO…	00480(Glutathione metabolism)	N-acetyltransferase 8 (GCN5-related) [Source:MGI Symbol;Acc:MGI:1915646]	protein_coding	0.207838	-2.26647	4.75961e-101	6.46282e-99	down	yes
ENSMUSG00000028672	Hmgcl	GO:0000062(fatty-acyl-CoA binding);GO:0000287(magnesium ion binding);GO:0003824(catalytic activity);GO:0004419(hydroxymethylglutaryl-CoA lyase activity);GO:0005198(structural molecule activity);GO:0005739(mitochondrion);GO:0005743(mitochondrial inner membrane);GO:0005759(mitochondrial matrix);GO:0005777(peroxisome);GO:0006552(leucine catabolic process);GO:0006629(lipid metabolic process);GO:00066…	00280(Valine, leucine and isoleucine degradation);00650(Butanoate metabolism);04146(Peroxisome);04146(Peroxisome)	3-hydroxy-3-methylglutaryl-Coenzyme A lyase [Source:MGI Symbol;Acc:MGI:96158]	protein_coding;protein_coding_CDS_not_defined	0.403111	-1.31075	8.91526e-101	1.20099e-98	down	yes
ENSMUSG00000024659	Anxa1	GO:0001533(cornified envelope);GO:0001780(neutrophil homeostasis);GO:0001891(phagocytic cup);GO:0002250(adaptive immune response);GO:0002376(immune system process);GO:0002548(monocyte chemotaxis);GO:0002685(regulation of leukocyte migration);GO:0003697(single-stranded DNA binding);GO:0003727(single-stranded RNA binding);GO:0004859(phospholipase inhibitor activity);GO:0005509(calcium ion binding);…	NA	annexin A1 [Source:MGI Symbol;Acc:MGI:96819]	protein_coding;nonsense_mediated_decay;retained_intron;protein_coding_CDS_not_defined	11.1139	3.47429	1.28445e-100	1.72349e-98	up	yes
ENSMUSG00000109244	Gm44751	NA	NA	predicted gene 44751 [Source:MGI Symbol;Acc:MGI:5753327]	lncRNA	12.7683	3.6745	1.65984e-100	2.21845e-98	up	yes
ENSMUSG00000034595	Ppp1r18	GO:0003674(molecular_function);GO:0003779(actin binding);GO:0005575(cellular_component);GO:0005737(cytoplasm);GO:0005856(cytoskeleton);GO:0008150(biological_process);GO:0019902(phosphatase binding);GO:0019902(phosphatase binding)	NA	protein phosphatase 1, regulatory subunit 18 [Source:MGI Symbol;Acc:MGI:1923698]	protein_coding	8.14758	3.02637	2.57112e-100	3.423e-98	up	yes
ENSMUSG00000039385	Cdh6	GO:0000902(cell morphogenesis);GO:0005509(calcium ion binding);GO:0005654(nucleoplasm);GO:0005886(plasma membrane);GO:0005912(adherens junction);GO:0007043(cell-cell junction assembly);GO:0007155(cell adhesion);GO:0007156(homophilic cell adhesion via plasma membrane adhesion molecules);GO:0007219(Notch signaling pathway);GO:0016020(membrane);GO:0016339(calcium-dependent cell-cell adhesion via pla…	NA	cadherin 6 [Source:MGI Symbol;Acc:MGI:107435]	protein_coding;retained_intron	15.6166	3.96501	3.52811e-100	4.67879e-98	up	yes
ENSMUSG00000052595	A1cf	GO:0000792(heterochromatin);GO:0003676(nucleic acid binding);GO:0003723(RNA binding);GO:0003727(single-stranded RNA binding);GO:0003729(mRNA binding);GO:0005515(protein binding);GO:0005634(nucleus);GO:0005654(nucleoplasm);GO:0005737(cytoplasm);GO:0005783(endoplasmic reticulum);GO:0006397(mRNA processing);GO:0007566(embryo implantation);GO:0010609(mRNA localization resulting in post-transcriptiona…	NA	APOBEC1 complementation factor [Source:MGI Symbol;Acc:MGI:1917115]	protein_coding;retained_intron	0.0859841	-3.53979	4.21604e-100	5.56942e-98	down	yes
ENSMUSG00000026687	Aldh9a1	GO:0004029(aldehyde dehydrogenase (NAD+) activity);GO:0005737(cytoplasm);GO:0005739(mitochondrion);GO:0005829(cytosol);GO:0006081(cellular aldehyde metabolic process);GO:0009437(carnitine metabolic process);GO:0016491(oxidoreductase activity);GO:0016620(oxidoreductase activity, acting on the aldehyde or oxo group of donors, NAD or NADP as acceptor);GO:0018467(formaldehyde dehydrogenase activity);…	00010(Glycolysis / Gluconeogenesis);00053(Ascorbate and aldarate metabolism);00071(Fatty acid degradation);00280(Valine, leucine and isoleucine degradation);00310(Lysine degradation);00330(Arginine and proline metabolism);00340(Histidine metabolism);00380(Tryptophan metabolism);00410(beta-Alanine metabolism);00561(Glycerolipid metabolism);00620(Pyruvate metabolism);04936(Alcoholic liver disease);…	aldehyde dehydrogenase 9, subfamily A1 [Source:MGI Symbol;Acc:MGI:1861622]	protein_coding;retained_intron;protein_coding_CDS_not_defined	0.265093	-1.91543	1.02691e-99	1.34612e-97	down	yes
ENSMUSG00000026617	Bpnt1	GO:0000287(magnesium ion binding);GO:0004441(inositol-1,4-bisphosphate 1-phosphatase activity);GO:0008441(3'(2'),5'-bisphosphate nucleotidase activity);GO:0016787(hydrolase activity);GO:0046854(phosphatidylinositol phosphate biosynthetic process);GO:0046872(metal ion binding);GO:0046872(metal ion binding)	00920(Sulfur metabolism);00920(Sulfur metabolism)	3'(2'), 5'-bisphosphate nucleotidase 1 [Source:MGI Symbol;Acc:MGI:1338800]	protein_coding;protein_coding_CDS_not_defined	0.349855	-1.51517	1.43145e-99	1.86922e-97	down	yes
ENSMUSG00000060376	Bckdha	GO:0003863(3-methyl-2-oxobutanoate dehydrogenase (2-methylpropanoyl-transferring) activity);GO:0005947(mitochondrial alpha-ketoglutarate dehydrogenase complex);GO:0009083(branched-chain amino acid catabolic process);GO:0016491(oxidoreductase activity);GO:0016624(oxidoreductase activity, acting on the aldehyde or oxo group of donors, disulfide as acceptor)	00280(Valine, leucine and isoleucine degradation);00640(Propanoate metabolism);00785(Lipoic acid metabolism)	branched chain ketoacid dehydrogenase E1, alpha polypeptide [Source:MGI Symbol;Acc:MGI:107701]	protein_coding	0.359405	-1.47632	1.54957e-99	2.01574e-97	down	yes
ENSMUSG00000109311	AI314278	GO:0003674(molecular_function);GO:0005575(cellular_component);GO:0008150(biological_process);GO:0008150(biological_process)	NA	expressed sequence AI314278 [Source:MGI Symbol;Acc:MGI:2141898]	lncRNA	0.213005	-2.23104	1.61644e-99	2.09474e-97	down	yes
ENSMUSG00000049723	Mmp12	GO:0000122(negative regulation of transcription by RNA polymerase II);GO:0001046(core promoter sequence-specific DNA binding);GO:0004222(metalloendopeptidase activity);GO:0005509(calcium ion binding);GO:0005518(collagen binding);GO:0005576(extracellular region);GO:0005615(extracellular space);GO:0005634(nucleus);GO:0005737(cytoplasm);GO:0006508(proteolysis);GO:0006606(protein import into nucleus)…	NA	matrix metallopeptidase 12 [Source:MGI Symbol;Acc:MGI:97005]	protein_coding;retained_intron;nonsense_mediated_decay;protein_coding_CDS_not_defined	43.9189	5.45677	2.37384e-99	3.06459e-97	up	yes
ENSMUSG00000031647	Mfap3l	GO:0003674(molecular_function);GO:0005634(nucleus);GO:0005654(nucleoplasm);GO:0005737(cytoplasm);GO:0005886(plasma membrane);GO:0008150(biological_process);GO:0016020(membrane);GO:0030054(cell junction);GO:0030054(cell junction)	NA	microfibrillar-associated protein 3-like [Source:MGI Symbol;Acc:MGI:1918556]	protein_coding	0.310872	-1.68561	3.70294e-99	4.7445e-97	down	yes
ENSMUSG00000028603	Scp2	GO:0000062(fatty-acyl-CoA binding);GO:0003988(acetyl-CoA C-acyltransferase activity);GO:0005102(signaling receptor binding);GO:0005515(protein binding);GO:0005654(nucleoplasm);GO:0005737(cytoplasm);GO:0005739(mitochondrion);GO:0005777(peroxisome);GO:0005782(peroxisomal matrix);GO:0005783(endoplasmic reticulum);GO:0006629(lipid metabolic process);GO:0006635(fatty acid beta-oxidation);GO:0006694(st…	00120(Primary bile acid biosynthesis);01040(Biosynthesis of unsaturated fatty acids);03320(PPAR signaling pathway);04146(Peroxisome);04146(Peroxisome)	sterol carrier protein 2, liver [Source:MGI Symbol;Acc:MGI:98254]	protein_coding;protein_coding_CDS_not_defined	0.329497	-1.60166	4.22003e-99	5.38678e-97	down	yes
ENSMUSG00000051076	Vtcn1	GO:0001562(response to protozoan);GO:0001817(regulation of cytokine production);GO:0002250(adaptive immune response);GO:0002376(immune system process);GO:0005102(signaling receptor binding);GO:0005886(plasma membrane);GO:0009897(external side of plasma membrane);GO:0016020(membrane);GO:0032743(positive regulation of interleukin-2 production);GO:0042102(positive regulation of T cell proliferation)…	04514(Cell adhesion molecules)	V-set domain containing T cell activation inhibitor 1 [Source:MGI Symbol;Acc:MGI:3039619]	protein_coding	17.9356	4.16475	5.98342e-99	7.60921e-97	up	yes
ENSMUSG00000029161	Cgref1	GO:0005509(calcium ion binding);GO:0046872(metal ion binding);GO:0046872(metal ion binding)	NA	cell growth regulator with EF hand domain 1 [Source:MGI Symbol;Acc:MGI:1915817]	protein_coding;retained_intron	0.280289	-1.83501	8.9707e-99	1.13658e-96	down	yes
ENSMUSG00000079592	C1qtnf5	GO:0005515(protein binding);GO:0005576(extracellular region);GO:0005581(collagen trimer);GO:0005615(extracellular space);GO:0005886(plasma membrane);GO:0005923(bicellular tight junction);GO:0009306(protein secretion);GO:0016020(membrane);GO:0016324(apical plasma membrane);GO:0016328(lateral plasma membrane);GO:0030133(transport vesicle);GO:0032991(protein-containing complex);GO:0042802(identical …	NA	C1q and tumor necrosis factor related protein 5 [Source:MGI Symbol;Acc:MGI:2385958]	protein_coding	25.8222	4.69054	9.77878e-99	1.23437e-96	up	yes
ENSMUSG00000070473	Cldn3	GO:0001666(response to hypoxia);GO:0001934(positive regulation of protein phosphorylation);GO:0003382(epithelial cell morphogenesis);GO:0005198(structural molecule activity);GO:0005515(protein binding);GO:0005886(plasma membrane);GO:0005911(cell-cell junction);GO:0005923(bicellular tight junction);GO:0007155(cell adhesion);GO:0008285(negative regulation of cell population proliferation);GO:001062…	04514(Cell adhesion molecules);04530(Tight junction);04670(Leukocyte transendothelial migration);05160(Hepatitis C)	claudin 3 [Source:MGI Symbol;Acc:MGI:1329044]	protein_coding	12.4936	3.64312	1.22795e-98	1.54432e-96	up	yes
ENSMUSG00000028583	Pdpn	GO:0001726(ruffle);GO:0001946(lymphangiogenesis);GO:0005102(signaling receptor binding);GO:0005515(protein binding);GO:0005739(mitochondrion);GO:0005829(cytosol);GO:0005886(plasma membrane);GO:0006693(prostaglandin metabolic process);GO:0007155(cell adhesion);GO:0007165(signal transduction);GO:0007266(Rho protein signal transduction);GO:0008283(cell population proliferation);GO:0008285(negative r…	NA	podoplanin [Source:MGI Symbol;Acc:MGI:103098]	protein_coding	12.4418	3.63712	2.00097e-98	2.50724e-96	up	yes
ENSMUSG00000042804	Gpr153	GO:0003674(molecular_function);GO:0004930(G protein-coupled receptor activity);GO:0005575(cellular_component);GO:0005886(plasma membrane);GO:0007165(signal transduction);GO:0007186(G protein-coupled receptor signaling pathway);GO:0008150(biological_process);GO:0016020(membrane);GO:0016020(membrane)	NA	G protein-coupled receptor 153 [Source:MGI Symbol;Acc:MGI:1916157]	protein_coding;protein_coding_CDS_not_defined	19.4	4.27798	2.62125e-98	3.27243e-96	up	yes
ENSMUSG00000026260	Ndufa10	GO:0005737(cytoplasm);GO:0005739(mitochondrion);GO:0005743(mitochondrial inner membrane);GO:0005747(mitochondrial respiratory chain complex I);GO:0005759(mitochondrial matrix);GO:0006120(mitochondrial electron transport, NADH to ubiquinone);GO:0008137(NADH dehydrogenase (ubiquinone) activity);GO:0009060(aerobic respiration);GO:0032981(mitochondrial respiratory chain complex I assembly);GO:0042776…	00190(Oxidative phosphorylation);04714(Thermogenesis);04723(Retrograde endocannabinoid signaling);04932(Non-alcoholic fatty liver disease);05010(Alzheimer disease);05012(Parkinson disease);05014(Amyotrophic lateral sclerosis);05016(Huntington disease);05020(Prion disease);05022(Pathways of neurodegeneration - multiple diseases);05208(Chemical carcinogenesis - reactive oxygen species);05415(Diabet…	NADH:ubiquinone oxidoreductase subunit A10 [Source:MGI Symbol;Acc:MGI:1914523]	protein_coding;retained_intron;nonsense_mediated_decay;protein_coding_CDS_not_defined	0.466296	-1.10068	2.63615e-98	3.27903e-96	down	yes
ENSMUSG00000046688	Tifa	GO:0002376(immune system process);GO:0002753(cytoplasmic pattern recognition receptor signaling pathway);GO:0005515(protein binding);GO:0005737(cytoplasm);GO:0007249(I-kappaB kinase/NF-kappaB signaling);GO:0033209(tumor necrosis factor-mediated signaling pathway);GO:0043123(positive regulation of I-kappaB kinase/NF-kappaB signaling);GO:0045087(innate immune response);GO:0051260(protein homooligom…	NA	TRAF-interacting protein with forkhead-associated domain [Source:MGI Symbol;Acc:MGI:2182965]	protein_coding;protein_coding_CDS_not_defined	8.45558	3.0799	2.89455e-98	3.58735e-96	up	yes
ENSMUSG00000031375	Bgn	GO:0005515(protein binding);GO:0005539(glycosaminoglycan binding);GO:0005576(extracellular region);GO:0005615(extracellular space);GO:0009986(cell surface);GO:0019955(cytokine binding);GO:0030021(extracellular matrix structural constituent conferring compression resistance);GO:0030133(transport vesicle);GO:0031012(extracellular matrix);GO:0042383(sarcolemma);GO:0050840(extracellular matrix bindin…	04820(Cytoskeleton in muscle cells);04820(Cytoskeleton in muscle cells)	biglycan [Source:MGI Symbol;Acc:MGI:88158]	protein_coding;retained_intron;protein_coding_CDS_not_defined	8.33299	3.05883	3.08994e-98	3.81563e-96	up	yes
ENSMUSG00000039316	Rftn1	GO:0001765(membrane raft assembly);GO:0002457(T cell antigen processing and presentation);GO:0003725(double-stranded RNA binding);GO:0005737(cytoplasm);GO:0005768(endosome);GO:0005769(early endosome);GO:0005886(plasma membrane);GO:0016020(membrane);GO:0032596(protein transport into membrane raft);GO:0032740(positive regulation of interleukin-17 production);GO:0032991(protein-containing complex);G…	NA	raftlin lipid raft linker 1 [Source:MGI Symbol;Acc:MGI:1923688]	protein_coding;retained_intron	7.92556	2.98651	3.59843e-98	4.4275e-96	up	yes
ENSMUSG00000002565	Scin	GO:0002102(podosome);GO:0003779(actin binding);GO:0005546(phosphatidylinositol-4,5-bisphosphate binding);GO:0005737(cytoplasm);GO:0005856(cytoskeleton);GO:0005903(brush border);GO:0007417(central nervous system development);GO:0008154(actin polymerization or depolymerization);GO:0008285(negative regulation of cell population proliferation);GO:0015629(actin cytoskeleton);GO:0030031(cell projection…	04666(Fc gamma R-mediated phagocytosis);04810(Regulation of actin cytoskeleton);05203(Viral carcinogenesis);05203(Viral carcinogenesis)	scinderin [Source:MGI Symbol;Acc:MGI:1306794]	protein_coding	6.29144	2.65339	3.91055e-98	4.79422e-96	up	yes
ENSMUSG00000022912	Pros1	GO:0005509(calcium ion binding);GO:0005576(extracellular region);GO:0005615(extracellular space);GO:0007596(blood coagulation);GO:0007599(hemostasis);GO:0032991(protein-containing complex);GO:0042730(fibrinolysis);GO:0044877(protein-containing complex binding);GO:0050766(positive regulation of phagocytosis);GO:0050819(negative regulation of coagulation);GO:0050896(response to stimulus);GO:0050896…	04148(Efferocytosis);04610(Complement and coagulation cascades);04610(Complement and coagulation cascades)	protein S (alpha) [Source:MGI Symbol;Acc:MGI:1095733]	protein_coding;retained_intron;protein_coding_CDS_not_defined	7.01874	2.81121	4.85276e-98	5.92802e-96	up	yes
ENSMUSG00000001555	Fkbp10	GO:0001701(in utero embryonic development);GO:0003755(peptidyl-prolyl cis-trans isomerase activity);GO:0005509(calcium ion binding);GO:0005528(FK506 binding);GO:0005758(mitochondrial intermembrane space);GO:0005783(endoplasmic reticulum);GO:0005788(endoplasmic reticulum lumen);GO:0006457(protein folding);GO:0016020(membrane);GO:0016853(isomerase activity);GO:0030199(collagen fibril organization);…	NA	FK506 binding protein 10 [Source:MGI Symbol;Acc:MGI:104769]	protein_coding;retained_intron	13.8358	3.79033	6.17079e-98	7.51118e-96	up	yes
ENSMUSG00000039704	Lmbrd2	GO:0003674(molecular_function);GO:0005886(plasma membrane);GO:0016020(membrane);GO:0071875(adrenergic receptor signaling pathway);GO:0071875(adrenergic receptor signaling pathway)	NA	LMBR1 domain containing 2 [Source:MGI Symbol;Acc:MGI:2444173]	protein_coding;retained_intron;protein_coding_CDS_not_defined	0.360487	-1.47198	1.99e-97	2.40508e-95	down	yes
ENSMUSG00000037710	Cisd1	GO:0005506(iron ion binding);GO:0005739(mitochondrion);GO:0005741(mitochondrial outer membrane);GO:0010506(regulation of autophagy);GO:0016020(membrane);GO:0016740(transferase activity);GO:0030170(pyridoxal phosphate binding);GO:0032473(cytoplasmic side of mitochondrial outer membrane);GO:0042802(identical protein binding);GO:0042803(protein homodimerization activity);GO:0043231(intracellular mem…	NA	CDGSH iron sulfur domain 1 [Source:MGI Symbol;Acc:MGI:1261855]	protein_coding	0.433499	-1.2059	3.44877e-97	4.13876e-95	down	yes
ENSMUSG00000021754	Map3k1	GO:0000166(nucleotide binding);GO:0004672(protein kinase activity);GO:0005524(ATP binding);GO:0006468(protein phosphorylation);GO:0008270(zinc ion binding);GO:0019901(protein kinase binding);GO:0046872(metal ion binding);GO:0061630(ubiquitin protein ligase activity);GO:0071260(cellular response to mechanical stimulus);GO:0071260(cellular response to mechanical stimulus)	04010(MAPK signaling pathway);04120(Ubiquitin mediated proteolysis);04530(Tight junction);04622(RIG-I-like receptor signaling pathway);04722(Neurotrophin signaling pathway);04912(GnRH signaling pathway);04935(Growth hormone synthesis, secretion and action);05161(Hepatitis B);05166(Human T-cell leukemia virus 1 infection);05166(Human T-cell leukemia virus 1 infection)	mitogen-activated protein kinase kinase kinase 1 [Source:MGI Symbol;Acc:MGI:1346872]	protein_coding;retained_intron;protein_coding_CDS_not_defined	5.8288	2.5432	5.36111e-97	6.41113e-95	up	yes
ENSMUSG00000041936	Agrn	GO:0001932(regulation of protein phosphorylation);GO:0001934(positive regulation of protein phosphorylation);GO:0002162(dystroglycan binding);GO:0005201(extracellular matrix structural constituent);GO:0005509(calcium ion binding);GO:0005515(protein binding);GO:0005576(extracellular region);GO:0005604(basement membrane);GO:0005615(extracellular space);GO:0005796(Golgi lumen);GO:0005886(plasma memb…	04512(ECM-receptor interaction);04820(Cytoskeleton in muscle cells);04820(Cytoskeleton in muscle cells)	agrin [Source:MGI Symbol;Acc:MGI:87961]	protein_coding;retained_intron;protein_coding_CDS_not_defined	4.33839	2.11716	6.12679e-97	7.30116e-95	up	yes
ENSMUSG00000022505	Emp2	GO:0000139(Golgi membrane);GO:0001765(membrane raft assembly);GO:0001787(natural killer cell proliferation);GO:0001913(T cell mediated cytotoxicity);GO:0001952(regulation of cell-matrix adhesion);GO:0001954(positive regulation of cell-matrix adhesion);GO:0003093(regulation of glomerular filtration);GO:0005178(integrin binding);GO:0005634(nucleus);GO:0005737(cytoplasm);GO:0005794(Golgi apparatus);…	04510(Focal adhesion);04510(Focal adhesion)	epithelial membrane protein 2 [Source:MGI Symbol;Acc:MGI:1098726]	protein_coding;retained_intron	5.7867	2.53274	6.98186e-97	8.29114e-95	up	yes
ENSMUSG00000017950	Hnf4a	GO:0000062(fatty-acyl-CoA binding);GO:0000785(chromatin);GO:0000976(transcription cis-regulatory region binding);GO:0000978(RNA polymerase II cis-regulatory region sequence-specific DNA binding);GO:0000981(DNA-binding transcription factor activity, RNA polymerase II-specific);GO:0000987(cis-regulatory region sequence-specific DNA binding);GO:0001221(transcription coregulator binding);GO:0001222(t…	04152(AMPK signaling pathway);04950(Maturity onset diabetes of the young);04950(Maturity onset diabetes of the young)	hepatic nuclear factor 4, alpha [Source:MGI Symbol;Acc:MGI:109128]	protein_coding	0.368868	-1.43883	8.05893e-97	9.53696e-95	down	yes
ENSMUSG00000032366	Tpm1	GO:0001701(in utero embryonic development);GO:0001725(stress fiber);GO:0003065(positive regulation of heart rate by epinephrine);GO:0003779(actin binding);GO:0005200(structural constituent of cytoskeleton);GO:0005515(protein binding);GO:0005737(cytoplasm);GO:0005829(cytosol);GO:0005856(cytoskeleton);GO:0005862(muscle thin filament tropomyosin);GO:0005884(actin filament);GO:0007015(actin filament …	04260(Cardiac muscle contraction);04261(Adrenergic signaling in cardiomyocytes);04814(Motor proteins);04820(Cytoskeleton in muscle cells);05206(MicroRNAs in cancer);05410(Hypertrophic cardiomyopathy);05414(Dilated cardiomyopathy);05414(Dilated cardiomyopathy)	tropomyosin 1, alpha [Source:MGI Symbol;Acc:MGI:98809]	protein_coding;retained_intron;protein_coding_CDS_not_defined	6.07738	2.60345	1.02476e-96	1.2085e-94	up	yes
ENSMUSG00000041028	Ghitm	GO:0005739(mitochondrion);GO:0005743(mitochondrial inner membrane);GO:0006816(calcium ion transport);GO:0006851(mitochondrial calcium ion transmembrane transport);GO:0006915(apoptotic process);GO:0007007(inner mitochondrial membrane organization);GO:0015369(calcium:proton antiporter activity);GO:0016020(membrane);GO:0090201(negative regulation of release of cytochrome c from mitochondria);GO:0099…	NA	growth hormone inducible transmembrane protein [Source:MGI Symbol;Acc:MGI:1913342]	retained_intron;protein_coding	0.483052	-1.04975	1.18193e-96	1.38905e-94	down	yes
ENSMUSG00000006345	Ggt1	GO:0000048(peptidyltransferase activity);GO:0002682(regulation of immune system process);GO:0002951(leukotriene-C(4) hydrolase);GO:0005615(extracellular space);GO:0005783(endoplasmic reticulum);GO:0005886(plasma membrane);GO:0006508(proteolysis);GO:0006536(glutamate metabolic process);GO:0006749(glutathione metabolic process);GO:0006750(glutathione biosynthetic process);GO:0006751(glutathione cat…	00430(Taurine and hypotaurine metabolism);00480(Glutathione metabolism);00590(Arachidonic acid metabolism);00590(Arachidonic acid metabolism)	gamma-glutamyltransferase 1 [Source:MGI Symbol;Acc:MGI:95706]	protein_coding;retained_intron	0.181626	-2.46096	2.42044e-96	2.81547e-94	down	yes
ENSMUSG00000028497	Hacd4	GO:0005783(endoplasmic reticulum);GO:0005789(endoplasmic reticulum membrane);GO:0006629(lipid metabolic process);GO:0006631(fatty acid metabolic process);GO:0006633(fatty acid biosynthetic process);GO:0016020(membrane);GO:0016829(lyase activity);GO:0018812(3-hydroxyacyl-CoA dehydratase activity);GO:0019899(enzyme binding);GO:0030148(sphingolipid biosynthetic process);GO:0030497(fatty acid elongat…	00062(Fatty acid elongation);01040(Biosynthesis of unsaturated fatty acids);01040(Biosynthesis of unsaturated fatty acids)	3-hydroxyacyl-CoA dehydratase 4 [Source:MGI Symbol;Acc:MGI:1914025]	protein_coding	5.12513	2.35759	8.00436e-96	9.27907e-94	up	yes
ENSMUSG00000040613	Apobec1	GO:0003723(RNA binding);GO:0003729(mRNA binding);GO:0003824(catalytic activity);GO:0004126(cytidine deaminase activity);GO:0004131(cytosine deaminase activity);GO:0005515(protein binding);GO:0005634(nucleus);GO:0005737(cytoplasm);GO:0006397(mRNA processing);GO:0006641(triglyceride metabolic process);GO:0008047(enzyme activator activity);GO:0008270(zinc ion binding);GO:0009410(response to xenobiot…	NA	apolipoprotein B mRNA editing enzyme, catalytic polypeptide 1 [Source:MGI Symbol;Acc:MGI:103298]	protein_coding;retained_intron	12.682	3.66472	8.15064e-96	9.41662e-94	up	yes
ENSMUSG00000049538	Adamts16	GO:0001658(branching involved in ureteric bud morphogenesis);GO:0003073(regulation of systemic arterial blood pressure);GO:0004222(metalloendopeptidase activity);GO:0005576(extracellular region);GO:0006508(proteolysis);GO:0008233(peptidase activity);GO:0008237(metallopeptidase activity);GO:0016787(hydrolase activity);GO:0030198(extracellular matrix organization);GO:0031012(extracellular matrix);G…	NA	ADAM metallopeptidase with thrombospondin type 1 motif 16 [Source:MGI Symbol;Acc:MGI:2429637]	protein_coding;nonsense_mediated_decay;retained_intron	20.6971	4.37136	8.30325e-96	9.56052e-94	up	yes
ENSMUSG00000035413	Tmem98	GO:0005515(protein binding);GO:0005576(extracellular region);GO:0005615(extracellular space);GO:0005783(endoplasmic reticulum);GO:0005789(endoplasmic reticulum membrane);GO:0005886(plasma membrane);GO:0010955(negative regulation of protein processing);GO:0016020(membrane);GO:0031642(negative regulation of myelination);GO:0045063(T-helper 1 cell differentiation);GO:0048715(negative regulation of o…	NA	transmembrane protein 98 [Source:MGI Symbol;Acc:MGI:1923457]	protein_coding	9.80645	3.29373	8.68735e-96	9.9691e-94	up	yes
ENSMUSG00000026482	Rgl1	GO:0005085(guanyl-nucleotide exchange factor activity);GO:0005886(plasma membrane);GO:0007165(signal transduction);GO:0007264(small GTPase mediated signal transduction);GO:0007265(Ras protein signal transduction);GO:0007265(Ras protein signal transduction)	04014(Ras signaling pathway);04014(Ras signaling pathway)	ral guanine nucleotide dissociation stimulator,-like 1 [Source:MGI Symbol;Acc:MGI:107484]	protein_coding;nonsense_mediated_decay;retained_intron;protein_coding_CDS_not_defined	0.337274	-1.56801	1.84065e-95	2.10513e-93	down	yes
ENSMUSG00000029622	Arpc1b	GO:0003779(actin binding);GO:0005200(structural constituent of cytoskeleton);GO:0005515(protein binding);GO:0005634(nucleus);GO:0005737(cytoplasm);GO:0005856(cytoskeleton);GO:0005885(Arp2/3 protein complex);GO:0015629(actin cytoskeleton);GO:0032355(response to estradiol);GO:0034314(Arp2/3 complex-mediated actin nucleation);GO:0036284(tubulobulbar complex);GO:0043627(response to estrogen);GO:00448…	04144(Endocytosis);04530(Tight junction);04666(Fc gamma R-mediated phagocytosis);04810(Regulation of actin cytoskeleton);05100(Bacterial invasion of epithelial cells);05132(Salmonella infection);05135(Yersinia infection);05135(Yersinia infection)	actin related protein 2/3 complex, subunit 1B [Source:MGI Symbol;Acc:MGI:1343142]	protein_coding;retained_intron;protein_coding_CDS_not_defined	8.02008	3.00362	1.91047e-95	2.17768e-93	up	yes
ENSMUSG00000035934	Pknox2	GO:0000977(RNA polymerase II transcription regulatory region sequence-specific DNA binding);GO:0000978(RNA polymerase II cis-regulatory region sequence-specific DNA binding);GO:0000981(DNA-binding transcription factor activity, RNA polymerase II-specific);GO:0003677(DNA binding);GO:0003785(actin monomer binding);GO:0005634(nucleus);GO:0005654(nucleoplasm);GO:0005737(cytoplasm);GO:0006355(regulati…	NA	Pbx/knotted 1 homeobox 2 [Source:MGI Symbol;Acc:MGI:2445415]	retained_intron;protein_coding;protein_coding_CDS_not_defined	12.4815	3.64171	2.30539e-95	2.61908e-93	up	yes
ENSMUSG00000059326	Csf2ra	GO:0004896(cytokine receptor activity);GO:0005515(protein binding);GO:0007259(receptor signaling pathway via JAK-STAT);GO:0016020(membrane);GO:0030526(granulocyte macrophage colony-stimulating factor receptor complex);GO:0038157(granulocyte-macrophage colony-stimulating factor signaling pathway);GO:0070665(positive regulation of leukocyte proliferation);GO:0070665(positive regulation of leukocyte…	04060(Cytokine-cytokine receptor interaction);04630(JAK-STAT signaling pathway);04640(Hematopoietic cell lineage);05200(Pathways in cancer);05200(Pathways in cancer)	colony stimulating factor 2 receptor, alpha, low-affinity (granulocyte-macrophage) [Source:MGI Symbol;Acc:MGI:1339754]	retained_intron;protein_coding;protein_coding_CDS_not_defined	9.26656	3.21203	3.15527e-95	3.57268e-93	up	yes
ENSMUSG00000022665	Ccdc80	GO:0001968(fibronectin binding);GO:0005539(glycosaminoglycan binding);GO:0005576(extracellular region);GO:0005604(basement membrane);GO:0005614(interstitial matrix);GO:0008201(heparin binding);GO:0009617(response to bacterium);GO:0010811(positive regulation of cell-substrate adhesion);GO:0030198(extracellular matrix organization);GO:0031012(extracellular matrix);GO:0031012(extracellular matrix)	NA	coiled-coil domain containing 80 [Source:MGI Symbol;Acc:MGI:1915146]	protein_coding;protein_coding_CDS_not_defined	21.4528	4.42309	3.20688e-95	3.6191e-93	up	yes
ENSMUSG00000050666	Vstm4	GO:0001935(endothelial cell proliferation);GO:0002040(sprouting angiogenesis);GO:0005515(protein binding);GO:0005576(extracellular region);GO:0005886(plasma membrane);GO:0016020(membrane);GO:0042311(vasodilation);GO:0043542(endothelial cell migration);GO:0061298(retina vasculature development in camera-type eye);GO:0097601(retina blood vessel maintenance)	NA	V-set and transmembrane domain containing 4 [Source:MGI Symbol;Acc:MGI:2444633]	protein_coding	8.76547	3.13183	3.60787e-95	4.0582e-93	up	yes
ENSMUSG00000028991	Mtor	GO:0000139(Golgi membrane);GO:0000166(nucleotide binding);GO:0001002(RNA polymerase III type 1 promoter sequence-specific DNA binding);GO:0001003(RNA polymerase III type 2 promoter sequence-specific DNA binding);GO:0001006(RNA polymerase III type 3 promoter sequence-specific DNA binding);GO:0001156(TFIIIC-class transcription factor complex binding);GO:0001558(regulation of cell growth);GO:0001932…	04012(ErbB signaling pathway);04066(HIF-1 signaling pathway);04072(Phospholipase D signaling pathway);04136(Autophagy - other);04140(Autophagy - animal);04150(mTOR signaling pathway);04151(PI3K-Akt signaling pathway);04152(AMPK signaling pathway);04211(Longevity regulating pathway);04213(Longevity regulating pathway - multiple species);04218(Cellular senescence);04371(Apelin signaling pathway);04…	mechanistic target of rapamycin kinase [Source:MGI Symbol;Acc:MGI:1928394]	protein_coding;retained_intron	0.393124	-1.34694	4.61321e-95	5.17195e-93	down	yes
ENSMUSG00000031799	Tpm4	GO:0001725(stress fiber);GO:0002102(podosome);GO:0003779(actin binding);GO:0005737(cytoplasm);GO:0005856(cytoskeleton);GO:0005884(actin filament);GO:0006936(muscle contraction);GO:0007015(actin filament organization);GO:0015629(actin cytoskeleton);GO:0030863(cortical cytoskeleton);GO:0042802(identical protein binding);GO:0042803(protein homodimerization activity);GO:0046872(metal ion binding);GO:…	04260(Cardiac muscle contraction);04261(Adrenergic signaling in cardiomyocytes);04814(Motor proteins);04820(Cytoskeleton in muscle cells);05410(Hypertrophic cardiomyopathy);05414(Dilated cardiomyopathy);05414(Dilated cardiomyopathy)	tropomyosin 4 [Source:MGI Symbol;Acc:MGI:2449202]	protein_coding;protein_coding_CDS_not_defined;retained_intron	6.13586	2.61727	4.74429e-95	5.30147e-93	up	yes
ENSMUSG00000002980	Bcam	GO:0005055(laminin receptor activity);GO:0005886(plasma membrane);GO:0007155(cell adhesion);GO:0007160(cell-matrix adhesion);GO:0009986(cell surface);GO:0016020(membrane);GO:0043236(laminin binding);GO:0043236(laminin binding)	NA	basal cell adhesion molecule [Source:MGI Symbol;Acc:MGI:1929940]	protein_coding;retained_intron;nonsense_mediated_decay	8.22383	3.03981	5.60619e-95	6.24412e-93	up	yes
ENSMUSG00000027406	Idh3b	GO:0000287(magnesium ion binding);GO:0004449(isocitrate dehydrogenase (NAD+) activity);GO:0005739(mitochondrion);GO:0005962(mitochondrial isocitrate dehydrogenase complex (NAD+));GO:0006099(tricarboxylic acid cycle);GO:0006102(isocitrate metabolic process);GO:0006103(2-oxoglutarate metabolic process);GO:0006734(NADH metabolic process);GO:0016616(oxidoreductase activity, acting on the CH-OH group …	00020(Citrate cycle (TCA cycle));00020(Citrate cycle (TCA cycle))	isocitrate dehydrogenase 3 (NAD+) beta [Source:MGI Symbol;Acc:MGI:2158650]	protein_coding;retained_intron;nonsense_mediated_decay	0.497626	-1.00687	6.7725e-95	7.51858e-93	down	yes
ENSMUSG00000064351	mt-Co1	GO:0001666(response to hypoxia);GO:0004129(cytochrome-c oxidase activity);GO:0005739(mitochondrion);GO:0005743(mitochondrial inner membrane);GO:0005750(mitochondrial respiratory chain complex III);GO:0005751(mitochondrial respiratory chain complex IV);GO:0006119(oxidative phosphorylation);GO:0006123(mitochondrial electron transport, cytochrome c to oxygen);GO:0006979(response to oxidative stress)…	00190(Oxidative phosphorylation);04260(Cardiac muscle contraction);04714(Thermogenesis);04932(Non-alcoholic fatty liver disease);05010(Alzheimer disease);05012(Parkinson disease);05014(Amyotrophic lateral sclerosis);05016(Huntington disease);05020(Prion disease);05022(Pathways of neurodegeneration - multiple diseases);05208(Chemical carcinogenesis - reactive oxygen species);05415(Diabetic cardiom…	mitochondrially encoded cytochrome c oxidase I [Source:MGI Symbol;Acc:MGI:102504]	protein_coding	0.459342	-1.12236	2.00687e-94	2.21923e-92	down	yes
ENSMUSG00000029163	Emilin1	GO:0003180(aortic valve morphogenesis);GO:0005515(protein binding);GO:0005576(extracellular region);GO:0005581(collagen trimer);GO:0005615(extracellular space);GO:0007155(cell adhesion);GO:0007160(cell-matrix adhesion);GO:0008217(regulation of blood pressure);GO:0010628(positive regulation of gene expression);GO:0010629(negative regulation of gene expression);GO:0010811(positive regulation of cel…	NA	elastin microfibril interfacer 1 [Source:MGI Symbol;Acc:MGI:1926189]	protein_coding;retained_intron	9.4338	3.23784	2.01203e-94	2.21923e-92	up	yes
ENSMUSG00000030972	Acsm5	GO:0000166(nucleotide binding);GO:0004321(fatty-acyl-CoA synthase activity);GO:0005524(ATP binding);GO:0005739(mitochondrion);GO:0005759(mitochondrial matrix);GO:0006629(lipid metabolic process);GO:0006631(fatty acid metabolic process);GO:0006633(fatty acid biosynthetic process);GO:0006637(acyl-CoA metabolic process);GO:0015645(fatty acid ligase activity);GO:0016405(CoA-ligase activity);GO:001687…	00650(Butanoate metabolism);00650(Butanoate metabolism)	acyl-CoA synthetase medium-chain family member 5 [Source:MGI Symbol;Acc:MGI:2444086]	protein_coding;nonsense_mediated_decay	0.141478	-2.82135	2.81624e-94	3.09623e-92	down	yes
ENSMUSG00000024965	Fermt3	GO:0002102(podosome);GO:0005178(integrin binding);GO:0005515(protein binding);GO:0007155(cell adhesion);GO:0007159(leukocyte cell-cell adhesion);GO:0007160(cell-matrix adhesion);GO:0007229(integrin-mediated signaling pathway);GO:0008289(lipid binding);GO:0030055(cell-substrate junction);GO:0030335(positive regulation of cell migration);GO:0033622(integrin activation);GO:0033632(regulation of cell…	04611(Platelet activation);04611(Platelet activation)	fermitin family member 3 [Source:MGI Symbol;Acc:MGI:2147790]	protein_coding;nonsense_mediated_decay;retained_intron	11.1704	3.48161	2.97799e-94	3.26353e-92	up	yes
ENSMUSG00000022181	C6	GO:0001701(in utero embryonic development);GO:0001970(positive regulation of activation of membrane attack complex);GO:0002376(immune system process);GO:0005515(protein binding);GO:0005576(extracellular region);GO:0005579(membrane attack complex);GO:0005615(extracellular space);GO:0005886(plasma membrane);GO:0006955(immune response);GO:0006956(complement activation);GO:0006958(complement activati…	04610(Complement and coagulation cascades);04810(Regulation of actin cytoskeleton);05020(Prion disease);05171(Coronavirus disease - COVID-19);05322(Systemic lupus erythematosus);05322(Systemic lupus erythematosus)	complement component 6 [Source:MGI Symbol;Acc:MGI:88233]	protein_coding	52.269	5.70788	3.79281e-94	4.14316e-92	up	yes
ENSMUSG00000019762	Iyd	GO:0005654(nucleoplasm);GO:0005886(plasma membrane);GO:0006570(tyrosine metabolic process);GO:0010181(FMN binding);GO:0016020(membrane);GO:0016491(oxidoreductase activity);GO:0030659(cytoplasmic vesicle membrane);GO:0031410(cytoplasmic vesicle);GO:0042403(thyroid hormone metabolic process);GO:0140616(iodotyrosine deiodinase activity);GO:0140616(iodotyrosine deiodinase activity)	04918(Thyroid hormone synthesis);04918(Thyroid hormone synthesis)	iodotyrosine deiodinase [Source:MGI Symbol;Acc:MGI:1917587]	protein_coding;retained_intron	0.329445	-1.60189	3.99357e-94	4.34853e-92	down	yes
ENSMUSG00000090150	Acad11	GO:0004466(long-chain-acyl-CoA dehydrogenase activity);GO:0005634(nucleus);GO:0005777(peroxisome);GO:0006635(fatty acid beta-oxidation);GO:0016020(membrane);GO:0016491(oxidoreductase activity);GO:0016627(oxidoreductase activity, acting on the CH-CH group of donors);GO:0017099(very-long-chain-acyl-CoA dehydrogenase activity);GO:0031966(mitochondrial membrane);GO:0033539(fatty acid beta-oxidation u…	NA	acyl-Coenzyme A dehydrogenase family, member 11 [Source:MGI Symbol;Acc:MGI:2143169]	protein_coding;retained_intron;protein_coding_CDS_not_defined	0.283048	-1.82088	5.96047e-94	6.46958e-92	down	yes
ENSMUSG00000006782	Cnp	GO:0003723(RNA binding);GO:0004113(2',3'-cyclic-nucleotide 3'-phosphodiesterase activity);GO:0005615(extracellular space);GO:0005737(cytoplasm);GO:0005741(mitochondrial outer membrane);GO:0005743(mitochondrial inner membrane);GO:0005874(microtubule);GO:0005902(microvillus);GO:0007409(axonogenesis);GO:0008344(adult locomotory behavior);GO:0009214(cyclic nucleotide catabolic process);GO:0009636(res…	NA	2',3'-cyclic nucleotide 3' phosphodiesterase [Source:MGI Symbol;Acc:MGI:88437]	protein_coding;protein_coding_CDS_not_defined	7.36151	2.88	6.3778e-94	6.90058e-92	up	yes
ENSMUSG00000001525	Tubb5	GO:0000166(nucleotide binding);GO:0000226(microtubule cytoskeleton organization);GO:0000278(mitotic cell cycle);GO:0003924(GTPase activity);GO:0005200(structural constituent of cytoskeleton);GO:0005525(GTP binding);GO:0005634(nucleus);GO:0005641(nuclear envelope lumen);GO:0005737(cytoplasm);GO:0005829(cytosol);GO:0005856(cytoskeleton);GO:0005874(microtubule);GO:0007010(cytoskeleton organization);…	04145(Phagosome);04540(Gap junction);04814(Motor proteins);05010(Alzheimer disease);05012(Parkinson disease);05014(Amyotrophic lateral sclerosis);05016(Huntington disease);05020(Prion disease);05022(Pathways of neurodegeneration - multiple diseases);05132(Salmonella infection);05132(Salmonella infection)	tubulin, beta 5 class I [Source:MGI Symbol;Acc:MGI:107812]	protein_coding;retained_intron	8.53592	3.09355	1.20825e-93	1.30171e-91	up	yes
ENSMUSG00000057880	Abat	GO:0001666(response to hypoxia);GO:0003867(4-aminobutyrate transaminase activity);GO:0005739(mitochondrion);GO:0005759(mitochondrial matrix);GO:0007620(copulation);GO:0007626(locomotory behavior);GO:0008483(transaminase activity);GO:0009410(response to xenobiotic stimulus);GO:0009448(gamma-aminobutyric acid metabolic process);GO:0009449(gamma-aminobutyric acid biosynthetic process);GO:0009450(gam…	00250(Alanine, aspartate and glutamate metabolism);00280(Valine, leucine and isoleucine degradation);00410(beta-Alanine metabolism);00640(Propanoate metabolism);00650(Butanoate metabolism);04727(GABAergic synapse);04727(GABAergic synapse)	4-aminobutyrate aminotransferase [Source:MGI Symbol;Acc:MGI:2443582]	protein_coding;retained_intron;protein_coding_CDS_not_defined	0.197668	-2.33885	1.21074e-93	1.30171e-91	down	yes
ENSMUSG00000027690	Slc2a2	GO:0005158(insulin receptor binding);GO:0005353(fructose transmembrane transporter activity);GO:0005354(galactose transmembrane transporter activity);GO:0005355(glucose transmembrane transporter activity);GO:0005737(cytoplasm);GO:0005768(endosome);GO:0005886(plasma membrane);GO:0005903(brush border);GO:0005911(cell-cell junction);GO:0008643(carbohydrate transport);GO:0009758(carbohydrate utilizat…	04911(Insulin secretion);04917(Prolactin signaling pathway);04922(Glucagon signaling pathway);04930(Type II diabetes mellitus);04931(Insulin resistance);04950(Maturity onset diabetes of the young);04973(Carbohydrate digestion and absorption);05230(Central carbon metabolism in cancer);05230(Central carbon metabolism in cancer)	solute carrier family 2 (facilitated glucose transporter), member 2 [Source:MGI Symbol;Acc:MGI:1095438]	protein_coding;retained_intron	0.335879	-1.57399	1.29026e-93	1.38285e-91	down	yes
ENSMUSG00000074480	Mex3a	GO:0000932(P-body);GO:0003674(molecular_function);GO:0003676(nucleic acid binding);GO:0003723(RNA binding);GO:0005634(nucleus);GO:0005737(cytoplasm);GO:0005829(cytosol);GO:0008150(biological_process);GO:0046872(metal ion binding)	NA	mex3 RNA binding family member A [Source:MGI Symbol;Acc:MGI:1919890]	protein_coding	12.2205	3.61124	1.72482e-93	1.8428e-91	up	yes
ENSMUSG00000021335	Slc17a1	GO:0005886(plasma membrane);GO:0006811(ion transport);GO:0006814(sodium ion transport);GO:0006820(anion transport);GO:0015114(phosphate ion transmembrane transporter activity);GO:0015293(symporter activity);GO:0015747(urate transport);GO:0016020(membrane);GO:0016324(apical plasma membrane);GO:0022857(transmembrane transporter activity);GO:0035435(phosphate ion transmembrane transport);GO:0044341(…	NA	solute carrier family 17 (sodium phosphate), member 1 [Source:MGI Symbol;Acc:MGI:103209]	protein_coding;protein_coding_CDS_not_defined	0.252011	-1.98844	2.29251e-93	2.44167e-91	down	yes
ENSMUSG00000039783	Kmo	GO:0004497(monooxygenase activity);GO:0004502(kynurenine 3-monooxygenase activity);GO:0005615(extracellular space);GO:0005739(mitochondrion);GO:0005741(mitochondrial outer membrane);GO:0005743(mitochondrial inner membrane);GO:0006569(tryptophan catabolic process);GO:0009435(NAD biosynthetic process);GO:0009651(response to salt stress);GO:0014049(positive regulation of glutamate secretion);GO:0016…	00380(Tryptophan metabolism);00380(Tryptophan metabolism)	kynurenine 3-monooxygenase (kynurenine 3-hydroxylase) [Source:MGI Symbol;Acc:MGI:2138151]	protein_coding;retained_intron;protein_coding_CDS_not_defined;nonsense_mediated_decay	0.209619	-2.25416	3.97027e-93	4.21541e-91	down	yes
ENSMUSG00000041720	Pi4ka	GO:0000166(nucleotide binding);GO:0004430(1-phosphatidylinositol 4-kinase activity);GO:0005524(ATP binding);GO:0005737(cytoplasm);GO:0005886(plasma membrane);GO:0006629(lipid metabolic process);GO:0016020(membrane);GO:0016301(kinase activity);GO:0016310(phosphorylation);GO:0016740(transferase activity);GO:0030660(Golgi-associated vesicle membrane);GO:0044788(modulation by host of viral process);G…	00562(Inositol phosphate metabolism);04070(Phosphatidylinositol signaling system);04070(Phosphatidylinositol signaling system)	phosphatidylinositol 4-kinase alpha [Source:MGI Symbol;Acc:MGI:2448506]	protein_coding;nonsense_mediated_decay;retained_intron	0.361525	-1.46783	4.30709e-93	4.55883e-91	down	yes
ENSMUSG00000058022	Adtrp	GO:0001934(positive regulation of protein phosphorylation);GO:0002042(cell migration involved in sprouting angiogenesis);GO:0002686(negative regulation of leukocyte migration);GO:0003332(negative regulation of extracellular matrix constituent secretion);GO:0005886(plasma membrane);GO:0005901(caveola);GO:0006629(lipid metabolic process);GO:0009986(cell surface);GO:0010628(positive regulation of ge…	NA	androgen dependent TFPI regulating protein [Source:MGI Symbol;Acc:MGI:1924596]	protein_coding;nonsense_mediated_decay;protein_coding_CDS_not_defined	0.189408	-2.40043	5.44428e-93	5.74464e-91	down	yes
ENSMUSG00000002458	Rgs19	GO:0001965(G-protein alpha-subunit binding);GO:0005515(protein binding);GO:0005903(brush border);GO:0009968(negative regulation of signal transduction);GO:0016020(membrane);GO:0030136(clathrin-coated vesicle);GO:0045471(response to ethanol);GO:0045471(response to ethanol)	NA	regulator of G-protein signaling 19 [Source:MGI Symbol;Acc:MGI:1915153]	protein_coding;protein_coding_CDS_not_defined	8.98874	3.16812	6.21512e-93	6.53777e-91	up	yes
ENSMUSG00000052160	Pld4	GO:0002244(hematopoietic progenitor cell differentiation);GO:0002376(immune system process);GO:0003824(catalytic activity);GO:0004518(nuclease activity);GO:0004527(exonuclease activity);GO:0004630(phospholipase D activity);GO:0005515(protein binding);GO:0005634(nucleus);GO:0005768(endosome);GO:0005769(early endosome);GO:0005783(endoplasmic reticulum);GO:0005789(endoplasmic reticulum membrane);GO:…	00564(Glycerophospholipid metabolism);00565(Ether lipid metabolism);00565(Ether lipid metabolism)	phospholipase D family member 4 [Source:MGI Symbol;Acc:MGI:2144765]	protein_coding;retained_intron;protein_coding_CDS_not_defined	18.2775	4.192	8.62463e-93	9.04445e-91	up	yes
ENSMUSG00000038528	Mfsd4b5	GO:0005355(glucose transmembrane transporter activity);GO:0005575(cellular_component);GO:0016020(membrane);GO:0022857(transmembrane transporter activity);GO:0055085(transmembrane transport);GO:1904659(glucose transmembrane transport);GO:1904659(glucose transmembrane transport)	NA	major facilitator superfamily domain containing 4B5 [Source:MGI Symbol;Acc:MGI:2446139]	protein_coding	0.295938	-1.75663	9.9744e-93	1.04278e-90	down	yes
ENSMUSG00000079508	Apoo	GO:0000139(Golgi membrane);GO:0005576(extracellular region);GO:0005739(mitochondrion);GO:0005743(mitochondrial inner membrane);GO:0005783(endoplasmic reticulum);GO:0005789(endoplasmic reticulum membrane);GO:0005794(Golgi apparatus);GO:0005829(cytosol);GO:0016020(membrane);GO:0042407(cristae formation);GO:0061617(MICOS complex);GO:0061617(MICOS complex)	NA	apolipoprotein O [Source:MGI Symbol;Acc:MGI:1915566]	protein_coding	0.360467	-1.47206	1.27678e-92	1.33074e-90	down	yes
ENSMUSG00000028159	Dapp1	GO:0005547(phosphatidylinositol-3,4,5-trisphosphate binding);GO:0005737(cytoplasm);GO:0005886(plasma membrane);GO:0016020(membrane);GO:0043325(phosphatidylinositol-3,4-bisphosphate binding);GO:0043325(phosphatidylinositol-3,4-bisphosphate binding)	04662(B cell receptor signaling pathway);04662(B cell receptor signaling pathway)	dual adaptor for phosphotyrosine and 3-phosphoinositides 1 [Source:MGI Symbol;Acc:MGI:1347063]	protein_coding;retained_intron	9.98751	3.32012	1.3242e-92	1.37595e-90	up	yes
ENSMUSG00000029070	Mxra8	GO:0003674(molecular_function);GO:0005634(nucleus);GO:0005737(cytoplasm);GO:0005886(plasma membrane);GO:0005923(bicellular tight junction);GO:0007155(cell adhesion);GO:0009986(cell surface);GO:0016020(membrane);GO:0030154(cell differentiation);GO:0042995(cell projection);GO:0060170(ciliary membrane);GO:0060857(establishment of glial blood-brain barrier);GO:0070161(anchoring junction);GO:0070161(a…	NA	matrix-remodelling associated 8 [Source:MGI Symbol;Acc:MGI:1922011]	protein_coding;retained_intron	9.28434	3.2148	1.91835e-92	1.98727e-90	up	yes
ENSMUSG00000022110	Sucla2	GO:0000166(nucleotide binding);GO:0000287(magnesium ion binding);GO:0003824(catalytic activity);GO:0004774(succinate-CoA ligase activity);GO:0004775(succinate-CoA ligase (ADP-forming) activity);GO:0005524(ATP binding);GO:0005737(cytoplasm);GO:0005739(mitochondrion);GO:0006099(tricarboxylic acid cycle);GO:0006104(succinyl-CoA metabolic process);GO:0006105(succinate metabolic process);GO:0009361(su…	00020(Citrate cycle (TCA cycle));00640(Propanoate metabolism);00640(Propanoate metabolism)	succinate-Coenzyme A ligase, ADP-forming, beta subunit [Source:MGI Symbol;Acc:MGI:1306775]	protein_coding;protein_coding_CDS_not_defined;retained_intron	0.442133	-1.17745	2.38105e-92	2.45169e-90	down	yes
ENSMUSG00000034041	Lyl1	GO:0000978(RNA polymerase II cis-regulatory region sequence-specific DNA binding);GO:0000981(DNA-binding transcription factor activity, RNA polymerase II-specific);GO:0001955(blood vessel maturation);GO:0003677(DNA binding);GO:0005634(nucleus);GO:0006355(regulation of DNA-templated transcription);GO:0006357(regulation of transcription by RNA polymerase II);GO:0030183(B cell differentiation);GO:00…	05202(Transcriptional misregulation in cancer);05202(Transcriptional misregulation in cancer)	lymphoblastomic leukemia 1 [Source:MGI Symbol;Acc:MGI:96891]	protein_coding	10.4429	3.38445	7.27815e-92	7.44907e-90	up	yes
ENSMUSG00000040978	Gm11992	GO:0003674(molecular_function);GO:0005575(cellular_component);GO:0008150(biological_process)	NA	predicted gene 11992 [Source:MGI Symbol;Acc:MGI:3651127]	protein_coding	0.143406	-2.80182	8.42128e-92	8.59323e-90	down	yes
ENSMUSG00000040061	Plcb2	GO:0001580(detection of chemical stimulus involved in sensory perception of bitter taste);GO:0004435(phosphatidylinositol phospholipase C activity);GO:0004629(phospholipase C activity);GO:0005509(calcium ion binding);GO:0005543(phospholipid binding);GO:0005737(cytoplasm);GO:0006629(lipid metabolic process);GO:0007165(signal transduction);GO:0007200(phospholipase C-activating G protein-coupled rec…	00562(Inositol phosphate metabolism);04015(Rap1 signaling pathway);04020(Calcium signaling pathway);04022(cGMP-PKG signaling pathway);04062(Chemokine signaling pathway);04070(Phosphatidylinositol signaling system);04071(Sphingolipid signaling pathway);04072(Phospholipase D signaling pathway);04261(Adrenergic signaling in cardiomyocytes);04270(Vascular smooth muscle contraction);04310(Wnt signalin…	phospholipase C, beta 2 [Source:MGI Symbol;Acc:MGI:107465]	protein_coding;retained_intron	6.83923	2.77383	1.43697e-91	1.46193e-89	up	yes
ENSMUSG00000025911	Adhfe1	GO:0004022(alcohol dehydrogenase (NAD+) activity);GO:0005739(mitochondrion);GO:0006539(glutamate catabolic process via 2-oxoglutarate);GO:0006629(lipid metabolic process);GO:0016491(oxidoreductase activity);GO:0046872(metal ion binding);GO:0047988(hydroxyacid-oxoacid transhydrogenase activity);GO:0047988(hydroxyacid-oxoacid transhydrogenase activity)	NA	alcohol dehydrogenase, iron containing, 1 [Source:MGI Symbol;Acc:MGI:1923437]	protein_coding;nonsense_mediated_decay	0.146064	-2.77532	1.83336e-91	1.85414e-89	down	yes
ENSMUSG00000027188	Pamr1	GO:0004252(serine-type endopeptidase activity);GO:0005509(calcium ion binding);GO:0005576(extracellular region);GO:0006508(proteolysis);GO:0006508(proteolysis)	NA	peptidase domain containing associated with muscle regeneration 1 [Source:MGI Symbol;Acc:MGI:2445082]	protein_coding;retained_intron;protein_coding_CDS_not_defined	17.7274	4.14791	2.22773e-91	2.24632e-89	up	yes
ENSMUSG00000021474	Sfxn1	GO:0005739(mitochondrion);GO:0005743(mitochondrial inner membrane);GO:0006730(one-carbon metabolic process);GO:0006811(ion transport);GO:0006826(iron ion transport);GO:0006865(amino acid transport);GO:0015075(ion transmembrane transporter activity);GO:0015180(L-alanine transmembrane transporter activity);GO:0015194(L-serine transmembrane transporter activity);GO:0015808(L-alanine transport);GO:00…	NA	sideroflexin 1 [Source:MGI Symbol;Acc:MGI:2137677]	protein_coding;retained_intron	0.46546	-1.10327	2.47871e-91	2.49201e-89	down	yes
ENSMUSG00000029311	Hsd17b11	GO:0004303(estradiol 17-beta-dehydrogenase activity);GO:0005737(cytoplasm);GO:0005783(endoplasmic reticulum);GO:0005811(lipid droplet);GO:0006629(lipid metabolic process);GO:0006694(steroid biosynthetic process);GO:0006710(androgen catabolic process);GO:0016229(steroid dehydrogenase activity);GO:0016491(oxidoreductase activity);GO:0016616(oxidoreductase activity, acting on the CH-OH group of dono…	00140(Steroid hormone biosynthesis);00140(Steroid hormone biosynthesis)	hydroxysteroid (17-beta) dehydrogenase 11 [Source:MGI Symbol;Acc:MGI:2149821]	protein_coding	0.250143	-1.99918	5.51276e-91	5.52605e-89	down	yes
ENSMUSG00000025968	Ndufs1	GO:0005515(protein binding);GO:0005739(mitochondrion);GO:0005743(mitochondrial inner membrane);GO:0005747(mitochondrial respiratory chain complex I);GO:0005758(mitochondrial intermembrane space);GO:0006120(mitochondrial electron transport, NADH to ubiquinone);GO:0008137(NADH dehydrogenase (ubiquinone) activity);GO:0008637(apoptotic mitochondrial changes);GO:0009055(electron transfer activity);GO:…	00190(Oxidative phosphorylation);04714(Thermogenesis);04723(Retrograde endocannabinoid signaling);04932(Non-alcoholic fatty liver disease);05010(Alzheimer disease);05012(Parkinson disease);05014(Amyotrophic lateral sclerosis);05016(Huntington disease);05020(Prion disease);05022(Pathways of neurodegeneration - multiple diseases);05208(Chemical carcinogenesis - reactive oxygen species);05415(Diabet…	NADH:ubiquinone oxidoreductase core subunit S1 [Source:MGI Symbol;Acc:MGI:2443241]	protein_coding;retained_intron;nonsense_mediated_decay	0.404876	-1.30445	7.31736e-91	7.3135e-89	down	yes
ENSMUSG00000028518	Prkaa2	GO:0000166(nucleotide binding);GO:0003682(chromatin binding);GO:0004672(protein kinase activity);GO:0004674(protein serine/threonine kinase activity);GO:0004679(AMP-activated protein kinase activity);GO:0004712(protein serine/threonine/tyrosine kinase activity);GO:0005515(protein binding);GO:0005524(ATP binding);GO:0005634(nucleus);GO:0005654(nucleoplasm);GO:0005737(cytoplasm);GO:0005794(Golgi ap…	04068(FoxO signaling pathway);04140(Autophagy - animal);04150(mTOR signaling pathway);04151(PI3K-Akt signaling pathway);04152(AMPK signaling pathway);04211(Longevity regulating pathway);04213(Longevity regulating pathway - multiple species);04371(Apelin signaling pathway);04530(Tight junction);04710(Circadian rhythm);04714(Thermogenesis);04910(Insulin signaling pathway);04920(Adipocytokine signal…	protein kinase, AMP-activated, alpha 2 catalytic subunit [Source:MGI Symbol;Acc:MGI:1336173]	protein_coding	0.363562	-1.45973	9.51406e-91	9.48123e-89	down	yes
ENSMUSG00000031805	Jak3	GO:0000166(nucleotide binding);GO:0002250(adaptive immune response);GO:0004672(protein kinase activity);GO:0004713(protein tyrosine kinase activity);GO:0004715(non-membrane spanning protein tyrosine kinase activity);GO:0005524(ATP binding);GO:0005737(cytoplasm);GO:0005856(cytoskeleton);GO:0006468(protein phosphorylation);GO:0012505(endomembrane system);GO:0016020(membrane);GO:0016301(kinase activ…	04062(Chemokine signaling pathway);04151(PI3K-Akt signaling pathway);04217(Necroptosis);04550(Signaling pathways regulating pluripotency of stem cells);04630(JAK-STAT signaling pathway);04658(Th1 and Th2 cell differentiation);04659(Th17 cell differentiation);05161(Hepatitis B);05162(Measles);05166(Human T-cell leukemia virus 1 infection);05169(Epstein-Barr virus infection);05200(Pathways in cance…	Janus kinase 3 [Source:MGI Symbol;Acc:MGI:99928]	protein_coding;retained_intron	5.07414	2.34316	2.63716e-90	2.6204e-88	up	yes
ENSMUSG00000072941	Sod3	GO:0001666(response to hypoxia);GO:0004784(superoxide dismutase activity);GO:0005507(copper ion binding);GO:0005515(protein binding);GO:0005576(extracellular region);GO:0005615(extracellular space);GO:0005794(Golgi apparatus);GO:0005796(Golgi lumen);GO:0006801(superoxide metabolic process);GO:0006979(response to oxidative stress);GO:0016209(antioxidant activity);GO:0016491(oxidoreductase activity…	NA	superoxide dismutase 3, extracellular [Source:MGI Symbol;Acc:MGI:103181]	protein_coding	0.469022	-1.09227	3.48965e-90	3.45739e-88	down	yes
ENSMUSG00000019850	Tnfaip3	GO:0001922(B-1 B cell homeostasis);GO:0002020(protease binding);GO:0002237(response to molecule of bacterial origin);GO:0002315(marginal zone B cell differentiation);GO:0002632(negative regulation of granuloma formation);GO:0002634(regulation of germinal center formation);GO:0002637(regulation of immunoglobulin production);GO:0002677(negative regulation of chronic inflammatory response);GO:000367…	04064(NF-kappa B signaling pathway);04217(Necroptosis);04621(NOD-like receptor signaling pathway);04657(IL-17 signaling pathway);04668(TNF signaling pathway);05162(Measles);05169(Epstein-Barr virus infection);05169(Epstein-Barr virus infection)	tumor necrosis factor, alpha-induced protein 3 [Source:MGI Symbol;Acc:MGI:1196377]	protein_coding;retained_intron	8.34994	3.06177	4.98372e-90	4.92333e-88	up	yes
ENSMUSG00000031709	Tbc1d9	GO:0005096(GTPase activator activity);GO:0005509(calcium ion binding);GO:0005509(calcium ion binding)	NA	TBC1 domain family, member 9 [Source:MGI Symbol;Acc:MGI:1918560]	protein_coding;retained_intron	6.58143	2.7184	8.41264e-90	8.2867e-88	up	yes
ENSMUSG00000027864	Ptgfrn	GO:0005515(protein binding);GO:0005783(endoplasmic reticulum);GO:0005789(endoplasmic reticulum membrane);GO:0005794(Golgi apparatus);GO:0014905(myoblast fusion involved in skeletal muscle regeneration);GO:0016020(membrane);GO:0034389(lipid droplet organization);GO:0034389(lipid droplet organization)	NA	prostaglandin F2 receptor negative regulator [Source:MGI Symbol;Acc:MGI:1277114]	protein_coding;retained_intron	5.99968	2.58489	1.5311e-89	1.50383e-87	up	yes
ENSMUSG00000069792	Wfdc17	GO:0004867(serine-type endopeptidase inhibitor activity);GO:0005576(extracellular region);GO:0005615(extracellular space);GO:0019731(antibacterial humoral response);GO:0030414(peptidase inhibitor activity);GO:0045087(innate immune response)	NA	WAP four-disulfide core domain 17 [Source:MGI Symbol;Acc:MGI:3649773]	protein_coding	50.7316	5.66481	1.82246e-89	1.78486e-87	up	yes
ENSMUSG00000021367	Edn1	GO:0000122(negative regulation of transcription by RNA polymerase II);GO:0000165(MAPK cascade);GO:0001501(skeletal system development);GO:0001516(prostaglandin biosynthetic process);GO:0001569(branching involved in blood vessel morphogenesis);GO:0001666(response to hypoxia);GO:0001701(in utero embryonic development);GO:0001821(histamine secretion);GO:0001975(response to amphetamine);GO:0003015(he…	04024(cAMP signaling pathway);04066(HIF-1 signaling pathway);04080(Neuroactive ligand-receptor interaction);04270(Vascular smooth muscle contraction);04668(TNF signaling pathway);04916(Melanogenesis);04924(Renin secretion);04926(Relaxin signaling pathway);04933(AGE-RAGE signaling pathway in diabetic complications);05200(Pathways in cancer);05410(Hypertrophic cardiomyopathy);05418(Fluid shear stre…	endothelin 1 [Source:MGI Symbol;Acc:MGI:95283]	protein_coding	25.5857	4.67727	1.89282e-89	1.84845e-87	up	yes
ENSMUSG00000042842	Serpinb6b	GO:0002020(protease binding);GO:0004867(serine-type endopeptidase inhibitor activity);GO:0005615(extracellular space);GO:0005634(nucleus);GO:0005737(cytoplasm);GO:0007605(sensory perception of sound);GO:0008406(gonad development);GO:0010951(negative regulation of endopeptidase activity);GO:0071470(cellular response to osmotic stress);GO:0097180(serine protease inhibitor complex);GO:0097180(serine…	05146(Amoebiasis);05146(Amoebiasis)	serine (or cysteine) peptidase inhibitor, clade B, member 6b [Source:MGI Symbol;Acc:MGI:894688]	protein_coding;nonsense_mediated_decay;retained_intron	8.10409	3.01865	1.94103e-89	1.89012e-87	up	yes
ENSMUSG00000002111	Spi1	GO:0000122(negative regulation of transcription by RNA polymerase II);GO:0000785(chromatin);GO:0000976(transcription cis-regulatory region binding);GO:0000978(RNA polymerase II cis-regulatory region sequence-specific DNA binding);GO:0000981(DNA-binding transcription factor activity, RNA polymerase II-specific);GO:0000987(cis-regulatory region sequence-specific DNA binding);GO:0001216(DNA-binding …	04380(Osteoclast differentiation);05166(Human T-cell leukemia virus 1 infection);05200(Pathways in cancer);05202(Transcriptional misregulation in cancer);05221(Acute myeloid leukemia);05221(Acute myeloid leukemia)	spleen focus forming virus (SFFV) proviral integration oncogene [Source:MGI Symbol;Acc:MGI:98282]	protein_coding;protein_coding_CDS_not_defined	19.8323	4.30978	1.95601e-89	1.89928e-87	up	yes
ENSMUSG00000039252	Lgi2	GO:0005515(protein binding);GO:0005576(extracellular region);GO:0005615(extracellular space);GO:1904862(inhibitory synapse assembly);GO:1904862(inhibitory synapse assembly)	NA	leucine-rich repeat LGI family, member 2 [Source:MGI Symbol;Acc:MGI:2180196]	protein_coding	51.6884	5.69177	1.99214e-89	1.92886e-87	up	yes
ENSMUSG00000093661	Eif4e3	GO:0000340(RNA 7-methylguanosine cap binding);GO:0003723(RNA binding);GO:0003743(translation initiation factor activity);GO:0006412(translation);GO:0006413(translational initiation);GO:0006417(regulation of translation);GO:0016281(eukaryotic translation initiation factor 4F complex)	NA	eukaryotic translation initiation factor 4E member 3 [Source:MGI Symbol;Acc:MGI:1914142]	protein_coding	3.94136	1.9787	2.04377e-89	1.97325e-87	up	yes
ENSMUSG00000002985	Apoe	GO:0001540(amyloid-beta binding);GO:0001937(negative regulation of endothelial cell proliferation);GO:0002021(response to dietary excess);GO:0005102(signaling receptor binding);GO:0005319(lipid transporter activity);GO:0005515(protein binding);GO:0005543(phospholipid binding);GO:0005576(extracellular region);GO:0005615(extracellular space);GO:0005635(nuclear envelope);GO:0005768(endosome);GO:0005…	04979(Cholesterol metabolism);05010(Alzheimer disease);05010(Alzheimer disease)	apolipoprotein E [Source:MGI Symbol;Acc:MGI:88057]	protein_coding;retained_intron	33.9262	5.08433	2.13497e-89	2.05548e-87	up	yes
ENSMUSG00000003623	Crot	GO:0005739(mitochondrion);GO:0005777(peroxisome);GO:0006091(generation of precursor metabolites and energy);GO:0006629(lipid metabolic process);GO:0006631(fatty acid metabolic process);GO:0006635(fatty acid beta-oxidation);GO:0008458(carnitine O-octanoyltransferase activity);GO:0009410(response to xenobiotic stimulus);GO:0009437(carnitine metabolic process);GO:0015908(fatty acid transport);GO:001…	04146(Peroxisome);04146(Peroxisome)	carnitine O-octanoyltransferase [Source:MGI Symbol;Acc:MGI:1921364]	protein_coding;retained_intron;protein_coding_CDS_not_defined	0.218625	-2.19347	2.45126e-89	2.35335e-87	down	yes
ENSMUSG00000022885	St6gal1	GO:0000138(Golgi trans cisterna);GO:0000139(Golgi membrane);GO:0003835(beta-galactoside alpha-2,6-sialyltransferase activity);GO:0005576(extracellular region);GO:0005794(Golgi apparatus);GO:0005797(Golgi medial cisterna);GO:0006054(N-acetylneuraminate metabolic process);GO:0006486(protein glycosylation);GO:0008373(sialyltransferase activity);GO:0016020(membrane);GO:0016740(transferase activity);G…	00510(N-Glycan biosynthesis);00514(Other types of O-glycan biosynthesis);00514(Other types of O-glycan biosynthesis)	beta galactoside alpha 2,6 sialyltransferase 1 [Source:MGI Symbol;Acc:MGI:108470]	protein_coding;protein_coding_CDS_not_defined	9.56298	3.25746	2.59014e-89	2.47969e-87	up	yes
ENSMUSG00000033530	Ttc7b	GO:0003674(molecular_function);GO:0005515(protein binding);GO:0005737(cytoplasm);GO:0005829(cytosol);GO:0005886(plasma membrane);GO:0016020(membrane);GO:0046854(phosphatidylinositol phosphate biosynthetic process);GO:0072659(protein localization to plasma membrane);GO:0072659(protein localization to plasma membrane)	NA	tetratricopeptide repeat domain 7B [Source:MGI Symbol;Acc:MGI:2144724]	protein_coding;protein_coding_CDS_not_defined;retained_intron	0.45338	-1.14121	4.55364e-89	4.34726e-87	down	yes
ENSMUSG00000022146	Osmr	GO:0004896(cytokine receptor activity);GO:0004924(oncostatin-M receptor activity);GO:0005515(protein binding);GO:0005900(oncostatin-M receptor complex);GO:0008284(positive regulation of cell population proliferation);GO:0016020(membrane);GO:0016324(apical plasma membrane);GO:0019221(cytokine-mediated signaling pathway);GO:0019838(growth factor binding);GO:0034097(response to cytokine);GO:0038165(…	04060(Cytokine-cytokine receptor interaction);04151(PI3K-Akt signaling pathway);04630(JAK-STAT signaling pathway);04630(JAK-STAT signaling pathway)	oncostatin M receptor [Source:MGI Symbol;Acc:MGI:1330819]	protein_coding;retained_intron	14.7791	3.88549	4.60281e-89	4.38193e-87	up	yes
ENSMUSG00000031328	Flna	GO:0001525(angiogenesis);GO:0001664(G protein-coupled receptor binding);GO:0001837(epithelial to mesenchymal transition);GO:0001974(blood vessel remodeling);GO:0003007(heart morphogenesis);GO:0003779(actin binding);GO:0005080(protein kinase C binding);GO:0005515(protein binding);GO:0005634(nucleus);GO:0005730(nucleolus);GO:0005737(cytoplasm);GO:0005802(trans-Golgi network);GO:0005829(cytosol);GO:…	04010(MAPK signaling pathway);04510(Focal adhesion);05132(Salmonella infection);05205(Proteoglycans in cancer);05205(Proteoglycans in cancer)	filamin, alpha [Source:MGI Symbol;Acc:MGI:95556]	retained_intron;nonsense_mediated_decay;protein_coding;protein_coding_CDS_not_defined	7.50698	2.90823	4.79136e-89	4.54872e-87	up	yes
ENSMUSG00000004789	Dlst	GO:0004149(dihydrolipoyllysine-residue succinyltransferase activity);GO:0005515(protein binding);GO:0005634(nucleus);GO:0005654(nucleoplasm);GO:0005739(mitochondrion);GO:0005759(mitochondrial matrix);GO:0005829(cytosol);GO:0006099(tricarboxylic acid cycle);GO:0006103(2-oxoglutarate metabolic process);GO:0006104(succinyl-CoA metabolic process);GO:0006734(NADH metabolic process);GO:0016740(transfer…	00020(Citrate cycle (TCA cycle));00310(Lysine degradation);00380(Tryptophan metabolism);00785(Lipoic acid metabolism);00785(Lipoic acid metabolism)	dihydrolipoamide S-succinyltransferase [Source:MGI Symbol;Acc:MGI:1926170]	protein_coding;retained_intron;nonsense_mediated_decay;protein_coding_CDS_not_defined	0.4965	-1.01013	7.41931e-89	7.02402e-87	down	yes
ENSMUSG00000021376	Tpmt	GO:0005737(cytoplasm);GO:0006805(xenobiotic metabolic process);GO:0008119(thiopurine S-methyltransferase activity);GO:0008168(methyltransferase activity);GO:0008757(S-adenosylmethionine-dependent methyltransferase activity);GO:0016740(transferase activity);GO:0032259(methylation);GO:1904047(S-adenosyl-L-methionine binding);GO:1904047(S-adenosyl-L-methionine binding)	00983(Drug metabolism - other enzymes);00983(Drug metabolism - other enzymes)	thiopurine methyltransferase [Source:MGI Symbol;Acc:MGI:98812]	protein_coding;retained_intron	0.398411	-1.32767	9.99499e-89	9.43627e-87	down	yes
ENSMUSG00000061838	Suclg2	GO:0000166(nucleotide binding);GO:0000287(magnesium ion binding);GO:0003824(catalytic activity);GO:0004776(succinate-CoA ligase (GDP-forming) activity);GO:0004777(succinate-semialdehyde dehydrogenase (NAD+) activity);GO:0005524(ATP binding);GO:0005525(GTP binding);GO:0005737(cytoplasm);GO:0005739(mitochondrion);GO:0005886(plasma membrane);GO:0006099(tricarboxylic acid cycle);GO:0006104(succinyl-C…	00020(Citrate cycle (TCA cycle));00640(Propanoate metabolism);00640(Propanoate metabolism)	succinate-Coenzyme A ligase, GDP-forming, beta subunit [Source:MGI Symbol;Acc:MGI:1306824]	protein_coding;retained_intron	0.434798	-1.20158	2.20032e-88	2.07158e-86	down	yes
ENSMUSG00000036908	Unc93b1	GO:0000902(cell morphogenesis);GO:0002224(toll-like receptor signaling pathway);GO:0002250(adaptive immune response);GO:0002376(immune system process);GO:0002457(T cell antigen processing and presentation);GO:0005515(protein binding);GO:0005764(lysosome);GO:0005768(endosome);GO:0005783(endoplasmic reticulum);GO:0005789(endoplasmic reticulum membrane);GO:0006886(intracellular protein transport);GO…	NA	unc-93 homolog B1, TLR signaling regulator [Source:MGI Symbol;Acc:MGI:1859307]	protein_coding;retained_intron	6.69385	2.74284	2.28236e-88	2.14291e-86	up	yes
ENSMUSG00000029499	Pxmp2	GO:0005737(cytoplasm);GO:0005778(peroxisomal membrane);GO:0016020(membrane);GO:0032991(protein-containing complex);GO:0032991(protein-containing complex)	04146(Peroxisome);04146(Peroxisome)	peroxisomal membrane protein 2 [Source:MGI Symbol;Acc:MGI:107487]	protein_coding;nonsense_mediated_decay;protein_coding_CDS_not_defined;retained_intron	0.280865	-1.83205	2.66875e-88	2.4988e-86	down	yes
ENSMUSG00000043903	Zfp469	GO:0000122(negative regulation of transcription by RNA polymerase II);GO:0003674(molecular_function);GO:0005575(cellular_component);GO:0007160(cell-matrix adhesion);GO:0030199(collagen fibril organization);GO:0048144(fibroblast proliferation);GO:0051649(establishment of localization in cell);GO:0070278(extracellular matrix constituent secretion);GO:1901148(gene expression involved in extracellula…	NA	zinc finger protein 469 [Source:MGI Symbol;Acc:MGI:2684868]	protein_coding	56.7222	5.82584	2.7719e-88	2.58827e-86	up	yes
ENSMUSG00000036764	Dnajc12	GO:0003674(molecular_function);GO:0005737(cytoplasm);GO:0008150(biological_process);GO:0008150(biological_process)	NA	DnaJ heat shock protein family (Hsp40) member C12 [Source:MGI Symbol;Acc:MGI:1353428]	protein_coding;retained_intron	0.133527	-2.9048	6.43311e-88	5.99053e-86	down	yes
ENSMUSG00000100131	Gm28439	NA	NA	predicted gene 28439 [Source:MGI Symbol;Acc:MGI:5579145]	unprocessed_pseudogene	0.305346	-1.71148	7.11277e-88	6.60538e-86	down	yes
ENSMUSG00000040945	Rcc2	GO:0000775(chromosome, centromeric region);GO:0005085(guanyl-nucleotide exchange factor activity);GO:0005634(nucleus);GO:0005694(chromosome);GO:0005730(nucleolus);GO:0005737(cytoplasm);GO:0005819(spindle);GO:0005856(cytoskeleton);GO:0005874(microtubule);GO:0005886(plasma membrane);GO:0007049(cell cycle);GO:0007229(integrin-mediated signaling pathway);GO:0008017(microtubule binding);GO:0010762(reg…	NA	regulator of chromosome condensation 2 [Source:MGI Symbol;Acc:MGI:1919784]	protein_coding;protein_coding_CDS_not_defined	4.30463	2.10589	8.69231e-88	8.05031e-86	up	yes
ENSMUSG00000030148	Clec4a2	GO:0001818(negative regulation of cytokine production);GO:0002250(adaptive immune response);GO:0002376(immune system process);GO:0002470(plasmacytoid dendritic cell antigen processing and presentation);GO:0005509(calcium ion binding);GO:0005537(mannose binding);GO:0005886(plasma membrane);GO:0009897(external side of plasma membrane);GO:0016020(membrane);GO:0030246(carbohydrate binding);GO:0032720…	NA	C-type lectin domain family 4, member a2 [Source:MGI Symbol;Acc:MGI:1349412]	protein_coding	27.67	4.79025	9.55392e-88	8.8243e-86	up	yes
ENSMUSG00000002944	Cd36	GO:0000122(negative regulation of transcription by RNA polymerase II);GO:0000165(MAPK cascade);GO:0001540(amyloid-beta binding);GO:0001954(positive regulation of cell-matrix adhesion);GO:0005041(low-density lipoprotein particle receptor activity);GO:0005044(scavenger receptor activity);GO:0005324(long-chain fatty acid transporter activity);GO:0005504(fatty acid binding);GO:0005515(protein binding…	03320(PPAR signaling pathway);04145(Phagosome);04148(Efferocytosis);04152(AMPK signaling pathway);04512(ECM-receptor interaction);04640(Hematopoietic cell lineage);04920(Adipocytokine signaling pathway);04931(Insulin resistance);04975(Fat digestion and absorption);04979(Cholesterol metabolism);05144(Malaria);05415(Diabetic cardiomyopathy);05417(Lipid and atherosclerosis);05417(Lipid and atheroscl…	CD36 molecule [Source:MGI Symbol;Acc:MGI:107899]	protein_coding	0.130891	-2.93356	1.31188e-87	1.20842e-85	down	yes
ENSMUSG00000039158	Akna	GO:0001650(fibrillar center);GO:0001837(epithelial to mesenchymal transition);GO:0003677(DNA binding);GO:0005515(protein binding);GO:0005634(nucleus);GO:0005654(nucleoplasm);GO:0005737(cytoplasm);GO:0005813(centrosome);GO:0005814(centriole);GO:0005829(cytosol);GO:0005856(cytoskeleton);GO:0005874(microtubule);GO:0007399(nervous system development);GO:0021849(neuroblast division in subventricular z…	NA	AT-hook transcription factor [Source:MGI Symbol;Acc:MGI:2140340]	protein_coding	6.58669	2.71955	1.44808e-87	1.33028e-85	up	yes
ENSMUSG00000022378	Cyrib	GO:0001916(positive regulation of T cell mediated cytotoxicity);GO:0005515(protein binding);GO:0005739(mitochondrion);GO:0005929(cilium);GO:0016020(membrane);GO:0023030(MHC class Ib protein binding, via antigen binding groove);GO:0030334(regulation of cell migration);GO:0030833(regulation of actin filament polymerization);GO:0030837(negative regulation of actin filament polymerization);GO:0031267…	NA	CYFIP related Rac1 interactor B [Source:MGI Symbol;Acc:MGI:1923520]	protein_coding;retained_intron	5.85759	2.55031	1.51116e-87	1.3845e-85	up	yes
ENSMUSG00000026211	Obsl1	GO:0000226(microtubule cytoskeleton organization);GO:0005515(protein binding);GO:0005737(cytoplasm);GO:0005794(Golgi apparatus);GO:0005813(centrosome);GO:0007030(Golgi organization);GO:0007088(regulation of mitotic nuclear division);GO:0034067(protein localization to Golgi apparatus);GO:0048471(perinuclear region of cytoplasm);GO:0050775(positive regulation of dendrite morphogenesis);GO:1990393(3…	NA	obscurin-like 1 [Source:MGI Symbol;Acc:MGI:2138628]	protein_coding;retained_intron;protein_coding_CDS_not_defined	8.72531	3.12521	2.44692e-87	2.23581e-85	up	yes
ENSMUSG00000040829	Zmynd15	GO:0001673(male germ cell nucleus);GO:0005634(nucleus);GO:0005737(cytoplasm);GO:0007283(spermatogenesis);GO:0007286(spermatid development);GO:0030154(cell differentiation);GO:0042826(histone deacetylase binding);GO:0045892(negative regulation of DNA-templated transcription);GO:0046872(metal ion binding);GO:0046872(metal ion binding)	NA	zinc finger, MYND-type containing 15 [Source:MGI Symbol;Acc:MGI:3603821]	retained_intron;protein_coding	6.36019	2.66907	3.91066e-87	3.56372e-85	up	yes
ENSMUSG00000025059	Gk	GO:0000166(nucleotide binding);GO:0004370(glycerol kinase activity);GO:0005524(ATP binding);GO:0005634(nucleus);GO:0005737(cytoplasm);GO:0005739(mitochondrion);GO:0005741(mitochondrial outer membrane);GO:0005829(cytosol);GO:0005975(carbohydrate metabolic process);GO:0006071(glycerol metabolic process);GO:0006072(glycerol-3-phosphate metabolic process);GO:0006641(triglyceride metabolic process);GO…	00561(Glycerolipid metabolism);03320(PPAR signaling pathway);03320(PPAR signaling pathway)	glycerol kinase [Source:MGI Symbol;Acc:MGI:106594]	retained_intron;protein_coding;protein_coding_CDS_not_defined	0.197847	-2.33754	3.94025e-87	3.58111e-85	down	yes
ENSMUSG00000024180	Pgap6	GO:0003674(molecular_function);GO:0004623(phospholipase A2 activity);GO:0005764(lysosome);GO:0005765(lysosomal membrane);GO:0005886(plasma membrane);GO:0006629(lipid metabolic process);GO:0008150(biological_process);GO:0016020(membrane);GO:0016787(hydrolase activity);GO:0016787(hydrolase activity)	NA	post-glycosylphosphatidylinositol attachment to proteins 6 [Source:MGI Symbol;Acc:MGI:1926283]	protein_coding;retained_intron	0.33865	-1.56213	5.18464e-87	4.69954e-85	down	yes
ENSMUSG00000029545	Acads	GO:0000062(fatty-acyl-CoA binding);GO:0003995(acyl-CoA dehydrogenase activity);GO:0004085(butyryl-CoA dehydrogenase activity);GO:0005654(nucleoplasm);GO:0005739(mitochondrion);GO:0005759(mitochondrial matrix);GO:0005813(centrosome);GO:0006629(lipid metabolic process);GO:0006631(fatty acid metabolic process);GO:0006635(fatty acid beta-oxidation);GO:0016491(oxidoreductase activity);GO:0016627(oxido…	00071(Fatty acid degradation);00280(Valine, leucine and isoleucine degradation);00410(beta-Alanine metabolism);00640(Propanoate metabolism);00650(Butanoate metabolism);00650(Butanoate metabolism)	acyl-Coenzyme A dehydrogenase, short chain [Source:MGI Symbol;Acc:MGI:87868]	protein_coding;retained_intron;protein_coding_CDS_not_defined	0.337888	-1.56538	7.29904e-87	6.59856e-85	down	yes
ENSMUSG00000048779	P2ry6	GO:0001621(G protein-coupled ADP receptor activity);GO:0004930(G protein-coupled receptor activity);GO:0005886(plasma membrane);GO:0006909(phagocytosis);GO:0007165(signal transduction);GO:0007186(G protein-coupled receptor signaling pathway);GO:0014911(positive regulation of smooth muscle cell migration);GO:0016020(membrane);GO:0016323(basolateral plasma membrane);GO:0016324(apical plasma membran…	04080(Neuroactive ligand-receptor interaction);04148(Efferocytosis);04148(Efferocytosis)	pyrimidinergic receptor P2Y, G-protein coupled, 6 [Source:MGI Symbol;Acc:MGI:2673874]	protein_coding;protein_coding_CDS_not_defined;retained_intron	11.9626	3.58046	9.04047e-87	8.15125e-85	up	yes
ENSMUSG00000079465	Col4a3	GO:0005178(integrin binding);GO:0005201(extracellular matrix structural constituent);GO:0005576(extracellular region);GO:0005581(collagen trimer);GO:0005587(collagen type IV trimer);GO:0005604(basement membrane);GO:0005615(extracellular space);GO:0005783(endoplasmic reticulum);GO:0006919(activation of cysteine-type endopeptidase activity involved in apoptotic process);GO:0007155(cell adhesion);GO…	04151(PI3K-Akt signaling pathway);04510(Focal adhesion);04512(ECM-receptor interaction);04820(Cytoskeleton in muscle cells);04926(Relaxin signaling pathway);04933(AGE-RAGE signaling pathway in diabetic complications);04974(Protein digestion and absorption);05146(Amoebiasis);05165(Human papillomavirus infection);05200(Pathways in cancer);05222(Small cell lung cancer);05222(Small cell lung cancer)	collagen, type IV, alpha 3 [Source:MGI Symbol;Acc:MGI:104688]	protein_coding;retained_intron	0.397803	-1.32987	9.306e-87	8.36852e-85	down	yes
ENSMUSG00000027359	Slc27a2	GO:0000038(very long-chain fatty acid metabolic process);GO:0000166(nucleotide binding);GO:0001561(fatty acid alpha-oxidation);GO:0001676(long-chain fatty acid metabolic process);GO:0004467(long-chain fatty acid-CoA ligase activity);GO:0005324(long-chain fatty acid transporter activity);GO:0005524(ATP binding);GO:0005739(mitochondrion);GO:0005777(peroxisome);GO:0005778(peroxisomal membrane);GO:00…	03320(PPAR signaling pathway);04146(Peroxisome);04931(Insulin resistance);04931(Insulin resistance)	solute carrier family 27 (fatty acid transporter), member 2 [Source:MGI Symbol;Acc:MGI:1347099]	protein_coding;protein_coding_CDS_not_defined	0.164819	-2.60105	9.87905e-87	8.83721e-85	down	yes
ENSMUSG00000025393	Atp5f1b	GO:0000166(nucleotide binding);GO:0000275(mitochondrial proton-transporting ATP synthase complex, catalytic sector F(1));GO:0001525(angiogenesis);GO:0005509(calcium ion binding);GO:0005515(protein binding);GO:0005524(ATP binding);GO:0005737(cytoplasm);GO:0005739(mitochondrion);GO:0005743(mitochondrial inner membrane);GO:0005753(mitochondrial proton-transporting ATP synthase complex);GO:0005886(pl…	00190(Oxidative phosphorylation);04714(Thermogenesis);05010(Alzheimer disease);05012(Parkinson disease);05014(Amyotrophic lateral sclerosis);05016(Huntington disease);05020(Prion disease);05022(Pathways of neurodegeneration - multiple diseases);05208(Chemical carcinogenesis - reactive oxygen species);05415(Diabetic cardiomyopathy);05415(Diabetic cardiomyopathy)	ATP synthase F1 subunit beta [Source:MGI Symbol;Acc:MGI:107801]	protein_coding;retained_intron;protein_coding_CDS_not_defined	0.485328	-1.04297	1.48179e-86	1.32205e-84	down	yes
ENSMUSG00000024892	Pcx	GO:0000166(nucleotide binding);GO:0003824(catalytic activity);GO:0004736(pyruvate carboxylase activity);GO:0005524(ATP binding);GO:0005737(cytoplasm);GO:0005739(mitochondrion);GO:0006090(pyruvate metabolic process);GO:0006094(gluconeogenesis);GO:0006629(lipid metabolic process);GO:0006734(NADH metabolic process);GO:0006739(NADP metabolic process);GO:0010629(negative regulation of gene expression)…	00020(Citrate cycle (TCA cycle));00620(Pyruvate metabolism);00620(Pyruvate metabolism)	pyruvate carboxylase [Source:MGI Symbol;Acc:MGI:97520]	protein_coding;protein_coding_CDS_not_defined	0.163099	-2.61618	2.95124e-86	2.62622e-84	down	yes
ENSMUSG00000023224	Serping1	GO:0001869(negative regulation of complement activation, lectin pathway);GO:0002376(immune system process);GO:0004867(serine-type endopeptidase inhibitor activity);GO:0005576(extracellular region);GO:0005615(extracellular space);GO:0006958(complement activation, classical pathway);GO:0007596(blood coagulation);GO:0007599(hemostasis);GO:0030414(peptidase inhibitor activity);GO:0042730(fibrinolysis…	04610(Complement and coagulation cascades);05133(Pertussis);05133(Pertussis)	serine (or cysteine) peptidase inhibitor, clade G, member 1 [Source:MGI Symbol;Acc:MGI:894696]	protein_coding;protein_coding_CDS_not_defined	12.6953	3.66623	2.96224e-86	2.62914e-84	up	yes
ENSMUSG00000047501	Cldn4	GO:0005198(structural molecule activity);GO:0005254(chloride channel activity);GO:0005515(protein binding);GO:0005886(plasma membrane);GO:0005911(cell-cell junction);GO:0005923(bicellular tight junction);GO:0006811(ion transport);GO:0006821(chloride transport);GO:0007155(cell adhesion);GO:0007565(female pregnancy);GO:0007623(circadian rhythm);GO:0009925(basal plasma membrane);GO:0016020(membrane)…	04514(Cell adhesion molecules);04530(Tight junction);04670(Leukocyte transendothelial migration);05160(Hepatitis C)	claudin 4 [Source:MGI Symbol;Acc:MGI:1313314]	protein_coding	17.5407	4.13263	3.80973e-86	3.37255e-84	up	yes
ENSMUSG00000040181	Fmo1	GO:0004497(monooxygenase activity);GO:0004499(N,N-dimethylaniline monooxygenase activity);GO:0005783(endoplasmic reticulum);GO:0005789(endoplasmic reticulum membrane);GO:0006082(organic acid metabolic process);GO:0006805(xenobiotic metabolic process);GO:0009404(toxin metabolic process);GO:0016020(membrane);GO:0016491(oxidoreductase activity);GO:0032496(response to lipopolysaccharide);GO:0034899(t…	00430(Taurine and hypotaurine metabolism);00982(Drug metabolism - cytochrome P450);00982(Drug metabolism - cytochrome P450)	flavin containing monooxygenase 1 [Source:MGI Symbol;Acc:MGI:1310002]	protein_coding;retained_intron;protein_coding_CDS_not_defined	0.247402	-2.01507	5.41488e-86	4.78109e-84	down	yes
ENSMUSG00000064080	Fbln2	GO:0005201(extracellular matrix structural constituent);GO:0005509(calcium ion binding);GO:0005515(protein binding);GO:0005576(extracellular region);GO:0010811(positive regulation of cell-substrate adhesion);GO:0050840(extracellular matrix binding);GO:0062023(collagen-containing extracellular matrix);GO:0062023(collagen-containing extracellular matrix)	04820(Cytoskeleton in muscle cells);04820(Cytoskeleton in muscle cells)	fibulin 2 [Source:MGI Symbol;Acc:MGI:95488]	protein_coding;retained_intron	10.8863	3.44444	5.80946e-86	5.11623e-84	up	yes
ENSMUSG00000023972	Ptk7	GO:0001736(establishment of planar polarity);GO:0001822(kidney development);GO:0001843(neural tube closure);GO:0003281(ventricular septum development);GO:0003401(axis elongation);GO:0004672(protein kinase activity);GO:0005524(ATP binding);GO:0005886(plasma membrane);GO:0005911(cell-cell junction);GO:0006468(protein phosphorylation);GO:0007155(cell adhesion);GO:0007507(heart development);GO:001097…	NA	PTK7 protein tyrosine kinase 7 [Source:MGI Symbol;Acc:MGI:1918711]	protein_coding;protein_coding_CDS_not_defined	8.68318	3.11822	7.57385e-86	6.63578e-84	up	yes
ENSMUSG00000009687	Fxyd5	GO:0003779(actin binding);GO:0006811(ion transport);GO:0016020(membrane);GO:0017080(sodium channel regulator activity);GO:0034220(ion transmembrane transport);GO:0043269(regulation of ion transport);GO:0045296(cadherin binding);GO:0099106(ion channel regulator activity);GO:0099106(ion channel regulator activity)	NA	FXYD domain-containing ion transport regulator 5 [Source:MGI Symbol;Acc:MGI:1201785]	protein_coding;retained_intron	13.0121	3.70178	7.8914e-86	6.89628e-84	up	yes
ENSMUSG00000012017	Scarf2	GO:0005044(scavenger receptor activity);GO:0006897(endocytosis);GO:0007155(cell adhesion);GO:0007157(heterophilic cell-cell adhesion via plasma membrane cell adhesion molecules);GO:0016020(membrane);GO:0016020(membrane)	NA	scavenger receptor class F, member 2 [Source:MGI Symbol;Acc:MGI:1858430]	retained_intron;protein_coding	9.5774	3.25963	1.16407e-85	1.01467e-83	up	yes
ENSMUSG00000020432	Tcn2	GO:0005576(extracellular region);GO:0005615(extracellular space);GO:0006811(ion transport);GO:0006824(cobalt ion transport);GO:0009897(external side of plasma membrane);GO:0015889(cobalamin transport);GO:0031419(cobalamin binding);GO:0046872(metal ion binding);GO:0140355(cargo receptor ligand activity);GO:0140355(cargo receptor ligand activity)	04977(Vitamin digestion and absorption);04980(Cobalamin transport and metabolism);04980(Cobalamin transport and metabolism)	transcobalamin 2 [Source:MGI Symbol;Acc:MGI:98534]	protein_coding	0.291755	-1.77717	1.23656e-85	1.07511e-83	down	yes
ENSMUSG00000022546	Gpt	GO:0004021(L-alanine:2-oxoglutarate aminotransferase activity);GO:0005615(extracellular space);GO:0005737(cytoplasm);GO:0008483(transaminase activity);GO:0009058(biosynthetic process);GO:0016740(transferase activity);GO:0030170(pyridoxal phosphate binding);GO:0031667(response to nutrient levels);GO:0032869(cellular response to insulin stimulus);GO:0042594(response to starvation);GO:0042853(L-alan…	00220(Arginine biosynthesis);00250(Alanine, aspartate and glutamate metabolism);00250(Alanine, aspartate and glutamate metabolism)	glutamic pyruvic transaminase, soluble [Source:MGI Symbol;Acc:MGI:95802]	protein_coding;retained_intron	0.474688	-1.07495	1.51473e-85	1.31362e-83	down	yes
ENSMUSG00000029661	Col1a2	GO:0001501(skeletal system development);GO:0001568(blood vessel development);GO:0002020(protease binding);GO:0005201(extracellular matrix structural constituent);GO:0005515(protein binding);GO:0005576(extracellular region);GO:0005581(collagen trimer);GO:0005584(collagen type I trimer);GO:0005615(extracellular space);GO:0007179(transforming growth factor beta receptor signaling pathway);GO:0007266…	04151(PI3K-Akt signaling pathway);04510(Focal adhesion);04512(ECM-receptor interaction);04611(Platelet activation);04820(Cytoskeleton in muscle cells);04926(Relaxin signaling pathway);04933(AGE-RAGE signaling pathway in diabetic complications);04974(Protein digestion and absorption);05146(Amoebiasis);05165(Human papillomavirus infection);05205(Proteoglycans in cancer);05415(Diabetic cardiomyopath…	collagen, type I, alpha 2 [Source:MGI Symbol;Acc:MGI:88468]	protein_coding;retained_intron	21.1784	4.40452	1.8189e-85	1.5734e-83	up	yes
ENSMUSG00000057228	Aadat	GO:0005739(mitochondrion);GO:0006103(2-oxoglutarate metabolic process);GO:0006536(glutamate metabolic process);GO:0008152(metabolic process);GO:0008483(transaminase activity);GO:0009058(biosynthetic process);GO:0016212(kynurenine-oxoglutarate transaminase activity);GO:0016740(transferase activity);GO:0030170(pyridoxal phosphate binding);GO:0033512(L-lysine catabolic process to acetyl-CoA via sacc…	00310(Lysine degradation);00380(Tryptophan metabolism);00380(Tryptophan metabolism)	aminoadipate aminotransferase [Source:MGI Symbol;Acc:MGI:1345167]	protein_coding;protein_coding_CDS_not_defined	0.15789	-2.66301	2.18876e-85	1.88854e-83	down	yes
ENSMUSG00000064341	mt-Nd1	GO:0001666(response to hypoxia);GO:0003954(NADH dehydrogenase activity);GO:0005739(mitochondrion);GO:0005743(mitochondrial inner membrane);GO:0005747(mitochondrial respiratory chain complex I);GO:0006120(mitochondrial electron transport, NADH to ubiquinone);GO:0008137(NADH dehydrogenase (ubiquinone) activity);GO:0009060(aerobic respiration);GO:0009410(response to xenobiotic stimulus);GO:0014070(r…	00190(Oxidative phosphorylation);04714(Thermogenesis);04723(Retrograde endocannabinoid signaling);05010(Alzheimer disease);05012(Parkinson disease);05014(Amyotrophic lateral sclerosis);05016(Huntington disease);05020(Prion disease);05022(Pathways of neurodegeneration - multiple diseases);05208(Chemical carcinogenesis - reactive oxygen species);05415(Diabetic cardiomyopathy)	mitochondrially encoded NADH dehydrogenase 1 [Source:MGI Symbol;Acc:MGI:101787]	protein_coding	0.459762	-1.12104	3.22775e-85	2.77799e-83	down	yes
ENSMUSG00000005951	Shpk	GO:0000166(nucleotide binding);GO:0005524(ATP binding);GO:0005737(cytoplasm);GO:0005829(cytosol);GO:0005975(carbohydrate metabolic process);GO:0006071(glycerol metabolic process);GO:0009052(pentose-phosphate shunt, non-oxidative branch);GO:0016301(kinase activity);GO:0016310(phosphorylation);GO:0016740(transferase activity);GO:0035963(cellular response to interleukin-13);GO:0043030(regulation of …	00030(Pentose phosphate pathway);00030(Pentose phosphate pathway)	sedoheptulokinase [Source:MGI Symbol;Acc:MGI:1921887]	protein_coding;nonsense_mediated_decay	0.496312	-1.01068	3.29412e-85	2.82796e-83	down	yes
ENSMUSG00000032387	Rbpms2	GO:0000381(regulation of alternative mRNA splicing, via spliceosome);GO:0003676(nucleic acid binding);GO:0003723(RNA binding);GO:0003729(mRNA binding);GO:0005634(nucleus);GO:0005737(cytoplasm);GO:0005829(cytosol);GO:0010494(cytoplasmic stress granule);GO:0030514(negative regulation of BMP signaling pathway);GO:0042802(identical protein binding);GO:0042803(protein homodimerization activity);GO:004…	NA	RNA binding protein with multiple splicing 2 [Source:MGI Symbol;Acc:MGI:1919223]	protein_coding;protein_coding_CDS_not_defined;retained_intron	0.435991	-1.19763	5.60414e-85	4.78697e-83	down	yes
ENSMUSG00000017466	Timp2	GO:0002020(protease binding);GO:0004857(enzyme inhibitor activity);GO:0005515(protein binding);GO:0008191(metalloendopeptidase inhibitor activity);GO:0008270(zinc ion binding);GO:0030414(peptidase inhibitor activity);GO:0046872(metal ion binding);GO:0140678(molecular function inhibitor activity);GO:0140678(molecular function inhibitor activity)	NA	tissue inhibitor of metalloproteinase 2 [Source:MGI Symbol;Acc:MGI:98753]	protein_coding	8.68605	3.1187	5.64658e-85	4.81116e-83	up	yes
ENSMUSG00000038462	Uqcrfs1	GO:0005515(protein binding);GO:0005739(mitochondrion);GO:0005743(mitochondrial inner membrane);GO:0005750(mitochondrial respiratory chain complex III);GO:0005751(mitochondrial respiratory chain complex IV);GO:0006122(mitochondrial electron transport, ubiquinol to cytochrome c);GO:0008121(ubiquinol-cytochrome-c reductase activity);GO:0009410(response to xenobiotic stimulus);GO:0009725(response to …	00190(Oxidative phosphorylation);04148(Efferocytosis);04260(Cardiac muscle contraction);04714(Thermogenesis);04932(Non-alcoholic fatty liver disease);05010(Alzheimer disease);05012(Parkinson disease);05014(Amyotrophic lateral sclerosis);05016(Huntington disease);05020(Prion disease);05022(Pathways of neurodegeneration - multiple diseases);05208(Chemical carcinogenesis - reactive oxygen species);0…	ubiquinol-cytochrome c reductase, Rieske iron-sulfur polypeptide 1 [Source:MGI Symbol;Acc:MGI:1913944]	protein_coding	0.447825	-1.15899	6.05307e-85	5.14466e-83	down	yes
ENSMUSG00000022742	Cpox	GO:0004109(coproporphyrinogen oxidase activity);GO:0005212(structural constituent of eye lens);GO:0005391(P-type sodium:potassium-exchanging transporter activity);GO:0005737(cytoplasm);GO:0005739(mitochondrion);GO:0005743(mitochondrial inner membrane);GO:0005758(mitochondrial intermembrane space);GO:0005829(cytosol);GO:0006779(porphyrin-containing compound biosynthetic process);GO:0006782(protopo…	00860(Porphyrin metabolism);00860(Porphyrin metabolism)	coproporphyrinogen oxidase [Source:MGI Symbol;Acc:MGI:104841]	protein_coding;retained_intron;protein_coding_CDS_not_defined	0.34176	-1.54895	6.32456e-85	5.36203e-83	down	yes
ENSMUSG00000000567	Sox9	GO:0000122(negative regulation of transcription by RNA polymerase II);GO:0000976(transcription cis-regulatory region binding);GO:0000978(RNA polymerase II cis-regulatory region sequence-specific DNA binding);GO:0000981(DNA-binding transcription factor activity, RNA polymerase II-specific);GO:0000987(cis-regulatory region sequence-specific DNA binding);GO:0001228(DNA-binding transcription activato…	04024(cAMP signaling pathway)	SRY (sex determining region Y)-box 9 [Source:MGI Symbol;Acc:MGI:98371]	protein_coding	94.8045	6.56688	7.4942e-85	6.3379e-83	up	yes
ENSMUSG00000020774	Aspa	GO:0004046(aminoacylase activity);GO:0005515(protein binding);GO:0005634(nucleus);GO:0005737(cytoplasm);GO:0005829(cytosol);GO:0006083(acetate metabolic process);GO:0006531(aspartate metabolic process);GO:0016787(hydrolase activity);GO:0016788(hydrolase activity, acting on ester bonds);GO:0016811(hydrolase activity, acting on carbon-nitrogen (but not peptide) bonds, in linear amides);GO:0019807(a…	00250(Alanine, aspartate and glutamate metabolism);00340(Histidine metabolism);00340(Histidine metabolism)	aspartoacylase [Source:MGI Symbol;Acc:MGI:87914]	nonsense_mediated_decay;protein_coding;retained_intron	0.141098	-2.82523	7.9648e-85	6.71922e-83	down	yes
ENSMUSG00000040711	Sh3pxd2b	GO:0001501(skeletal system development);GO:0001654(eye development);GO:0002051(osteoblast fate commitment);GO:0002102(podosome);GO:0005515(protein binding);GO:0005737(cytoplasm);GO:0006801(superoxide metabolic process);GO:0007507(heart development);GO:0010314(phosphatidylinositol-5-phosphate binding);GO:0010628(positive regulation of gene expression);GO:0016176(superoxide-generating NADPH oxidase…	NA	SH3 and PX domains 2B [Source:MGI Symbol;Acc:MGI:2442062]	protein_coding;retained_intron	10.2506	3.35764	8.43562e-85	7.09883e-83	up	yes
ENSMUSG00000035914	Cd276	GO:0001817(regulation of cytokine production);GO:0005102(signaling receptor binding);GO:0009897(external side of plasma membrane);GO:0016020(membrane);GO:0030501(positive regulation of bone mineralization);GO:0032689(negative regulation of interferon-gamma production);GO:0032703(negative regulation of interleukin-2 production);GO:0032729(positive regulation of interferon-gamma production);GO:0032…	04514(Cell adhesion molecules);04514(Cell adhesion molecules)	CD276 antigen [Source:MGI Symbol;Acc:MGI:2183926]	protein_coding	28.6221	4.83906	1.00622e-84	8.4468e-83	up	yes
ENSMUSG00000019139	Isyna1	GO:0003824(catalytic activity);GO:0004512(inositol-3-phosphate synthase activity);GO:0005737(cytoplasm);GO:0006021(inositol biosynthetic process);GO:0006629(lipid metabolic process);GO:0008654(phospholipid biosynthetic process);GO:0016853(isomerase activity);GO:1900089(negative regulation of inositol biosynthetic process);GO:1900089(negative regulation of inositol biosynthetic process)	00562(Inositol phosphate metabolism);00562(Inositol phosphate metabolism)	myo-inositol 1-phosphate synthase A1 [Source:MGI Symbol;Acc:MGI:1919030]	retained_intron;protein_coding	5.70623	2.51254	1.20329e-84	1.00763e-82	up	yes
ENSMUSG00000031958	Ldhd	GO:0003824(catalytic activity);GO:0004458(D-lactate dehydrogenase (cytochrome) activity);GO:0005515(protein binding);GO:0005739(mitochondrion);GO:0005743(mitochondrial inner membrane);GO:0006754(ATP biosynthetic process);GO:0008720(D-lactate dehydrogenase activity);GO:0016491(oxidoreductase activity);GO:0050660(flavin adenine dinucleotide binding);GO:0071949(FAD binding);GO:1903457(lactate catabo…	00620(Pyruvate metabolism);00620(Pyruvate metabolism)	lactate dehydrogenase D [Source:MGI Symbol;Acc:MGI:106428]	protein_coding;retained_intron	0.194188	-2.36448	1.25015e-84	1.04431e-82	down	yes
ENSMUSG00000037366	Pafah2	GO:0003847(1-alkyl-2-acetylglycerophosphocholine esterase activity);GO:0005737(cytoplasm);GO:0005783(endoplasmic reticulum);GO:0005789(endoplasmic reticulum membrane);GO:0006629(lipid metabolic process);GO:0016020(membrane);GO:0016042(lipid catabolic process);GO:0016740(transferase activity);GO:0016787(hydrolase activity);GO:0043066(negative regulation of apoptotic process);GO:0047179(platelet-ac…	00565(Ether lipid metabolism);00565(Ether lipid metabolism)	platelet-activating factor acetylhydrolase 2 [Source:MGI Symbol;Acc:MGI:2140321]	protein_coding;protein_coding_CDS_not_defined	0.495742	-1.01234	1.82479e-84	1.5206e-82	down	yes
ENSMUSG00000060063	Alox5ap	GO:0002540(leukotriene production involved in inflammatory response);GO:0002675(positive regulation of acute inflammatory response);GO:0004051(arachidonate 5-lipoxygenase activity);GO:0004364(glutathione transferase activity);GO:0004464(leukotriene-C4 synthase activity);GO:0004602(glutathione peroxidase activity);GO:0005515(protein binding);GO:0005634(nucleus);GO:0005635(nuclear envelope);GO:0005…	04664(Fc epsilon RI signaling pathway);04664(Fc epsilon RI signaling pathway)	arachidonate 5-lipoxygenase activating protein [Source:MGI Symbol;Acc:MGI:107505]	protein_coding;protein_coding_CDS_not_defined	17.9913	4.16923	2.06813e-84	1.71499e-82	up	yes
ENSMUSG00000064339	mt-Rnr2	GO:0003735(structural constituent of ribosome);GO:0005762(mitochondrial large ribosomal subunit);GO:0005840(ribosome);GO:0006412(translation)	NA	mitochondrially encoded 16S rRNA [Source:MGI Symbol;Acc:MGI:102492]	Mt_rRNA	0.403162	-1.31057	2.11792e-84	1.75202e-82	down	yes
ENSMUSG00000013236	Ptprs	GO:0004721(phosphoprotein phosphatase activity);GO:0004725(protein tyrosine phosphatase activity);GO:0005515(protein binding);GO:0005829(cytosol);GO:0005886(plasma membrane);GO:0006470(protein dephosphorylation);GO:0007155(cell adhesion);GO:0007399(nervous system development);GO:0008201(heparin binding);GO:0010977(negative regulation of neuron projection development);GO:0014069(postsynaptic densi…	04514(Cell adhesion molecules);04514(Cell adhesion molecules)	protein tyrosine phosphatase receptor type S [Source:MGI Symbol;Acc:MGI:97815]	protein_coding;retained_intron;protein_coding_CDS_not_defined	7.71722	2.94808	2.85662e-84	2.35737e-82	up	yes
ENSMUSG00000037788	Vopp1	GO:0005764(lysosome);GO:0005765(lysosomal membrane);GO:0005768(endosome);GO:0005770(late endosome);GO:0010008(endosome membrane);GO:0016020(membrane);GO:0019899(enzyme binding);GO:0030659(cytoplasmic vesicle membrane);GO:0031090(organelle membrane);GO:0031410(cytoplasmic vesicle);GO:0031902(late endosome membrane);GO:0031902(late endosome membrane)	NA	vesicular, overexpressed in cancer, prosurvival protein 1 [Source:MGI Symbol;Acc:MGI:2141658]	protein_coding;protein_coding_CDS_not_defined	5.28525	2.40197	4.3921e-84	3.61574e-82	up	yes
ENSMUSG00000041120	Nbl1	GO:0005515(protein binding);GO:0005576(extracellular region);GO:0005615(extracellular space);GO:0007165(signal transduction);GO:0007399(nervous system development);GO:0009887(animal organ morphogenesis);GO:0016015(morphogen activity);GO:0030182(neuron differentiation);GO:0030514(negative regulation of BMP signaling pathway);GO:0035582(sequestering of BMP in extracellular matrix);GO:0036122(BMP bi…	04350(TGF-beta signaling pathway);04350(TGF-beta signaling pathway)	NBL1, DAN family BMP antagonist [Source:MGI Symbol;Acc:MGI:104591]	protein_coding;protein_coding_CDS_not_defined	26.6654	4.7369	6.00037e-84	4.92782e-82	up	yes
ENSMUSG00000064356	mt-Atp8	GO:0000276(mitochondrial proton-transporting ATP synthase complex, coupling factor F(o));GO:0005739(mitochondrion);GO:0005753(mitochondrial proton-transporting ATP synthase complex);GO:0006754(ATP biosynthetic process);GO:0006811(ion transport);GO:0015078(proton transmembrane transporter activity);GO:0015986(proton motive force-driven ATP synthesis);GO:0016020(membrane);GO:0016491(oxidoreductase …	00190(Oxidative phosphorylation);04714(Thermogenesis);05010(Alzheimer disease);05012(Parkinson disease);05014(Amyotrophic lateral sclerosis);05016(Huntington disease);05020(Prion disease);05022(Pathways of neurodegeneration - multiple diseases);05208(Chemical carcinogenesis - reactive oxygen species);05415(Diabetic cardiomyopathy)	mitochondrially encoded ATP synthase 8 [Source:MGI Symbol;Acc:MGI:99926]	protein_coding	0.373647	-1.42025	6.36387e-84	5.21379e-82	down	yes
ENSMUSG00000020536	Llgl1	GO:0000137(Golgi cis cisterna);GO:0000139(Golgi membrane);GO:0005096(GTPase activator activity);GO:0005515(protein binding);GO:0005737(cytoplasm);GO:0005768(endosome);GO:0005794(Golgi apparatus);GO:0005856(cytoskeleton);GO:0005886(plasma membrane);GO:0006887(exocytosis);GO:0006893(Golgi to plasma membrane transport);GO:0007409(axonogenesis);GO:0007420(brain development);GO:0008593(regulation of N…	04390(Hippo signaling pathway);04530(Tight junction);05165(Human papillomavirus infection);05165(Human papillomavirus infection)	LLGL1 scribble cell polarity complex component [Source:MGI Symbol;Acc:MGI:102682]	protein_coding;retained_intron	3.60225	1.8489	7.487e-84	6.11923e-82	up	yes
ENSMUSG00000121485	ENSMUSG00000121485	NA	NA	novel transcript	lncRNA;retained_intron	0.34363	-1.54107	8.58062e-84	6.99629e-82	down	yes
ENSMUSG00000006818	Sod2	GO:0000302(response to reactive oxygen species);GO:0000303(response to superoxide);GO:0001666(response to hypoxia);GO:0001836(release of cytochrome c from mitochondria);GO:0001889(liver development);GO:0003032(detection of oxygen);GO:0003069(acetylcholine-mediated vasodilation involved in regulation of systemic arterial blood pressure);GO:0003677(DNA binding);GO:0004784(superoxide dismutase activ…	04068(FoxO signaling pathway);04146(Peroxisome);04211(Longevity regulating pathway);04213(Longevity regulating pathway - multiple species);05016(Huntington disease);05208(Chemical carcinogenesis - reactive oxygen species);05417(Lipid and atherosclerosis);05417(Lipid and atherosclerosis)	superoxide dismutase 2, mitochondrial [Source:MGI Symbol;Acc:MGI:98352]	protein_coding;nonsense_mediated_decay;retained_intron	0.430118	-1.2172	9.96178e-84	8.10304e-82	down	yes
ENSMUSG00000047139	Cd24a	GO:0001666(response to hypoxia);GO:0001775(cell activation);GO:0001777(T cell homeostatic proliferation);GO:0001783(B cell apoptotic process);GO:0001959(regulation of cytokine-mediated signaling pathway);GO:0002237(response to molecule of bacterial origin);GO:0002329(pre-B cell differentiation);GO:0002376(immune system process);GO:0002523(leukocyte migration involved in inflammatory response);GO:…	04148(Efferocytosis);04640(Hematopoietic cell lineage);04640(Hematopoietic cell lineage)	CD24a antigen [Source:MGI Symbol;Acc:MGI:88323]	protein_coding;protein_coding_CDS_not_defined	5.76399	2.52707	1.03909e-83	8.43196e-82	up	yes
ENSMUSG00000024887	Asah2	GO:0000139(Golgi membrane);GO:0005509(calcium ion binding);GO:0005515(protein binding);GO:0005576(extracellular region);GO:0005615(extracellular space);GO:0005739(mitochondrion);GO:0005794(Golgi apparatus);GO:0005886(plasma membrane);GO:0005901(caveola);GO:0006629(lipid metabolic process);GO:0006665(sphingolipid metabolic process);GO:0006670(sphingosine metabolic process);GO:0006672(ceramide meta…	00600(Sphingolipid metabolism);04071(Sphingolipid signaling pathway);04071(Sphingolipid signaling pathway)	N-acylsphingosine amidohydrolase 2 [Source:MGI Symbol;Acc:MGI:1859310]	protein_coding;retained_intron;protein_coding_CDS_not_defined	0.400925	-1.31859	3.65984e-83	2.9558e-81	down	yes
ENSMUSG00000032114	Slc37a4	GO:0001780(neutrophil homeostasis);GO:0002318(myeloid progenitor cell differentiation);GO:0005789(endoplasmic reticulum membrane);GO:0005977(glycogen metabolic process);GO:0006089(lactate metabolic process);GO:0006094(gluconeogenesis);GO:0006641(triglyceride metabolic process);GO:0006874(cellular calcium ion homeostasis);GO:0007584(response to nutrient);GO:0008202(steroid metabolic process);GO:00…	04973(Carbohydrate digestion and absorption);04973(Carbohydrate digestion and absorption)	solute carrier family 37 (glucose-6-phosphate transporter), member 4 [Source:MGI Symbol;Acc:MGI:1316650]	protein_coding;retained_intron	0.351638	-1.50784	5.34185e-83	4.30404e-81	down	yes
ENSMUSG00000061825	Ces2c	GO:0005783(endoplasmic reticulum);GO:0006629(lipid metabolic process);GO:0006693(prostaglandin metabolic process);GO:0016787(hydrolase activity);GO:0042572(retinol metabolic process);GO:0043231(intracellular membrane-bounded organelle);GO:0047376(all-trans-retinyl-palmitate hydrolase, all-trans-retinol forming activity);GO:0047619(acylcarnitine hydrolase activity);GO:0050253(retinyl-palmitate est…	00983(Drug metabolism - other enzymes);00983(Drug metabolism - other enzymes)	carboxylesterase 2C [Source:MGI Symbol;Acc:MGI:2385905]	protein_coding;retained_intron	0.0916065	-3.44841	5.35694e-83	4.30602e-81	down	yes
ENSMUSG00000059498	Fcgr3	GO:0016020(membrane);GO:0016020(membrane)	04145(Phagosome);04380(Osteoclast differentiation);04611(Platelet activation);04613(Neutrophil extracellular trap formation);04666(Fc gamma R-mediated phagocytosis);05135(Yersinia infection);05140(Leishmaniasis);05150(Staphylococcus aureus infection);05152(Tuberculosis);05171(Coronavirus disease - COVID-19);05322(Systemic lupus erythematosus);05322(Systemic lupus erythematosus)	Fc receptor, IgG, low affinity III [Source:MGI Symbol;Acc:MGI:95500]	protein_coding;retained_intron	37.3944	5.22475	5.82391e-83	4.6594e-81	up	yes
ENSMUSG00000019823	Mical1	GO:0001933(negative regulation of protein phosphorylation);GO:0003779(actin binding);GO:0004497(monooxygenase activity);GO:0005515(protein binding);GO:0005737(cytoplasm);GO:0005768(endosome);GO:0005829(cytosol);GO:0005856(cytoskeleton);GO:0005884(actin filament);GO:0010008(endosome membrane);GO:0016020(membrane);GO:0016174(NAD(P)H oxidase H2O2-forming activity);GO:0016491(oxidoreductase activity)…	NA	microtubule associated monooxygenase, calponin and LIM domain containing 1 [Source:MGI Symbol;Acc:MGI:2385847]	protein_coding;retained_intron	6.08197	2.60454	6.06007e-83	4.83699e-81	up	yes
ENSMUSG00000025762	Larp1b	GO:0000339(RNA cap binding);GO:0003723(RNA binding);GO:0048255(mRNA stabilization);GO:1990904(ribonucleoprotein complex);GO:1990904(ribonucleoprotein complex)	NA	La ribonucleoprotein 1B [Source:MGI Symbol;Acc:MGI:1914604]	protein_coding;retained_intron;protein_coding_CDS_not_defined	0.495532	-1.01295	6.15837e-83	4.90396e-81	down	yes
ENSMUSG00000071715	Ncf4	GO:0005515(protein binding);GO:0005737(cytoplasm);GO:0005768(endosome);GO:0005829(cytosol);GO:0006909(phagocytosis);GO:0008289(lipid binding);GO:0010008(endosome membrane);GO:0016020(membrane);GO:0016176(superoxide-generating NADPH oxidase activator activity);GO:0032266(phosphatidylinositol-3-phosphate binding);GO:0035091(phosphatidylinositol binding);GO:0042554(superoxide anion generation);GO:00…	04145(Phagosome);04380(Osteoclast differentiation);04613(Neutrophil extracellular trap formation);04670(Leukocyte transendothelial migration);05020(Prion disease);05140(Leishmaniasis);05415(Diabetic cardiomyopathy);05417(Lipid and atherosclerosis);05417(Lipid and atherosclerosis)	neutrophil cytosolic factor 4 [Source:MGI Symbol;Acc:MGI:109186]	protein_coding;retained_intron	24.1142	4.59181	6.41224e-83	5.09422e-81	up	yes
ENSMUSG00000030217	Art4	GO:0003950(NAD+ ADP-ribosyltransferase activity);GO:0005575(cellular_component);GO:0005886(plasma membrane);GO:0016020(membrane);GO:0016740(transferase activity);GO:0016757(glycosyltransferase activity);GO:0016779(nucleotidyltransferase activity);GO:0098552(side of membrane);GO:0106274(NAD+-protein-arginine ADP-ribosyltransferase activity)	NA	ADP-ribosyltransferase 4 [Source:MGI Symbol;Acc:MGI:1202710]	protein_coding	14.6615	3.87396	8.09015e-83	6.41229e-81	up	yes
ENSMUSG00000075284	Wipf1	GO:0001726(ruffle);GO:0003779(actin binding);GO:0005515(protein binding);GO:0005737(cytoplasm);GO:0005856(cytoskeleton);GO:0005884(actin filament);GO:0006457(protein folding);GO:0015629(actin cytoskeleton);GO:0017124(SH3 domain binding);GO:0030029(actin filament-based process);GO:0030036(actin cytoskeleton organization);GO:0030048(actin filament-based movement);GO:0031410(cytoplasmic vesicle);GO:…	04144(Endocytosis);05135(Yersinia infection);05135(Yersinia infection)	WAS/WASL interacting protein family, member 1 [Source:MGI Symbol;Acc:MGI:2178801]	protein_coding;protein_coding_CDS_not_defined	4.68117	2.22687	9.55448e-83	7.55536e-81	up	yes
ENSMUSG00000022253	Nadk2	GO:0000166(nucleotide binding);GO:0003951(NAD+ kinase activity);GO:0005524(ATP binding);GO:0005739(mitochondrion);GO:0006741(NADP biosynthetic process);GO:0016301(kinase activity);GO:0016310(phosphorylation);GO:0016740(transferase activity);GO:0016773(phosphotransferase activity, alcohol group as acceptor);GO:0019674(NAD metabolic process);GO:0042803(protein homodimerization activity);GO:0042803(…	00760(Nicotinate and nicotinamide metabolism);00760(Nicotinate and nicotinamide metabolism)	NAD kinase 2, mitochondrial [Source:MGI Symbol;Acc:MGI:1915896]	protein_coding;retained_intron;protein_coding_CDS_not_defined	0.323342	-1.62887	9.99152e-83	7.88266e-81	down	yes
ENSMUSG00000029761	Cald1	GO:0001525(angiogenesis);GO:0003779(actin binding);GO:0005516(calmodulin binding);GO:0005884(actin filament);GO:0005886(plasma membrane);GO:0006936(muscle contraction);GO:0006940(regulation of smooth muscle contraction);GO:0008092(cytoskeletal protein binding);GO:0015629(actin cytoskeleton);GO:0016020(membrane);GO:0017022(myosin binding);GO:0030425(dendrite);GO:0030478(actin cap);GO:0043025(neuro…	04270(Vascular smooth muscle contraction);04270(Vascular smooth muscle contraction)	caldesmon 1 [Source:MGI Symbol;Acc:MGI:88250]	protein_coding;nonsense_mediated_decay;retained_intron	5.02539	2.32924	1.53973e-82	1.20915e-80	up	yes
ENSMUSG00000025007	Aldh18a1	GO:0000166(nucleotide binding);GO:0003824(catalytic activity);GO:0004349(glutamate 5-kinase activity);GO:0004350(glutamate-5-semialdehyde dehydrogenase activity);GO:0005524(ATP binding);GO:0005737(cytoplasm);GO:0005739(mitochondrion);GO:0005743(mitochondrial inner membrane);GO:0006536(glutamate metabolic process);GO:0006561(proline biosynthetic process);GO:0006592(ornithine biosynthetic process);…	00330(Arginine and proline metabolism);00330(Arginine and proline metabolism)	aldehyde dehydrogenase 18 family, member A1 [Source:MGI Symbol;Acc:MGI:1888908]	protein_coding;retained_intron	12.6869	3.66526	1.55974e-82	1.22205e-80	up	yes
ENSMUSG00000019779	Frk	GO:0000122(negative regulation of transcription by RNA polymerase II);GO:0000166(nucleotide binding);GO:0004672(protein kinase activity);GO:0004713(protein tyrosine kinase activity);GO:0004715(non-membrane spanning protein tyrosine kinase activity);GO:0005102(signaling receptor binding);GO:0005515(protein binding);GO:0005524(ATP binding);GO:0005634(nucleus);GO:0005654(nucleoplasm);GO:0005737(cyto…	NA	fyn-related kinase [Source:MGI Symbol;Acc:MGI:103265]	protein_coding;protein_coding_CDS_not_defined;retained_intron	5.42979	2.4409	1.78471e-82	1.39511e-80	up	yes
ENSMUSG00000070003	Ssbp4	GO:0003677(DNA binding);GO:0003697(single-stranded DNA binding);GO:0005515(protein binding);GO:0005634(nucleus);GO:0045944(positive regulation of transcription by RNA polymerase II);GO:0045944(positive regulation of transcription by RNA polymerase II)	NA	single stranded DNA binding protein 4 [Source:MGI Symbol;Acc:MGI:1924150]	protein_coding;retained_intron;nonsense_mediated_decay;protein_coding_CDS_not_defined	5.85287	2.54914	2.46144e-82	1.9197e-80	up	yes
ENSMUSG00000023411	Nfatc4	GO:0000122(negative regulation of transcription by RNA polymerase II);GO:0000976(transcription cis-regulatory region binding);GO:0000978(RNA polymerase II cis-regulatory region sequence-specific DNA binding);GO:0000981(DNA-binding transcription factor activity, RNA polymerase II-specific);GO:0001227(DNA-binding transcription repressor activity, RNA polymerase II-specific);GO:0001569(branching inv…	04020(Calcium signaling pathway);04022(cGMP-PKG signaling pathway);04148(Efferocytosis);04218(Cellular senescence);04310(Wnt signaling pathway);04360(Axon guidance);04625(C-type lectin receptor signaling pathway);04921(Oxytocin signaling pathway);05161(Hepatitis B);05163(Human cytomegalovirus infection);05166(Human T-cell leukemia virus 1 infection);05167(Kaposi sarcoma-associated herpesvirus inf…	nuclear factor of activated T cells, cytoplasmic, calcineurin dependent 4 [Source:MGI Symbol;Acc:MGI:1920431]	protein_coding;retained_intron	8.05194	3.00934	3.75511e-82	2.92196e-80	up	yes
ENSMUSG00000025366	Esyt1	GO:0005509(calcium ion binding);GO:0005515(protein binding);GO:0005544(calcium-dependent phospholipid binding);GO:0005783(endoplasmic reticulum);GO:0005789(endoplasmic reticulum membrane);GO:0005886(plasma membrane);GO:0006869(lipid transport);GO:0008289(lipid binding);GO:0008429(phosphatidylethanolamine binding);GO:0015914(phospholipid transport);GO:0016020(membrane);GO:0031210(phosphatidylcholi…	NA	extended synaptotagmin-like protein 1 [Source:MGI Symbol;Acc:MGI:1344426]	protein_coding;retained_intron;nonsense_mediated_decay	6.24621	2.64298	7.50579e-82	5.82716e-80	up	yes
ENSMUSG00000026837	Col5a1	GO:0001568(blood vessel development);GO:0003007(heart morphogenesis);GO:0005201(extracellular matrix structural constituent);GO:0005515(protein binding);GO:0005576(extracellular region);GO:0005581(collagen trimer);GO:0005588(collagen type V trimer);GO:0005592(collagen type XI trimer);GO:0005604(basement membrane);GO:0005615(extracellular space);GO:0007155(cell adhesion);GO:0008201(heparin binding…	04820(Cytoskeleton in muscle cells);04974(Protein digestion and absorption);04974(Protein digestion and absorption)	collagen, type V, alpha 1 [Source:MGI Symbol;Acc:MGI:88457]	protein_coding	13.1928	3.72168	9.60459e-82	7.43963e-80	up	yes
ENSMUSG00000097415	AU020206	GO:0003674(molecular_function);GO:0005575(cellular_component);GO:0008150(biological_process);GO:0008150(biological_process)	NA	expressed sequence AU020206 [Source:MGI Symbol;Acc:MGI:2142134]	lncRNA	8.48381	3.08471	1.14692e-81	8.86377e-80	up	yes
ENSMUSG00000064358	mt-Co3	GO:0004129(cytochrome-c oxidase activity);GO:0005739(mitochondrion);GO:0005743(mitochondrial inner membrane);GO:0005751(mitochondrial respiratory chain complex IV);GO:0006123(mitochondrial electron transport, cytochrome c to oxygen);GO:0008535(respiratory chain complex IV assembly);GO:0009055(electron transfer activity);GO:0016020(membrane);GO:0016491(oxidoreductase activity);GO:0019646(aerobic e…	00190(Oxidative phosphorylation);04260(Cardiac muscle contraction);04714(Thermogenesis);04932(Non-alcoholic fatty liver disease);05010(Alzheimer disease);05012(Parkinson disease);05014(Amyotrophic lateral sclerosis);05016(Huntington disease);05020(Prion disease);05022(Pathways of neurodegeneration - multiple diseases);05208(Chemical carcinogenesis - reactive oxygen species);05415(Diabetic cardiom…	mitochondrially encoded cytochrome c oxidase III [Source:MGI Symbol;Acc:MGI:102502]	protein_coding	0.450657	-1.1499	1.32956e-81	1.02521e-79	down	yes
ENSMUSG00000028461	Ccdc107	GO:0003674(molecular_function);GO:0005575(cellular_component);GO:0008150(biological_process);GO:0016020(membrane);GO:0016020(membrane)	NA	coiled-coil domain containing 107 [Source:MGI Symbol;Acc:MGI:1913423]	protein_coding;protein_coding_CDS_not_defined	0.397427	-1.33124	1.47193e-81	1.13242e-79	down	yes
ENSMUSG00000029017	Pmpcb	GO:0004175(endopeptidase activity);GO:0004222(metalloendopeptidase activity);GO:0005739(mitochondrion);GO:0005743(mitochondrial inner membrane);GO:0005759(mitochondrial matrix);GO:0006508(proteolysis);GO:0006627(protein processing involved in protein targeting to mitochondrion);GO:0008233(peptidase activity);GO:0008237(metallopeptidase activity);GO:0016485(protein processing);GO:0016787(hydrolase…	NA	peptidase (mitochondrial processing) beta [Source:MGI Symbol;Acc:MGI:1920328]	protein_coding;retained_intron;nonsense_mediated_decay	0.34769	-1.52413	1.52803e-81	1.17294e-79	down	yes
ENSMUSG00000017718	Afmid	GO:0004061(arylformamidase activity);GO:0005634(nucleus);GO:0005737(cytoplasm);GO:0005829(cytosol);GO:0006569(tryptophan catabolic process);GO:0016787(hydrolase activity);GO:0019441(tryptophan catabolic process to kynurenine);GO:0034354('de novo' NAD biosynthetic process from tryptophan);GO:0034354('de novo' NAD biosynthetic process from tryptophan)	00380(Tryptophan metabolism);00630(Glyoxylate and dicarboxylate metabolism);00630(Glyoxylate and dicarboxylate metabolism)	arylformamidase [Source:MGI Symbol;Acc:MGI:2448704]	protein_coding;retained_intron	0.183385	-2.44705	1.78487e-81	1.36701e-79	down	yes
ENSMUSG00000000693	Loxl3	GO:0001837(epithelial to mesenchymal transition);GO:0001968(fibronectin binding);GO:0004720(protein-lysine 6-oxidase activity);GO:0005507(copper ion binding);GO:0005576(extracellular region);GO:0005615(extracellular space);GO:0005634(nucleus);GO:0005737(cytoplasm);GO:0006954(inflammatory response);GO:0016020(membrane);GO:0016491(oxidoreductase activity);GO:0016641(oxidoreductase activity, acting …	NA	lysyl oxidase-like 3 [Source:MGI Symbol;Acc:MGI:1337004]	protein_coding;retained_intron;protein_coding_CDS_not_defined	9.42897	3.2371	1.83387e-81	1.40139e-79	up	yes
ENSMUSG00000030782	Tgfb1i1	GO:0003713(transcription coactivator activity);GO:0005515(protein binding);GO:0005634(nucleus);GO:0005737(cytoplasm);GO:0005829(cytosol);GO:0005856(cytoskeleton);GO:0005925(focal adhesion);GO:0010718(positive regulation of epithelial to mesenchymal transition);GO:0016055(Wnt signaling pathway);GO:0016331(morphogenesis of embryonic epithelium);GO:0016363(nuclear matrix);GO:0030154(cell differentia…	NA	transforming growth factor beta 1 induced transcript 1 [Source:MGI Symbol;Acc:MGI:102784]	protein_coding;nonsense_mediated_decay;retained_intron	5.73832	2.52063	2.02632e-81	1.54499e-79	up	yes
ENSMUSG00000065947	mt-Nd4l	GO:0005739(mitochondrion);GO:0005743(mitochondrial inner membrane);GO:0005747(mitochondrial respiratory chain complex I);GO:0008137(NADH dehydrogenase (ubiquinone) activity);GO:0009060(aerobic respiration);GO:0016020(membrane);GO:0016491(oxidoreductase activity);GO:0016651(oxidoreductase activity, acting on NAD(P)H);GO:0042773(ATP synthesis coupled electron transport);GO:0042776(proton motive for…	00190(Oxidative phosphorylation);04714(Thermogenesis);04723(Retrograde endocannabinoid signaling);05010(Alzheimer disease);05012(Parkinson disease);05014(Amyotrophic lateral sclerosis);05016(Huntington disease);05020(Prion disease);05022(Pathways of neurodegeneration - multiple diseases);05208(Chemical carcinogenesis - reactive oxygen species);05415(Diabetic cardiomyopathy)	mitochondrially encoded NADH dehydrogenase 4L [Source:MGI Symbol;Acc:MGI:102497]	protein_coding	0.252969	-1.98297	2.07158e-81	1.57597e-79	down	yes
ENSMUSG00000028189	Ctbs	GO:0004553(hydrolase activity, hydrolyzing O-glycosyl compounds);GO:0004568(chitinase activity);GO:0005764(lysosome);GO:0005975(carbohydrate metabolic process);GO:0006032(chitin catabolic process);GO:0008061(chitin binding);GO:0008152(metabolic process);GO:0009313(oligosaccharide catabolic process);GO:0016787(hydrolase activity);GO:0016798(hydrolase activity, acting on glycosyl bonds);GO:0016798(…	NA	chitobiase [Source:MGI Symbol;Acc:MGI:1921495]	protein_coding;retained_intron;nonsense_mediated_decay	0.476493	-1.06947	2.2434e-81	1.70289e-79	down	yes
ENSMUSG00000045136	Tubb2b	GO:0000166(nucleotide binding);GO:0000226(microtubule cytoskeleton organization);GO:0000278(mitotic cell cycle);GO:0001764(neuron migration);GO:0003924(GTPase activity);GO:0005200(structural constituent of cytoskeleton);GO:0005525(GTP binding);GO:0005737(cytoplasm);GO:0005856(cytoskeleton);GO:0005874(microtubule);GO:0007010(cytoskeleton organization);GO:0007017(microtubule-based process);GO:00073…	04145(Phagosome);04540(Gap junction);04814(Motor proteins);05010(Alzheimer disease);05012(Parkinson disease);05014(Amyotrophic lateral sclerosis);05016(Huntington disease);05020(Prion disease);05022(Pathways of neurodegeneration - multiple diseases);05132(Salmonella infection);05132(Salmonella infection)	tubulin, beta 2B class IIB [Source:MGI Symbol;Acc:MGI:1920960]	protein_coding;protein_coding_CDS_not_defined	11.6231	3.53893	4.51313e-81	3.40302e-79	up	yes
ENSMUSG00000034652	Cd300a	GO:0001786(phosphatidylserine binding);GO:0001820(serotonin secretion);GO:0002376(immune system process);GO:0002552(serotonin secretion by mast cell);GO:0005515(protein binding);GO:0005886(plasma membrane);GO:0006898(receptor-mediated endocytosis);GO:0008429(phosphatidylethanolamine binding);GO:0014063(negative regulation of serotonin secretion);GO:0016020(membrane);GO:0019902(phosphatase binding…	NA	CD300A molecule [Source:MGI Symbol;Acc:MGI:2443411]	protein_coding;protein_coding_CDS_not_defined	9.54558	3.25483	4.79675e-81	3.60889e-79	up	yes
ENSMUSG00000027363	Usp8	GO:0000281(mitotic cytokinesis);GO:0002080(acrosomal membrane);GO:0004843(cysteine-type deubiquitinase activity);GO:0005515(protein binding);GO:0005634(nucleus);GO:0005737(cytoplasm);GO:0005768(endosome);GO:0005769(early endosome);GO:0005829(cytosol);GO:0005886(plasma membrane);GO:0006508(proteolysis);GO:0007032(endosome organization);GO:0007049(cell cycle);GO:0007265(Ras protein signal transduct…	04137(Mitophagy - animal);04144(Endocytosis);04934(Cushing syndrome);04934(Cushing syndrome)	ubiquitin specific peptidase 8 [Source:MGI Symbol;Acc:MGI:1934029]	protein_coding;protein_coding_CDS_not_defined	0.468162	-1.09492	5.1257e-81	3.84789e-79	down	yes
ENSMUSG00000018593	Sparc	GO:0001937(negative regulation of endothelial cell proliferation);GO:0005201(extracellular matrix structural constituent);GO:0005509(calcium ion binding);GO:0005515(protein binding);GO:0005518(collagen binding);GO:0005576(extracellular region);GO:0005604(basement membrane);GO:0005615(extracellular space);GO:0005737(cytoplasm);GO:0009986(cell surface);GO:0010595(positive regulation of endothelial …	NA	secreted acidic cysteine rich glycoprotein [Source:MGI Symbol;Acc:MGI:98373]	protein_coding;retained_intron	7.80357	2.96413	5.25647e-81	3.93739e-79	up	yes
ENSMUSG00000022439	Parvg	GO:0003779(actin binding);GO:0005515(protein binding);GO:0005737(cytoplasm);GO:0005856(cytoskeleton);GO:0005886(plasma membrane);GO:0005925(focal adhesion);GO:0007155(cell adhesion);GO:0007163(establishment or maintenance of cell polarity);GO:0015629(actin cytoskeleton);GO:0016020(membrane);GO:0030031(cell projection assembly);GO:0030036(actin cytoskeleton organization);GO:0034446(substrate adhes…	04510(Focal adhesion);04510(Focal adhesion)	parvin, gamma [Source:MGI Symbol;Acc:MGI:2158329]	protein_coding_CDS_not_defined;protein_coding	16.3171	4.02832	7.12372e-81	5.32435e-79	up	yes
ENSMUSG00000052837	Junb	GO:0000977(RNA polymerase II transcription regulatory region sequence-specific DNA binding);GO:0000978(RNA polymerase II cis-regulatory region sequence-specific DNA binding);GO:0000981(DNA-binding transcription factor activity, RNA polymerase II-specific);GO:0001228(DNA-binding transcription activator activity, RNA polymerase II-specific);GO:0001570(vasculogenesis);GO:0001649(osteoblast different…	04380(Osteoclast differentiation);04668(TNF signaling pathway);04935(Growth hormone synthesis, secretion and action);04935(Growth hormone synthesis, secretion and action)	jun B proto-oncogene [Source:MGI Symbol;Acc:MGI:96647]	protein_coding;protein_coding_CDS_not_defined	11.4255	3.51418	1.44924e-80	1.07845e-78	up	yes
ENSMUSG00000039542	Ncam1	GO:0005515(protein binding);GO:0005829(cytosol);GO:0005886(plasma membrane);GO:0007155(cell adhesion);GO:0009897(external side of plasma membrane);GO:0009986(cell surface);GO:0016020(membrane);GO:0016020(membrane)	03265(Virion - Ebolavirus, Lyssavirus and Morbillivirus);04514(Cell adhesion molecules);05020(Prion disease);05020(Prion disease)	neural cell adhesion molecule 1 [Source:MGI Symbol;Acc:MGI:97281]	protein_coding	18.0081	4.17057	1.77346e-80	1.31684e-78	up	yes
ENSMUSG00000038497	Tmco3	GO:0003674(molecular_function);GO:0006811(ion transport);GO:0006812(cation transport);GO:0008150(biological_process);GO:0015297(antiporter activity);GO:0015386(potassium:proton antiporter activity);GO:0016020(membrane);GO:0055085(transmembrane transport);GO:0071805(potassium ion transmembrane transport);GO:1902600(proton transmembrane transport);GO:1902600(proton transmembrane transport)	NA	transmembrane and coiled-coil domains 3 [Source:MGI Symbol;Acc:MGI:2444946]	protein_coding;retained_intron;protein_coding_CDS_not_defined	0.296749	-1.75269	2.06845e-80	1.53254e-78	down	yes
ENSMUSG00000024646	Cyb5a	GO:0004768(stearoyl-CoA 9-desaturase activity);GO:0005739(mitochondrion);GO:0005741(mitochondrial outer membrane);GO:0005783(endoplasmic reticulum);GO:0005789(endoplasmic reticulum membrane);GO:0005829(cytosol);GO:0006631(fatty acid metabolic process);GO:0016020(membrane);GO:0019899(enzyme binding);GO:0020037(heme binding);GO:0043231(intracellular membrane-bounded organelle);GO:0046872(metal ion …	NA	cytochrome b5 type A (microsomal) [Source:MGI Symbol;Acc:MGI:1926952]	protein_coding;retained_intron;nonsense_mediated_decay;protein_coding_CDS_not_defined	0.313338	-1.67421	2.61243e-80	1.93138e-78	down	yes
ENSMUSG00000036856	Wnt4	GO:0001656(metanephros development);GO:0001658(branching involved in ureteric bud morphogenesis);GO:0001822(kidney development);GO:0001823(mesonephros development);GO:0001837(epithelial to mesenchymal transition);GO:0001838(embryonic epithelial tube formation);GO:0001889(liver development);GO:0003714(transcription corepressor activity);GO:0005102(signaling receptor binding);GO:0005109(frizzled bi…	04150(mTOR signaling pathway);04310(Wnt signaling pathway);04360(Axon guidance);04390(Hippo signaling pathway);04550(Signaling pathways regulating pluripotency of stem cells);04916(Melanogenesis);04919(Thyroid hormone signaling pathway);04934(Cushing syndrome);05010(Alzheimer disease);05022(Pathways of neurodegeneration - multiple diseases);05165(Human papillomavirus infection);05200(Pathways in …	wingless-type MMTV integration site family, member 4 [Source:MGI Symbol;Acc:MGI:98957]	protein_coding	46.4057	5.53623	2.9413e-80	2.16981e-78	up	yes
ENSMUSG00000025453	Nnt	GO:0016020(membrane);GO:0016491(oxidoreductase activity);GO:0016491(oxidoreductase activity)	00760(Nicotinate and nicotinamide metabolism);00760(Nicotinate and nicotinamide metabolism)	nicotinamide nucleotide transhydrogenase [Source:MGI Symbol;Acc:MGI:109279]	protein_coding;retained_intron	0.454025	-1.13916	3.31307e-80	2.4388e-78	down	yes
ENSMUSG00000032997	Chpf	GO:0005575(cellular_component);GO:0005737(cytoplasm);GO:0005739(mitochondrion);GO:0005759(mitochondrial matrix);GO:0005794(Golgi apparatus);GO:0005829(cytosol);GO:0008376(acetylgalactosaminyltransferase activity);GO:0016020(membrane);GO:0016740(transferase activity);GO:0016757(glycosyltransferase activity);GO:0030206(chondroitin sulfate biosynthetic process);GO:0032580(Golgi cisterna membrane);GO…	00532(Glycosaminoglycan biosynthesis - chondroitin sulfate / dermatan sulfate);00532(Glycosaminoglycan biosynthesis - chondroitin sulfate / dermatan sulfate)	chondroitin polymerizing factor [Source:MGI Symbol;Acc:MGI:106576]	protein_coding;nonsense_mediated_decay;retained_intron	5.48485	2.45545	3.68622e-80	2.70763e-78	up	yes
ENSMUSG00000067736	Gm10222	NA	NA	predicted gene 10222 [Source:MGI Symbol;Acc:MGI:3642643]	unprocessed_pseudogene	0.25599	-1.96584	4.39689e-80	3.22268e-78	down	yes
ENSMUSG00000040170	Fmo2	GO:0004497(monooxygenase activity);GO:0004499(N,N-dimethylaniline monooxygenase activity);GO:0005783(endoplasmic reticulum);GO:0005789(endoplasmic reticulum membrane);GO:0006082(organic acid metabolic process);GO:0006739(NADP metabolic process);GO:0006805(xenobiotic metabolic process);GO:0009404(toxin metabolic process);GO:0016020(membrane);GO:0016491(oxidoreductase activity);GO:0043231(intracell…	00430(Taurine and hypotaurine metabolism);00982(Drug metabolism - cytochrome P450);00982(Drug metabolism - cytochrome P450)	flavin containing monooxygenase 2 [Source:MGI Symbol;Acc:MGI:1916776]	protein_coding;retained_intron;protein_coding_CDS_not_defined	0.225355	-2.14973	9.93992e-80	7.26979e-78	down	yes
ENSMUSG00000030884	Uqcrc2	GO:0004222(metalloendopeptidase activity);GO:0005515(protein binding);GO:0005654(nucleoplasm);GO:0005739(mitochondrion);GO:0005743(mitochondrial inner membrane);GO:0005750(mitochondrial respiratory chain complex III);GO:0005751(mitochondrial respiratory chain complex IV);GO:0006122(mitochondrial electron transport, ubiquinol to cytochrome c);GO:0006508(proteolysis);GO:0009410(response to xenobiot…	00190(Oxidative phosphorylation);04260(Cardiac muscle contraction);04714(Thermogenesis);04932(Non-alcoholic fatty liver disease);05010(Alzheimer disease);05012(Parkinson disease);05014(Amyotrophic lateral sclerosis);05016(Huntington disease);05020(Prion disease);05022(Pathways of neurodegeneration - multiple diseases);05208(Chemical carcinogenesis - reactive oxygen species);05415(Diabetic cardiom…	ubiquinol cytochrome c reductase core protein 2 [Source:MGI Symbol;Acc:MGI:1914253]	protein_coding;retained_intron;protein_coding_CDS_not_defined	0.458018	-1.12652	1.13408e-79	8.27658e-78	down	yes
ENSMUSG00000028132	Tlcd4	GO:0003674(molecular_function);GO:0005783(endoplasmic reticulum);GO:0016020(membrane);GO:0055088(lipid homeostasis);GO:0055088(lipid homeostasis)	NA	TLC domain containing 4 [Source:MGI Symbol;Acc:MGI:1923195]	protein_coding;retained_intron;protein_coding_CDS_not_defined	0.208145	-2.26434	1.54103e-79	1.12225e-77	down	yes
ENSMUSG00000022040	Ephx2	GO:0000287(magnesium ion binding);GO:0002539(prostaglandin production involved in inflammatory response);GO:0003824(catalytic activity);GO:0004301(epoxide hydrolase activity);GO:0005737(cytoplasm);GO:0005777(peroxisome);GO:0005829(cytosol);GO:0006629(lipid metabolic process);GO:0008152(metabolic process);GO:0009636(response to toxic substance);GO:0010628(positive regulation of gene expression);GO…	00590(Arachidonic acid metabolism);04146(Peroxisome);05207(Chemical carcinogenesis - receptor activation);05208(Chemical carcinogenesis - reactive oxygen species);05208(Chemical carcinogenesis - reactive oxygen species)	epoxide hydrolase 2, cytoplasmic [Source:MGI Symbol;Acc:MGI:99500]	protein_coding	0.191722	-2.38291	1.87336e-79	1.36136e-77	down	yes
ENSMUSG00000040690	Col16a1	GO:0005178(integrin binding);GO:0005576(extracellular region);GO:0005581(collagen trimer);GO:0005594(collagen type IX trimer);GO:0005615(extracellular space);GO:0007155(cell adhesion);GO:0030020(extracellular matrix structural constituent conferring tensile strength);GO:0030198(extracellular matrix organization);GO:0033622(integrin activation);GO:0033627(cell adhesion mediated by integrin);GO:005…	04974(Protein digestion and absorption);04974(Protein digestion and absorption)	collagen, type XVI, alpha 1 [Source:MGI Symbol;Acc:MGI:1095396]	nonsense_mediated_decay;protein_coding;protein_coding_CDS_not_defined;retained_intron	12.1473	3.60256	3.57512e-79	2.5925e-77	up	yes
ENSMUSG00000030707	Coro1a	GO:0001772(immunological synapse);GO:0001845(phagolysosome assembly);GO:0001891(phagocytic cup);GO:0003779(actin binding);GO:0003785(actin monomer binding);GO:0005515(protein binding);GO:0005737(cytoplasm);GO:0005769(early endosome);GO:0005829(cytosol);GO:0005856(cytoskeleton);GO:0005884(actin filament);GO:0005886(plasma membrane);GO:0005911(cell-cell junction);GO:0005938(cell cortex);GO:0006816(…	04145(Phagosome);05152(Tuberculosis);05152(Tuberculosis)	coronin, actin binding protein 1A [Source:MGI Symbol;Acc:MGI:1345961]	protein_coding;retained_intron	14.6702	3.87481	4.10254e-79	2.96864e-77	up	yes
ENSMUSG00000031441	Atp11a	GO:0000166(nucleotide binding);GO:0000287(magnesium ion binding);GO:0001701(in utero embryonic development);GO:0005215(transporter activity);GO:0005524(ATP binding);GO:0005768(endosome);GO:0005769(early endosome);GO:0005783(endoplasmic reticulum);GO:0005789(endoplasmic reticulum membrane);GO:0005794(Golgi apparatus);GO:0005886(plasma membrane);GO:0006869(lipid transport);GO:0010831(positive regul…	04148(Efferocytosis);04148(Efferocytosis)	ATPase, class VI, type 11A [Source:MGI Symbol;Acc:MGI:1354735]	protein_coding;retained_intron;nonsense_mediated_decay;protein_coding_CDS_not_defined	0.348386	-1.52124	4.61508e-79	3.33244e-77	down	yes
ENSMUSG00000029309	Sparcl1	GO:0005509(calcium ion binding);GO:0005515(protein binding);GO:0005518(collagen binding);GO:0005576(extracellular region);GO:0005615(extracellular space);GO:0007165(signal transduction);GO:0046872(metal ion binding);GO:0048856(anatomical structure development);GO:0050807(regulation of synapse organization);GO:0050840(extracellular matrix binding);GO:0062023(collagen-containing extracellular matri…	NA	SPARC-like 1 [Source:MGI Symbol;Acc:MGI:108110]	protein_coding	9.64773	3.27019	5.65579e-79	4.07528e-77	up	yes
ENSMUSG00000079523	Tmsb10	GO:0003779(actin binding);GO:0003785(actin monomer binding);GO:0005737(cytoplasm);GO:0005856(cytoskeleton);GO:0007015(actin filament organization);GO:0030036(actin cytoskeleton organization);GO:0030334(regulation of cell migration);GO:0042989(sequestering of actin monomers);GO:0042989(sequestering of actin monomers)	NA	thymosin beta 10 [Source:MGI Symbol;Acc:MGI:109146]	protein_coding	17.1742	4.10217	5.84441e-79	4.2023e-77	up	yes
ENSMUSG00000018927	Ccl6	GO:0002548(monocyte chemotaxis);GO:0005125(cytokine activity);GO:0005576(extracellular region);GO:0005615(extracellular space);GO:0006935(chemotaxis);GO:0006954(inflammatory response);GO:0006955(immune response);GO:0007186(G protein-coupled receptor signaling pathway);GO:0008009(chemokine activity);GO:0030593(neutrophil chemotaxis);GO:0031726(CCR1 chemokine receptor binding);GO:0042056(chemoattra…	04060(Cytokine-cytokine receptor interaction);04061(Viral protein interaction with cytokine and cytokine receptor);04062(Chemokine signaling pathway);04062(Chemokine signaling pathway)	C-C motif chemokine ligand 6 [Source:MGI Symbol;Acc:MGI:98263]	protein_coding;retained_intron	28.0644	4.81067	9.62577e-79	6.87768e-77	up	yes
ENSMUSG00000028199	Cryz	GO:0003723(RNA binding);GO:0003730(mRNA 3'-UTR binding);GO:0003960(NADPH:quinone reductase activity);GO:0005737(cytoplasm);GO:0005829(cytosol);GO:0008270(zinc ion binding);GO:0016491(oxidoreductase activity);GO:0016616(oxidoreductase activity, acting on the CH-OH group of donors, NAD or NADP as acceptor);GO:0042178(xenobiotic catabolic process);GO:0042802(identical protein binding);GO:0050661(NAD…	NA	crystallin, zeta [Source:MGI Symbol;Acc:MGI:88527]	protein_coding;retained_intron;nonsense_mediated_decay	0.422571	-1.24273	9.76907e-79	6.96547e-77	down	yes
ENSMUSG00000042797	Aqp11	GO:0001822(kidney development);GO:0005737(cytoplasm);GO:0005783(endoplasmic reticulum);GO:0005789(endoplasmic reticulum membrane);GO:0005886(plasma membrane);GO:0006486(protein glycosylation);GO:0006612(protein targeting to membrane);GO:0006833(water transport);GO:0008284(positive regulation of cell population proliferation);GO:0009986(cell surface);GO:0009992(cellular water homeostasis);GO:00152…	NA	aquaporin 11 [Source:MGI Symbol;Acc:MGI:1913583]	protein_coding;retained_intron	0.217294	-2.20228	1.12752e-78	8.02259e-77	down	yes
ENSMUSG00000038456	Dennd2a	GO:0005085(guanyl-nucleotide exchange factor activity);GO:0005737(cytoplasm);GO:0005829(cytosol);GO:0005856(cytoskeleton);GO:0015031(protein transport);GO:0015629(actin cytoskeleton);GO:0042147(retrograde transport, endosome to Golgi);GO:0042147(retrograde transport, endosome to Golgi)	NA	DENN domain containing 2A [Source:MGI Symbol;Acc:MGI:2444961]	protein_coding;retained_intron	7.28199	2.86433	1.68393e-78	1.19566e-76	up	yes
ENSMUSG00000015143	Actn1	GO:0001725(stress fiber);GO:0001726(ruffle);GO:0003725(double-stranded RNA binding);GO:0003779(actin binding);GO:0005178(integrin binding);GO:0005509(calcium ion binding);GO:0005515(protein binding);GO:0005519(cytoskeletal regulatory protein binding);GO:0005737(cytoplasm);GO:0005856(cytoskeleton);GO:0005884(actin filament);GO:0005886(plasma membrane);GO:0005903(brush border);GO:0005911(cell-cell …	04510(Focal adhesion);04520(Adherens junction);04530(Tight junction);04670(Leukocyte transendothelial migration);04810(Regulation of actin cytoskeleton);05146(Amoebiasis);05203(Viral carcinogenesis);05322(Systemic lupus erythematosus);05322(Systemic lupus erythematosus)	actinin, alpha 1 [Source:MGI Symbol;Acc:MGI:2137706]	protein_coding;retained_intron;protein_coding_CDS_not_defined	7.53664	2.91392	1.6994e-78	1.20414e-76	up	yes
ENSMUSG00000050721	Plekho2	GO:0003674(molecular_function);GO:0005575(cellular_component);GO:0071888(macrophage apoptotic process);GO:0071888(macrophage apoptotic process)	NA	pleckstrin homology domain containing, family O member 2 [Source:MGI Symbol;Acc:MGI:2143132]	protein_coding;protein_coding_CDS_not_defined	6.53855	2.70897	2.3934e-78	1.68537e-76	up	yes
ENSMUSG00000112129	Pbld1	GO:0003824(catalytic activity);GO:0005737(cytoplasm);GO:0009058(biosynthetic process);GO:0016853(isomerase activity);GO:0030277(maintenance of gastrointestinal epithelium);GO:0030512(negative regulation of transforming growth factor beta receptor signaling pathway);GO:0042802(identical protein binding);GO:0042802(identical protein binding)	NA	phenazine biosynthesis-like protein domain containing 1 [Source:MGI Symbol;Acc:MGI:1915621]	protein_coding;retained_intron;protein_coding_CDS_not_defined	0.197259	-2.34183	2.46336e-78	1.73106e-76	down	yes
ENSMUSG00000070942	Il1rl2	GO:0002376(immune system process);GO:0003953(NAD+ nucleosidase activity);GO:0004896(cytokine receptor activity);GO:0004908(interleukin-1 receptor activity);GO:0004909(interleukin-1, type I, activating receptor activity);GO:0005575(cellular_component);GO:0006954(inflammatory response);GO:0007165(signal transduction);GO:0016020(membrane);GO:0016787(hydrolase activity);GO:0019221(cytokine-mediated s…	04060(Cytokine-cytokine receptor interaction);04060(Cytokine-cytokine receptor interaction)	interleukin 1 receptor-like 2 [Source:MGI Symbol;Acc:MGI:1913107]	protein_coding;retained_intron	13.6681	3.77274	2.71214e-78	1.90196e-76	up	yes
ENSMUSG00000030688	Stard10	GO:0005737(cytoplasm);GO:0005829(cytosol);GO:0005902(microvillus);GO:0005929(cilium);GO:0006869(lipid transport);GO:0008289(lipid binding);GO:0016020(membrane);GO:0031514(motile cilium);GO:0032782(bile acid secretion);GO:0035360(positive regulation of peroxisome proliferator activated receptor signaling pathway);GO:0042995(cell projection);GO:0046581(intercellular canaliculus);GO:0046581(intercel…	NA	StAR related lipid transfer domain containing 10 [Source:MGI Symbol;Acc:MGI:1860093]	protein_coding;retained_intron;nonsense_mediated_decay	0.38738	-1.36818	2.8704e-78	2.00881e-76	down	yes
ENSMUSG00000019978	Epb41l2	GO:0003779(actin binding);GO:0005198(structural molecule activity);GO:0005515(protein binding);GO:0005654(nucleoplasm);GO:0005737(cytoplasm);GO:0005856(cytoskeleton);GO:0005886(plasma membrane);GO:0005938(cell cortex);GO:0007049(cell cycle);GO:0008092(cytoskeletal protein binding);GO:0008180(COP9 signalosome);GO:0008360(regulation of cell shape);GO:0015629(actin cytoskeleton);GO:0016020(membrane)…	NA	erythrocyte membrane protein band 4.1 like 2 [Source:MGI Symbol;Acc:MGI:103009]	retained_intron;protein_coding;protein_coding_CDS_not_defined	5.5866	2.48197	3.02876e-78	2.11096e-76	up	yes
ENSMUSG00000054843	Atrnl1	GO:0005112(Notch binding);GO:0005515(protein binding);GO:0005886(plasma membrane);GO:0007186(G protein-coupled receptor signaling pathway);GO:0016020(membrane);GO:0030246(carbohydrate binding)	NA	attractin like 1 [Source:MGI Symbol;Acc:MGI:2147749]	protein_coding	0.481677	-1.05386	4.25937e-78	2.95056e-76	down	yes
ENSMUSG00000037410	Tbc1d2b	GO:0005096(GTPase activator activity);GO:0005768(endosome);GO:0005769(early endosome);GO:0005829(cytosol);GO:0006897(endocytosis);GO:0006897(endocytosis)	NA	TBC1 domain family, member 2B [Source:MGI Symbol;Acc:MGI:1914266]	protein_coding;nonsense_mediated_decay;protein_coding_CDS_not_defined	4.49102	2.16704	4.36072e-78	3.01465e-76	up	yes
ENSMUSG00000000154	Slc22a18	GO:0005635(nuclear envelope);GO:0005737(cytoplasm);GO:0016020(membrane);GO:0016324(apical plasma membrane);GO:0022857(transmembrane transporter activity);GO:0031625(ubiquitin protein ligase binding);GO:0042908(xenobiotic transport);GO:0055085(transmembrane transport);GO:1990961(xenobiotic detoxification by transmembrane export across the plasma membrane);GO:1990961(xenobiotic detoxification by tr…	NA	solute carrier family 22 (organic cation transporter), member 18 [Source:MGI Symbol;Acc:MGI:1336884]	nonsense_mediated_decay;protein_coding	0.198184	-2.33509	4.90402e-78	3.38338e-76	down	yes
ENSMUSG00000027774	Gfm1	GO:0000166(nucleotide binding);GO:0003746(translation elongation factor activity);GO:0003924(GTPase activity);GO:0005525(GTP binding);GO:0005737(cytoplasm);GO:0005739(mitochondrion);GO:0006412(translation);GO:0006414(translational elongation);GO:0070125(mitochondrial translational elongation);GO:0070125(mitochondrial translational elongation)	NA	G elongation factor, mitochondrial 1 [Source:MGI Symbol;Acc:MGI:107339]	protein_coding;protein_coding_CDS_not_defined;retained_intron	0.429284	-1.22	5.04861e-78	3.4761e-76	down	yes
ENSMUSG00000050212	Eva1b	GO:0005575(cellular_component);GO:0016020(membrane);GO:0016020(membrane)	NA	eva-1 homolog B [Source:MGI Symbol;Acc:MGI:1922063]	protein_coding	4.75971	2.25087	5.30138e-78	3.64278e-76	up	yes
ENSMUSG00000020810	Cygb	GO:0001666(response to hypoxia);GO:0004096(catalase activity);GO:0004601(peroxidase activity);GO:0004784(superoxide dismutase activity);GO:0005344(oxygen carrier activity);GO:0005506(iron ion binding);GO:0005634(nucleus);GO:0005737(cytoplasm);GO:0006979(response to oxidative stress);GO:0010764(negative regulation of fibroblast migration);GO:0015671(oxygen transport);GO:0016491(oxidoreductase acti…	NA	cytoglobin [Source:MGI Symbol;Acc:MGI:2149481]	protein_coding	15.2039	3.92637	6.13648e-78	4.20812e-76	up	yes
ENSMUSG00000099858	Gm6652	NA	NA	predicted gene 6652 [Source:MGI Symbol;Acc:MGI:3647244]	processed_pseudogene	0.150616	-2.73105	8.7422e-78	5.98296e-76	down	yes
ENSMUSG00000017969	Ptgis	GO:0001516(prostaglandin biosynthetic process);GO:0001666(response to hypoxia);GO:0004497(monooxygenase activity);GO:0005506(iron ion binding);GO:0005615(extracellular space);GO:0005634(nucleus);GO:0005737(cytoplasm);GO:0005783(endoplasmic reticulum);GO:0005789(endoplasmic reticulum membrane);GO:0005901(caveola);GO:0006629(lipid metabolic process);GO:0006631(fatty acid metabolic process);GO:00066…	00590(Arachidonic acid metabolism);00590(Arachidonic acid metabolism)	prostaglandin I2 (prostacyclin) synthase [Source:MGI Symbol;Acc:MGI:1097156]	protein_coding;retained_intron	8.86526	3.14816	1.13193e-77	7.73113e-76	up	yes
ENSMUSG00000022014	Epsti1	GO:0003674(molecular_function);GO:0005575(cellular_component);GO:0008150(biological_process);GO:0008150(biological_process)	NA	epithelial stromal interaction 1 [Source:MGI Symbol;Acc:MGI:1915168]	protein_coding	12.8285	3.68128	1.13655e-77	7.74716e-76	up	yes
ENSMUSG00000026628	Atf3	GO:0000122(negative regulation of transcription by RNA polymerase II);GO:0000976(transcription cis-regulatory region binding);GO:0000977(RNA polymerase II transcription regulatory region sequence-specific DNA binding);GO:0000978(RNA polymerase II cis-regulatory region sequence-specific DNA binding);GO:0000981(DNA-binding transcription factor activity, RNA polymerase II-specific);GO:0001227(DNA-bi…	NA	activating transcription factor 3 [Source:MGI Symbol;Acc:MGI:109384]	protein_coding	22.8471	4.51394	1.1558e-77	7.86267e-76	up	yes
ENSMUSG00000023885	Thbs2	GO:0005509(calcium ion binding);GO:0005515(protein binding);GO:0005576(extracellular region);GO:0005604(basement membrane);GO:0007155(cell adhesion);GO:0008201(heparin binding);GO:0016525(negative regulation of angiogenesis);GO:0031012(extracellular matrix);GO:0031091(platelet alpha granule);GO:0051965(positive regulation of synapse assembly);GO:0062023(collagen-containing extracellular matrix);G…	04145(Phagosome);04151(PI3K-Akt signaling pathway);04510(Focal adhesion);04512(ECM-receptor interaction);04820(Cytoskeleton in muscle cells);05144(Malaria);05165(Human papillomavirus infection);05165(Human papillomavirus infection)	thrombospondin 2 [Source:MGI Symbol;Acc:MGI:98738]	protein_coding;retained_intron	23.0275	4.52528	1.17082e-77	7.94896e-76	up	yes
ENSMUSG00000064127	Med14	GO:0003712(transcription coregulator activity);GO:0003713(transcription coactivator activity);GO:0005634(nucleus);GO:0005654(nucleoplasm);GO:0006357(regulation of transcription by RNA polymerase II);GO:0016592(mediator complex);GO:0032968(positive regulation of transcription elongation by RNA polymerase II);GO:0035019(somatic stem cell population maintenance);GO:0045893(positive regulation of DNA…	04919(Thyroid hormone signaling pathway);04919(Thyroid hormone signaling pathway)	mediator complex subunit 14 [Source:MGI Symbol;Acc:MGI:1349442]	protein_coding;retained_intron	0.486648	-1.03905	1.36023e-77	9.19829e-76	down	yes
ENSMUSG00000057367	Birc2	GO:0000209(protein polyubiquitination);GO:0001666(response to hypoxia);GO:0001741(XY body);GO:0001890(placenta development);GO:0003713(transcription coactivator activity);GO:0004842(ubiquitin-protein transferase activity);GO:0005515(protein binding);GO:0005634(nucleus);GO:0005737(cytoplasm);GO:0006915(apoptotic process);GO:0008270(zinc ion binding);GO:0009898(cytoplasmic side of plasma membrane);…	04064(NF-kappa B signaling pathway);04120(Ubiquitin mediated proteolysis);04210(Apoptosis);04215(Apoptosis - multiple species);04217(Necroptosis);04390(Hippo signaling pathway);04510(Focal adhesion);04621(NOD-like receptor signaling pathway);04668(TNF signaling pathway);05132(Salmonella infection);05145(Toxoplasmosis);05168(Herpes simplex virus 1 infection);05200(Pathways in cancer);05202(Transcr…	baculoviral IAP repeat-containing 2 [Source:MGI Symbol;Acc:MGI:1197009]	protein_coding;retained_intron;protein_coding_CDS_not_defined	4.36162	2.12487	1.41812e-77	9.57076e-76	up	yes
ENSMUSG00000058715	Fcer1g	GO:0001798(positive regulation of type IIa hypersensitivity);GO:0001805(positive regulation of type III hypersensitivity);GO:0001812(positive regulation of type I hypersensitivity);GO:0002283(neutrophil activation involved in immune response);GO:0002292(T cell differentiation involved in immune response);GO:0002376(immune system process);GO:0002431(Fc receptor mediated stimulatory signaling pathw…	04071(Sphingolipid signaling pathway);04072(Phospholipase D signaling pathway);04611(Platelet activation);04625(C-type lectin receptor signaling pathway);04650(Natural killer cell mediated cytotoxicity);04664(Fc epsilon RI signaling pathway);05152(Tuberculosis);05310(Asthma);05310(Asthma)	Fc receptor, IgE, high affinity I, gamma polypeptide [Source:MGI Symbol;Acc:MGI:95496]	protein_coding;retained_intron	20.6674	4.36928	2.04824e-77	1.3796e-75	up	yes
ENSMUSG00000022235	Cmbl	GO:0003674(molecular_function);GO:0005737(cytoplasm);GO:0005829(cytosol);GO:0008150(biological_process);GO:0016787(hydrolase activity);GO:0016787(hydrolase activity)	NA	carboxymethylenebutenolidase homolog [Source:MGI Symbol;Acc:MGI:1916824]	protein_coding	0.203599	-2.2962	2.12689e-77	1.42975e-75	down	yes
ENSMUSG00000001467	Cyp51	GO:0001669(acrosomal vesicle);GO:0004497(monooxygenase activity);GO:0005506(iron ion binding);GO:0005783(endoplasmic reticulum);GO:0005789(endoplasmic reticulum membrane);GO:0006629(lipid metabolic process);GO:0006694(steroid biosynthetic process);GO:0006695(cholesterol biosynthetic process);GO:0008202(steroid metabolic process);GO:0008203(cholesterol metabolic process);GO:0008398(sterol 14-demet…	00100(Steroid biosynthesis);00100(Steroid biosynthesis)	cytochrome P450, family 51 [Source:MGI Symbol;Acc:MGI:106040]	protein_coding;retained_intron	0.181691	-2.46044	2.37286e-77	1.59197e-75	down	yes
ENSMUSG00000029103	Lrpap1	GO:0002091(negative regulation of receptor internalization);GO:0005768(endosome);GO:0005783(endoplasmic reticulum);GO:0005793(endoplasmic reticulum-Golgi intermediate compartment);GO:0005794(Golgi apparatus);GO:0005796(Golgi lumen);GO:0005801(cis-Golgi network);GO:0005886(plasma membrane);GO:0007165(signal transduction);GO:0008201(heparin binding);GO:0009986(cell surface);GO:0010916(negative regu…	04979(Cholesterol metabolism);04979(Cholesterol metabolism)	low density lipoprotein receptor-related protein associated protein 1 [Source:MGI Symbol;Acc:MGI:96829]	protein_coding;retained_intron;protein_coding_CDS_not_defined	0.330567	-1.59699	2.39348e-77	1.60264e-75	down	yes
ENSMUSG00000001025	S100a6	GO:0001726(ruffle);GO:0005509(calcium ion binding);GO:0005515(protein binding);GO:0005523(tropomyosin binding);GO:0005634(nucleus);GO:0005635(nuclear envelope);GO:0005737(cytoplasm);GO:0005829(cytosol);GO:0005886(plasma membrane);GO:0008270(zinc ion binding);GO:0009898(cytoplasmic side of plasma membrane);GO:0015075(ion transmembrane transporter activity);GO:0016020(membrane);GO:0034220(ion trans…	NA	S100 calcium binding protein A6 (calcyclin) [Source:MGI Symbol;Acc:MGI:1339467]	protein_coding;retained_intron;nonsense_mediated_decay	18.6214	4.21889	2.53867e-77	1.69653e-75	up	yes
ENSMUSG00000030341	Tnfrsf1a	GO:0000139(Golgi membrane);GO:0002020(protease binding);GO:0003176(aortic valve development);GO:0003177(pulmonary valve development);GO:0003332(negative regulation of extracellular matrix constituent secretion);GO:0005031(tumor necrosis factor receptor activity);GO:0005515(protein binding);GO:0005615(extracellular space);GO:0005794(Golgi apparatus);GO:0005886(plasma membrane);GO:0006366(transcrip…	04010(MAPK signaling pathway);04060(Cytokine-cytokine receptor interaction);04061(Viral protein interaction with cytokine and cytokine receptor);04064(NF-kappa B signaling pathway);04071(Sphingolipid signaling pathway);04150(mTOR signaling pathway);04210(Apoptosis);04215(Apoptosis - multiple species);04217(Necroptosis);04380(Osteoclast differentiation);04668(TNF signaling pathway);04920(Adipocyto…	tumor necrosis factor receptor superfamily, member 1a [Source:MGI Symbol;Acc:MGI:1314884]	protein_coding;nonsense_mediated_decay;retained_intron;protein_coding_CDS_not_defined	4.31227	2.10845	3.37256e-77	2.24939e-75	up	yes
ENSMUSG00000052821	Cysltr1	GO:0001631(cysteinyl leukotriene receptor activity);GO:0002437(inflammatory response to antigenic stimulus);GO:0004930(G protein-coupled receptor activity);GO:0004974(leukotriene receptor activity);GO:0005515(protein binding);GO:0005886(plasma membrane);GO:0006816(calcium ion transport);GO:0006935(chemotaxis);GO:0007165(signal transduction);GO:0007166(cell surface receptor signaling pathway);GO:0…	04020(Calcium signaling pathway);04080(Neuroactive ligand-receptor interaction);04080(Neuroactive ligand-receptor interaction)	cysteinyl leukotriene receptor 1 [Source:MGI Symbol;Acc:MGI:1926218]	protein_coding	13.9721	3.80447	3.53855e-77	2.35549e-75	up	yes
ENSMUSG00000042359	Osbpl6	GO:0005634(nucleus);GO:0005635(nuclear envelope);GO:0005737(cytoplasm);GO:0005768(endosome);GO:0005783(endoplasmic reticulum);GO:0005789(endoplasmic reticulum membrane);GO:0005829(cytosol);GO:0005886(plasma membrane);GO:0006869(lipid transport);GO:0008289(lipid binding);GO:0010008(endosome membrane);GO:0015248(sterol transporter activity);GO:0015485(cholesterol binding);GO:0015918(sterol transpor…	NA	oxysterol binding protein-like 6 [Source:MGI Symbol;Acc:MGI:2139014]	protein_coding;protein_coding_CDS_not_defined;nonsense_mediated_decay	0.396115	-1.33601	4.76098e-77	3.16303e-75	down	yes
ENSMUSG00000032089	Il10ra	GO:0004920(interleukin-10 receptor activity);GO:0005515(protein binding);GO:0005737(cytoplasm);GO:0005829(cytosol);GO:0005886(plasma membrane);GO:0010507(negative regulation of autophagy);GO:0016020(membrane);GO:0016324(apical plasma membrane);GO:0019221(cytokine-mediated signaling pathway);GO:0019969(interleukin-10 binding);GO:0032496(response to lipopolysaccharide);GO:0046427(positive regulatio…	04060(Cytokine-cytokine receptor interaction);04061(Viral protein interaction with cytokine and cytokine receptor);04630(JAK-STAT signaling pathway);05145(Toxoplasmosis);05152(Tuberculosis);05163(Human cytomegalovirus infection);05163(Human cytomegalovirus infection)	interleukin 10 receptor, alpha [Source:MGI Symbol;Acc:MGI:96538]	protein_coding;nonsense_mediated_decay	11.6753	3.54539	7.61538e-77	5.04956e-75	up	yes
ENSMUSG00000006435	Neurl1a	GO:0004842(ubiquitin-protein transferase activity);GO:0005515(protein binding);GO:0005737(cytoplasm);GO:0005886(plasma membrane);GO:0006417(regulation of translation);GO:0006513(protein monoubiquitination);GO:0007219(Notch signaling pathway);GO:0007288(sperm axoneme assembly);GO:0007519(skeletal muscle tissue development);GO:0007595(lactation);GO:0008285(negative regulation of cell population pro…	NA	neuralized E3 ubiquitin protein ligase 1A [Source:MGI Symbol;Acc:MGI:1334263]	protein_coding	17.9471	4.16568	9.42266e-77	6.23579e-75	up	yes
ENSMUSG00000003809	Gcdh	GO:0000062(fatty-acyl-CoA binding);GO:0003995(acyl-CoA dehydrogenase activity);GO:0004361(glutaryl-CoA dehydrogenase activity);GO:0005739(mitochondrion);GO:0005743(mitochondrial inner membrane);GO:0005759(mitochondrial matrix);GO:0006568(tryptophan metabolic process);GO:0006635(fatty acid beta-oxidation);GO:0006637(acyl-CoA metabolic process);GO:0016491(oxidoreductase activity);GO:0016627(oxidore…	00071(Fatty acid degradation);00310(Lysine degradation);00380(Tryptophan metabolism);00380(Tryptophan metabolism)	glutaryl-Coenzyme A dehydrogenase [Source:MGI Symbol;Acc:MGI:104541]	protein_coding;retained_intron	0.219395	-2.1884	9.81608e-77	6.48356e-75	down	yes
ENSMUSG00000024013	Fgd2	GO:0001726(ruffle);GO:0005085(guanyl-nucleotide exchange factor activity);GO:0005634(nucleus);GO:0005737(cytoplasm);GO:0005768(endosome);GO:0005769(early endosome);GO:0005856(cytoskeleton);GO:0005886(plasma membrane);GO:0007010(cytoskeleton organization);GO:0016020(membrane);GO:0031901(early endosome membrane);GO:0032587(ruffle membrane);GO:0042995(cell projection);GO:0046847(filopodium assembly)…	NA	FYVE, RhoGEF and PH domain containing 2 [Source:MGI Symbol;Acc:MGI:1347084]	retained_intron;nonsense_mediated_decay;protein_coding;protein_coding_CDS_not_defined	9.41225	3.23454	1.19973e-76	7.90896e-75	up	yes
ENSMUSG00000020486	Septin4	GO:0000166(nucleotide binding);GO:0000287(magnesium ion binding);GO:0001764(neuron migration);GO:0003924(GTPase activity);GO:0005515(protein binding);GO:0005525(GTP binding);GO:0005654(nucleoplasm);GO:0005737(cytoplasm);GO:0005739(mitochondrion);GO:0005829(cytosol);GO:0005929(cilium);GO:0005940(septin ring);GO:0007049(cell cycle);GO:0007283(spermatogenesis);GO:0007286(spermatid development);GO:00…	04210(Apoptosis);04215(Apoptosis - multiple species);04215(Apoptosis - multiple species)	septin 4 [Source:MGI Symbol;Acc:MGI:1270156]	protein_coding;retained_intron;protein_coding_CDS_not_defined	3.96165	1.9861	1.32166e-76	8.69593e-75	up	yes
ENSMUSG00000028362	Tnfsf8	GO:0005125(cytokine activity);GO:0005164(tumor necrosis factor receptor binding);GO:0005515(protein binding);GO:0005615(extracellular space);GO:0006955(immune response);GO:0007165(signal transduction);GO:0016020(membrane);GO:0043374(CD8-positive, alpha-beta T cell differentiation);GO:0045944(positive regulation of transcription by RNA polymerase II);GO:0050830(defense response to Gram-positive ba…	04060(Cytokine-cytokine receptor interaction)	tumor necrosis factor (ligand) superfamily, member 8 [Source:MGI Symbol;Acc:MGI:88328]	protein_coding	77.8513	6.28265	1.47483e-76	9.66637e-75	up	yes
ENSMUSG00000021003	Galc	GO:0004336(galactosylceramidase activity);GO:0005739(mitochondrion);GO:0005764(lysosome);GO:0006629(lipid metabolic process);GO:0006665(sphingolipid metabolic process);GO:0006683(galactosylceramide catabolic process);GO:0008152(metabolic process);GO:0016042(lipid catabolic process);GO:0016787(hydrolase activity);GO:0016798(hydrolase activity, acting on glycosyl bonds);GO:0042552(myelination);GO:0…	00600(Sphingolipid metabolism);04142(Lysosome);04142(Lysosome)	galactosylceramidase [Source:MGI Symbol;Acc:MGI:95636]	protein_coding;retained_intron;protein_coding_CDS_not_defined	0.466477	-1.10012	1.89432e-76	1.2392e-74	down	yes
ENSMUSG00000003526	Prodh	GO:0004657(proline dehydrogenase activity);GO:0005654(nucleoplasm);GO:0005739(mitochondrion);GO:0005743(mitochondrial inner membrane);GO:0005759(mitochondrial matrix);GO:0006560(proline metabolic process);GO:0006562(proline catabolic process);GO:0010133(proline catabolic process to glutamate);GO:0016491(oxidoreductase activity);GO:0016597(amino acid binding);GO:0043231(intracellular membrane-boun…	00330(Arginine and proline metabolism);00330(Arginine and proline metabolism)	proline dehydrogenase [Source:MGI Symbol;Acc:MGI:97770]	protein_coding;retained_intron;protein_coding_CDS_not_defined;nonsense_mediated_decay	0.386871	-1.37008	2.01743e-76	1.31721e-74	down	yes
ENSMUSG00000048022	Tmem229a	GO:0003674(molecular_function);GO:0005575(cellular_component);GO:0008150(biological_process);GO:0016020(membrane)	NA	transmembrane protein 229A [Source:MGI Symbol;Acc:MGI:2442812]	protein_coding	0.290232	-1.78472	2.05154e-76	1.33691e-74	down	yes
ENSMUSG00000101111	Gm28437	NA	NA	predicted gene 28437 [Source:MGI Symbol;Acc:MGI:5579143]	unprocessed_pseudogene	0.457783	-1.12727	2.5417e-76	1.65317e-74	down	yes
ENSMUSG00000040249	Lrp1	GO:0005509(calcium ion binding);GO:0005515(protein binding);GO:0005769(early endosome);GO:0006897(endocytosis);GO:0006898(receptor-mediated endocytosis);GO:0006909(phagocytosis);GO:0016020(membrane);GO:0016323(basolateral plasma membrane);GO:0016964(alpha-2 macroglobulin receptor activity);GO:0032050(clathrin heavy chain binding);GO:0034185(apolipoprotein binding);GO:0038024(cargo receptor activi…	04148(Efferocytosis);04979(Cholesterol metabolism);05010(Alzheimer disease);05144(Malaria);05144(Malaria)	low density lipoprotein receptor-related protein 1 [Source:MGI Symbol;Acc:MGI:96828]	protein_coding;retained_intron;nonsense_mediated_decay	7.76832	2.9576	2.74778e-76	1.78381e-74	up	yes
ENSMUSG00000070047	Fat1	GO:0002088(lens development in camera-type eye);GO:0003382(epithelial cell morphogenesis);GO:0003412(establishment of epithelial cell apical/basal polarity involved in camera-type eye morphogenesis);GO:0005509(calcium ion binding);GO:0005515(protein binding);GO:0005634(nucleus);GO:0005829(cytosol);GO:0005886(plasma membrane);GO:0005911(cell-cell junction);GO:0007015(actin filament organization);G…	NA	FAT atypical cadherin 1 [Source:MGI Symbol;Acc:MGI:109168]	retained_intron;protein_coding;nonsense_mediated_decay	4.33207	2.11506	2.88037e-76	1.86632e-74	up	yes
ENSMUSG00000041420	Meis3	GO:0000978(RNA polymerase II cis-regulatory region sequence-specific DNA binding);GO:0001228(DNA-binding transcription activator activity, RNA polymerase II-specific);GO:0001654(eye development);GO:0003677(DNA binding);GO:0003682(chromatin binding);GO:0005634(nucleus);GO:0006355(regulation of DNA-templated transcription);GO:0007420(brain development);GO:0008284(positive regulation of cell populat…	NA	Meis homeobox 3 [Source:MGI Symbol;Acc:MGI:108519]	protein_coding;retained_intron;nonsense_mediated_decay	15.8057	3.98237	2.98664e-76	1.93151e-74	up	yes
ENSMUSG00000026547	Tagln2	GO:0005515(protein binding);GO:0007015(actin filament organization);GO:0015629(actin cytoskeleton);GO:0030855(epithelial cell differentiation);GO:0051015(actin filament binding);GO:0051015(actin filament binding)	NA	transgelin 2 [Source:MGI Symbol;Acc:MGI:1312985]	protein_coding;retained_intron	3.87663	1.9548	5.13916e-76	3.30477e-74	up	yes
ENSMUSG00000060147	Serpinb6a	GO:0002020(protease binding);GO:0004867(serine-type endopeptidase inhibitor activity);GO:0005515(protein binding);GO:0005615(extracellular space);GO:0005737(cytoplasm);GO:0007605(sensory perception of sound);GO:0008406(gonad development);GO:0010951(negative regulation of endopeptidase activity);GO:0030414(peptidase inhibitor activity);GO:0062023(collagen-containing extracellular matrix);GO:007147…	05146(Amoebiasis);05146(Amoebiasis)	serine (or cysteine) peptidase inhibitor, clade B, member 6a [Source:MGI Symbol;Acc:MGI:103123]	protein_coding;protein_coding_CDS_not_defined;retained_intron	6.19216	2.63044	5.87131e-76	3.76848e-74	up	yes
ENSMUSG00000049775	Tmsb4x	GO:0003779(actin binding);GO:0003785(actin monomer binding);GO:0005515(protein binding);GO:0005634(nucleus);GO:0005737(cytoplasm);GO:0005829(cytosol);GO:0005856(cytoskeleton);GO:0007015(actin filament organization);GO:0014911(positive regulation of smooth muscle cell migration);GO:0019899(enzyme binding);GO:0030334(regulation of cell migration);GO:0042989(sequestering of actin monomers);GO:004589…	04810(Regulation of actin cytoskeleton);04810(Regulation of actin cytoskeleton)	thymosin, beta 4, X chromosome [Source:MGI Symbol;Acc:MGI:99510]	protein_coding	7.84795	2.97232	1.72503e-75	1.09892e-73	up	yes
ENSMUSG00000004267	Eno2	GO:0000015(phosphopyruvate hydratase complex);GO:0000287(magnesium ion binding);GO:0001917(photoreceptor inner segment);GO:0004634(phosphopyruvate hydratase activity);GO:0005737(cytoplasm);GO:0005829(cytosol);GO:0005886(plasma membrane);GO:0005938(cell cortex);GO:0006094(gluconeogenesis);GO:0006096(glycolytic process);GO:0009986(cell surface);GO:0016020(membrane);GO:0016829(lyase activity);GO:001…	00010(Glycolysis / Gluconeogenesis);03018(RNA degradation);04066(HIF-1 signaling pathway);04820(Cytoskeleton in muscle cells);04820(Cytoskeleton in muscle cells)	enolase 2, gamma neuronal [Source:MGI Symbol;Acc:MGI:95394]	retained_intron;protein_coding;nonsense_mediated_decay;protein_coding_CDS_not_defined	9.62306	3.2665	1.7901e-75	1.13825e-73	up	yes
ENSMUSG00000042073	Abhd14b	GO:0005634(nucleus);GO:0005654(nucleoplasm);GO:0005730(nucleolus);GO:0005737(cytoplasm);GO:0005829(cytosol);GO:0016740(transferase activity);GO:0016746(acyltransferase activity);GO:0016787(hydrolase activity);GO:0045944(positive regulation of transcription by RNA polymerase II);GO:0045944(positive regulation of transcription by RNA polymerase II)	NA	abhydrolase domain containing 14b [Source:MGI Symbol;Acc:MGI:1923741]	protein_coding	0.462942	-1.1111	1.80163e-75	1.14345e-73	down	yes
ENSMUSG00000041219	Arhgap11a	GO:0005096(GTPase activator activity);GO:0005634(nucleus);GO:0005759(mitochondrial matrix);GO:0007165(signal transduction);GO:0043547(positive regulation of GTPase activity);GO:0043547(positive regulation of GTPase activity)	NA	Rho GTPase activating protein 11A [Source:MGI Symbol;Acc:MGI:2444300]	protein_coding	6.64165	2.73154	2.07055e-75	1.30925e-73	up	yes
ENSMUSG00000035697	Arhgap45	GO:0005096(GTPase activator activity);GO:0005737(cytoplasm);GO:0005829(cytosol);GO:0005886(plasma membrane);GO:0007165(signal transduction);GO:0016020(membrane);GO:0032587(ruffle membrane);GO:0042995(cell projection);GO:0046872(metal ion binding);GO:0046872(metal ion binding)	NA	Rho GTPase activating protein 45 [Source:MGI Symbol;Acc:MGI:1917969]	protein_coding;retained_intron	7.04505	2.81661	2.11845e-75	1.33706e-73	up	yes
ENSMUSG00000024588	Fech	GO:0004325(ferrochelatase activity);GO:0005506(iron ion binding);GO:0005515(protein binding);GO:0005739(mitochondrion);GO:0005743(mitochondrial inner membrane);GO:0005759(mitochondrial matrix);GO:0006779(porphyrin-containing compound biosynthetic process);GO:0006783(heme biosynthetic process);GO:0006784(heme A biosynthetic process);GO:0006785(heme B biosynthetic process);GO:0008203(cholesterol me…	00860(Porphyrin metabolism);00860(Porphyrin metabolism)	ferrochelatase [Source:MGI Symbol;Acc:MGI:95513]	protein_coding;retained_intron;nonsense_mediated_decay;protein_coding_CDS_not_defined	0.494437	-1.01614	3.35418e-75	2.11307e-73	down	yes
ENSMUSG00000017868	Sgk2	GO:0000166(nucleotide binding);GO:0004672(protein kinase activity);GO:0004674(protein serine/threonine kinase activity);GO:0005524(ATP binding);GO:0005575(cellular_component);GO:0005634(nucleus);GO:0005654(nucleoplasm);GO:0005737(cytoplasm);GO:0006468(protein phosphorylation);GO:0015459(potassium channel regulator activity);GO:0016301(kinase activity);GO:0016310(phosphorylation);GO:0016740(transf…	04068(FoxO signaling pathway);04151(PI3K-Akt signaling pathway);04151(PI3K-Akt signaling pathway)	serum/glucocorticoid regulated kinase 2 [Source:MGI Symbol;Acc:MGI:1351318]	protein_coding;retained_intron	0.261771	-1.93362	3.87438e-75	2.43628e-73	down	yes
ENSMUSG00000026796	Niban2	GO:0003713(transcription coactivator activity);GO:0005654(nucleoplasm);GO:0005737(cytoplasm);GO:0005829(cytosol);GO:0005886(plasma membrane);GO:0005912(adherens junction);GO:0008285(negative regulation of cell population proliferation);GO:0016020(membrane);GO:0032274(gonadotropin secretion);GO:0043066(negative regulation of apoptotic process);GO:0045892(negative regulation of DNA-templated transc…	NA	niban apoptosis regulator 2 [Source:MGI Symbol;Acc:MGI:2442910]	protein_coding;protein_coding_CDS_not_defined;retained_intron	4.38436	2.13237	5.42813e-75	3.40703e-73	up	yes
ENSMUSG00000072620	Slfn2	GO:0000049(tRNA binding);GO:0002250(adaptive immune response);GO:0002309(T cell proliferation involved in immune response);GO:0002376(immune system process);GO:0002456(T cell mediated immunity);GO:0003723(RNA binding);GO:0004540(ribonuclease activity);GO:0005634(nucleus);GO:0005737(cytoplasm);GO:0005829(cytosol);GO:0008285(negative regulation of cell population proliferation);GO:0009617(response …	NA	schlafen 2 [Source:MGI Symbol;Acc:MGI:1313258]	protein_coding	9.79815	3.29251	8.43547e-75	5.28489e-73	up	yes
ENSMUSG00000035095	Fam167a	GO:0003674(molecular_function);GO:0008150(biological_process);GO:0008150(biological_process)	NA	family with sequence similarity 167, member A [Source:MGI Symbol;Acc:MGI:3606565]	protein_coding;retained_intron	72.1372	6.17267	9.49555e-75	5.93812e-73	up	yes
ENSMUSG00000061742	Slc22a12	GO:0005886(plasma membrane);GO:0009410(response to xenobiotic stimulus);GO:0015143(urate transmembrane transporter activity);GO:0015747(urate transport);GO:0016020(membrane);GO:0016324(apical plasma membrane);GO:0022857(transmembrane transporter activity);GO:0030165(PDZ domain binding);GO:0032869(cellular response to insulin stimulus);GO:0046415(urate metabolic process);GO:0055085(transmembrane t…	NA	solute carrier family 22 (organic anion/cation transporter), member 12 [Source:MGI Symbol;Acc:MGI:1195269]	protein_coding;protein_coding_CDS_not_defined	0.0887157	-3.49467	1.00909e-74	6.29888e-73	down	yes
ENSMUSG00000045725	Prr15	GO:0003674(molecular_function);GO:0005575(cellular_component);GO:0008150(biological_process);GO:0008150(biological_process)	NA	proline rich 15 [Source:MGI Symbol;Acc:MGI:1925254]	protein_coding;retained_intron	9.34627	3.22439	1.31893e-74	8.2179e-73	up	yes
ENSMUSG00000028339	Col15a1	GO:0005515(protein binding);GO:0005576(extracellular region);GO:0005581(collagen trimer);GO:0005604(basement membrane);GO:0005615(extracellular space);GO:0007155(cell adhesion);GO:0030020(extracellular matrix structural constituent conferring tensile strength);GO:0030198(extracellular matrix organization);GO:0062023(collagen-containing extracellular matrix);GO:0062023(collagen-containing extracel…	04974(Protein digestion and absorption);04974(Protein digestion and absorption)	collagen, type XV, alpha 1 [Source:MGI Symbol;Acc:MGI:88449]	protein_coding;protein_coding_CDS_not_defined	24.6839	4.6255	2.21529e-74	1.37526e-72	up	yes
ENSMUSG00000021094	Dhrs7	GO:0004090(carbonyl reductase (NADPH) activity);GO:0005783(endoplasmic reticulum);GO:0005789(endoplasmic reticulum membrane);GO:0016020(membrane);GO:0016491(oxidoreductase activity);GO:0016616(oxidoreductase activity, acting on the CH-OH group of donors, NAD or NADP as acceptor);GO:0042572(retinol metabolic process);GO:0052650(NADP-retinol dehydrogenase activity);GO:0052650(NADP-retinol dehydroge…	NA	dehydrogenase/reductase 7 [Source:MGI Symbol;Acc:MGI:1913625]	protein_coding;nonsense_mediated_decay;retained_intron	5.06438	2.34039	3.00774e-74	1.86381e-72	up	yes
ENSMUSG00000063931	Pepd	GO:0006508(proteolysis);GO:0008233(peptidase activity);GO:0008237(metallopeptidase activity);GO:0016787(hydrolase activity);GO:0016805(dipeptidase activity);GO:0030145(manganese ion binding);GO:0030574(collagen catabolic process);GO:0043069(negative regulation of programmed cell death);GO:0046872(metal ion binding);GO:0070006(metalloaminopeptidase activity);GO:0102009(proline dipeptidase activity…	NA	peptidase D [Source:MGI Symbol;Acc:MGI:97542]	protein_coding;retained_intron;nonsense_mediated_decay	0.495425	-1.01326	3.26281e-74	2.01455e-72	down	yes
ENSMUSG00000022479	Vdr	GO:0000122(negative regulation of transcription by RNA polymerase II);GO:0000791(euchromatin);GO:0000792(heterochromatin);GO:0000902(cell morphogenesis);GO:0000978(RNA polymerase II cis-regulatory region sequence-specific DNA binding);GO:0001501(skeletal system development);GO:0001651(dense fibrillar component);GO:0003677(DNA binding);GO:0003700(DNA-binding transcription factor activity);GO:00048…	04928(Parathyroid hormone synthesis, secretion and action);04961(Endocrine and other factor-regulated calcium reabsorption);04978(Mineral absorption);05152(Tuberculosis);05207(Chemical carcinogenesis - receptor activation);05207(Chemical carcinogenesis - receptor activation)	vitamin D (1,25-dihydroxyvitamin D3) receptor [Source:MGI Symbol;Acc:MGI:103076]	protein_coding;retained_intron	0.381761	-1.38926	3.31054e-74	2.04032e-72	down	yes
ENSMUSG00000079494	Nat8f5	GO:0001702(gastrulation with mouth forming second);GO:0004468(lysine N-acetyltransferase activity, acting on acetyl phosphate as donor);GO:0005783(endoplasmic reticulum);GO:0005789(endoplasmic reticulum membrane);GO:0005793(endoplasmic reticulum-Golgi intermediate compartment);GO:0005794(Golgi apparatus);GO:0007162(negative regulation of cell adhesion);GO:0007368(determination of left/right symme…	00480(Glutathione metabolism)	N-acetyltransferase 8 (GCN5-related) family member 5 [Source:MGI Symbol;Acc:MGI:1916299]	protein_coding	0.164511	-2.60374	3.35045e-74	2.06119e-72	down	yes
ENSMUSG00000046603	Tcaim	GO:0005739(mitochondrion);GO:0005739(mitochondrion)	NA	T cell activation inhibitor, mitochondrial [Source:MGI Symbol;Acc:MGI:1196217]	nonsense_mediated_decay;protein_coding;retained_intron;protein_coding_CDS_not_defined	0.304892	-1.71363	3.69537e-74	2.26929e-72	down	yes
ENSMUSG00000044811	Cd300c2	GO:0001819(positive regulation of cytokine production);GO:0002376(immune system process);GO:0005515(protein binding);GO:0005886(plasma membrane);GO:0016020(membrane);GO:0016020(membrane)	NA	CD300C molecule 2 [Source:MGI Symbol;Acc:MGI:2153249]	nonsense_mediated_decay;protein_coding;protein_coding_CDS_not_defined	29.9611	4.90502	6.36212e-74	3.89989e-72	up	yes
ENSMUSG00000037686	Aspg	GO:0003847(1-alkyl-2-acetylglycerophosphocholine esterase activity);GO:0004067(asparaginase activity);GO:0004622(lysophospholipase activity);GO:0005515(protein binding);GO:0006520(cellular amino acid metabolic process);GO:0006528(asparagine metabolic process);GO:0006629(lipid metabolic process);GO:0006644(phospholipid metabolic process);GO:0009066(aspartate family amino acid metabolic process);GO…	NA	asparaginase [Source:MGI Symbol;Acc:MGI:2144822]	nonsense_mediated_decay;retained_intron;protein_coding	0.185099	-2.43363	7.24501e-74	4.42517e-72	down	yes
ENSMUSG00000048578	Mlec	GO:0005783(endoplasmic reticulum);GO:0005789(endoplasmic reticulum membrane);GO:0005975(carbohydrate metabolic process);GO:0006487(protein N-linked glycosylation);GO:0008250(oligosaccharyltransferase complex);GO:0016020(membrane);GO:0019899(enzyme binding);GO:0030246(carbohydrate binding);GO:0030246(carbohydrate binding)	NA	malectin [Source:MGI Symbol;Acc:MGI:1924015]	protein_coding;protein_coding_CDS_not_defined	0.344887	-1.5358	9.84716e-74	6.00377e-72	down	yes
ENSMUSG00000030681	Mvp	GO:0005634(nucleus);GO:0005737(cytoplasm);GO:0005829(cytosol);GO:0005856(cytoskeleton);GO:0008283(cell population proliferation);GO:0019901(protein kinase binding);GO:0019903(protein phosphatase binding);GO:0031953(negative regulation of protein autophosphorylation);GO:0038127(ERBB signaling pathway);GO:0042059(negative regulation of epidermal growth factor receptor signaling pathway);GO:0042802(…	NA	major vault protein [Source:MGI Symbol;Acc:MGI:1925638]	protein_coding;retained_intron	5.18179	2.37345	9.9459e-74	6.05315e-72	up	yes
ENSMUSG00000045667	Smtnl2	GO:0005515(protein binding);GO:0005815(microtubule organizing center);GO:0030036(actin cytoskeleton organization);GO:0031941(filamentous actin);GO:0031941(filamentous actin)	NA	smoothelin-like 2 [Source:MGI Symbol;Acc:MGI:2442764]	protein_coding;protein_coding_CDS_not_defined	5.31336	2.40963	1.24002e-73	7.53343e-72	up	yes
ENSMUSG00000042096	Dao	GO:0003884(D-amino-acid oxidase activity);GO:0005737(cytoplasm);GO:0005741(mitochondrial outer membrane);GO:0005777(peroxisome);GO:0005782(peroxisomal matrix);GO:0005829(cytosol);GO:0006520(cellular amino acid metabolic process);GO:0006562(proline catabolic process);GO:0016491(oxidoreductase activity);GO:0019478(D-amino acid catabolic process);GO:0036088(D-serine catabolic process);GO:0042416(dop…	00260(Glycine, serine and threonine metabolism);00330(Arginine and proline metabolism);00470(D-Amino acid metabolism);04146(Peroxisome);04146(Peroxisome)	D-amino acid oxidase [Source:MGI Symbol;Acc:MGI:94859]	protein_coding;retained_intron	0.412298	-1.27824	1.34931e-73	8.18275e-72	down	yes
ENSMUSG00000032418	Me1	GO:0000287(magnesium ion binding);GO:0004470(malic enzyme activity);GO:0004471(malate dehydrogenase (decarboxylating) (NAD+) activity);GO:0004473(malate dehydrogenase (decarboxylating) (NADP+) activity);GO:0005515(protein binding);GO:0005737(cytoplasm);GO:0005739(mitochondrion);GO:0005829(cytosol);GO:0006090(pyruvate metabolic process);GO:0006108(malate metabolic process);GO:0006734(NADH metaboli…	00620(Pyruvate metabolism);03320(PPAR signaling pathway);03320(PPAR signaling pathway)	malic enzyme 1, NADP(+)-dependent, cytosolic [Source:MGI Symbol;Acc:MGI:97043]	protein_coding;protein_coding_CDS_not_defined	0.244224	-2.03372	1.7308e-73	1.04776e-71	down	yes
ENSMUSG00000064363	mt-Nd4	GO:0001666(response to hypoxia);GO:0001701(in utero embryonic development);GO:0003954(NADH dehydrogenase activity);GO:0005739(mitochondrion);GO:0005743(mitochondrial inner membrane);GO:0005747(mitochondrial respiratory chain complex I);GO:0006120(mitochondrial electron transport, NADH to ubiquinone);GO:0008137(NADH dehydrogenase (ubiquinone) activity);GO:0009060(aerobic respiration);GO:0015990(el…	00190(Oxidative phosphorylation);04714(Thermogenesis);04723(Retrograde endocannabinoid signaling);05010(Alzheimer disease);05012(Parkinson disease);05014(Amyotrophic lateral sclerosis);05016(Huntington disease);05020(Prion disease);05022(Pathways of neurodegeneration - multiple diseases);05208(Chemical carcinogenesis - reactive oxygen species);05415(Diabetic cardiomyopathy)	mitochondrially encoded NADH dehydrogenase 4 [Source:MGI Symbol;Acc:MGI:102498]	protein_coding	0.348817	-1.51946	1.87393e-73	1.1324e-71	down	yes
ENSMUSG00000027618	Nfs1	GO:0005634(nucleus);GO:0005654(nucleoplasm);GO:0005737(cytoplasm);GO:0005739(mitochondrion);GO:0005759(mitochondrial matrix);GO:0005813(centrosome);GO:0005829(cytosol);GO:0006777(Mo-molybdopterin cofactor biosynthetic process);GO:0016226(iron-sulfur cluster assembly);GO:0016740(transferase activity);GO:0018283(iron incorporation into metallo-sulfur cluster);GO:0030170(pyridoxal phosphate binding)…	00730(Thiamine metabolism);04122(Sulfur relay system);04122(Sulfur relay system)	nitrogen fixation gene 1 (S. cerevisiae) [Source:MGI Symbol;Acc:MGI:1316706]	protein_coding;retained_intron	0.448764	-1.15597	1.87971e-73	1.13388e-71	down	yes
ENSMUSG00000020143	Dock2	GO:0001766(membrane raft polarization);GO:0001768(establishment of T cell polarity);GO:0001771(immunological synapse formation);GO:0002277(myeloid dendritic cell activation involved in immune response);GO:0005085(guanyl-nucleotide exchange factor activity);GO:0005096(GTPase activator activity);GO:0005515(protein binding);GO:0005737(cytoplasm);GO:0005856(cytoskeleton);GO:0005886(plasma membrane);G…	04062(Chemokine signaling pathway);04062(Chemokine signaling pathway)	dedicator of cyto-kinesis 2 [Source:MGI Symbol;Acc:MGI:2149010]	protein_coding;retained_intron	8.55331	3.09648	2.18311e-73	1.3125e-71	up	yes
ENSMUSG00000034116	Vav1	GO:0001784(phosphotyrosine residue binding);GO:0005085(guanyl-nucleotide exchange factor activity);GO:0005515(protein binding);GO:0005737(cytoplasm);GO:0005829(cytosol);GO:0005911(cell-cell junction);GO:0006909(phagocytosis);GO:0006955(immune response);GO:0007165(signal transduction);GO:0007166(cell surface receptor signaling pathway);GO:0007186(G protein-coupled receptor signaling pathway);GO:00…	04015(Rap1 signaling pathway);04024(cAMP signaling pathway);04062(Chemokine signaling pathway);04510(Focal adhesion);04650(Natural killer cell mediated cytotoxicity);04660(T cell receptor signaling pathway);04662(B cell receptor signaling pathway);04664(Fc epsilon RI signaling pathway);04666(Fc gamma R-mediated phagocytosis);04670(Leukocyte transendothelial migration);04810(Regulation of actin cy…	vav 1 oncogene [Source:MGI Symbol;Acc:MGI:98923]	protein_coding;protein_coding_CDS_not_defined;retained_intron	19.2024	4.26322	2.18353e-73	1.3125e-71	up	yes
ENSMUSG00000039450	Dcxr	GO:0004090(carbonyl reductase (NADPH) activity);GO:0005515(protein binding);GO:0005829(cytosol);GO:0005881(cytoplasmic microtubule);GO:0005886(plasma membrane);GO:0005902(microvillus);GO:0005903(brush border);GO:0005975(carbohydrate metabolic process);GO:0005997(xylulose metabolic process);GO:0006006(glucose metabolic process);GO:0006739(NADP metabolic process);GO:0016020(membrane);GO:0016324(api…	00040(Pentose and glucuronate interconversions);00040(Pentose and glucuronate interconversions)	dicarbonyl L-xylulose reductase [Source:MGI Symbol;Acc:MGI:1915130]	protein_coding;protein_coding_CDS_not_defined;retained_intron	0.366584	-1.44778	2.8017e-73	1.68112e-71	down	yes
ENSMUSG00000033147	Slc22a15	GO:0005886(plasma membrane);GO:0006811(ion transport);GO:0006865(amino acid transport);GO:0015199(amino-acid betaine transmembrane transporter activity);GO:0015838(amino-acid betaine transport);GO:0016020(membrane);GO:0022857(transmembrane transporter activity);GO:0055085(transmembrane transport);GO:0098590(plasma membrane region);GO:0098590(plasma membrane region)	NA	solute carrier family 22 (organic anion/cation transporter), member 15 [Source:MGI Symbol;Acc:MGI:3607704]	protein_coding;protein_coding_CDS_not_defined;retained_intron;nonsense_mediated_decay	7.30743	2.86936	3.50816e-73	2.10132e-71	up	yes
ENSMUSG00000028859	Csf3r	GO:0004896(cytokine receptor activity);GO:0005515(protein binding);GO:0005886(plasma membrane);GO:0007155(cell adhesion);GO:0009897(external side of plasma membrane);GO:0016020(membrane);GO:0016064(immunoglobulin mediated immune response);GO:0019221(cytokine-mediated signaling pathway);GO:0030593(neutrophil chemotaxis);GO:0030666(endocytic vesicle membrane);GO:0045637(regulation of myeloid cell d…	04060(Cytokine-cytokine receptor interaction);04151(PI3K-Akt signaling pathway);04630(JAK-STAT signaling pathway);04640(Hematopoietic cell lineage);05200(Pathways in cancer);05200(Pathways in cancer)	colony stimulating factor 3 receptor [Source:MGI Symbol;Acc:MGI:1339755]	protein_coding;protein_coding_CDS_not_defined	18.8396	4.2357	3.90083e-73	2.33242e-71	up	yes
ENSMUSG00000038298	Pdzk1	GO:0005124(scavenger receptor binding);GO:0005515(protein binding);GO:0005886(plasma membrane);GO:0005903(brush border);GO:0015879(carnitine transport);GO:0016324(apical plasma membrane);GO:0030165(PDZ domain binding);GO:0031528(microvillus membrane);GO:0044877(protein-containing complex binding);GO:1904064(positive regulation of cation transmembrane transport);GO:1905477(positive regulation of p…	NA	PDZ domain containing 1 [Source:MGI Symbol;Acc:MGI:1928901]	protein_coding;nonsense_mediated_decay	0.258323	-1.95275	4.13256e-73	2.46665e-71	down	yes
ENSMUSG00000037348	Paqr7	GO:0003707(nuclear steroid receptor activity);GO:0005496(steroid binding);GO:0005886(plasma membrane);GO:0008289(lipid binding);GO:0016020(membrane);GO:0030154(cell differentiation);GO:0043401(steroid hormone mediated signaling pathway);GO:0046872(metal ion binding);GO:0048477(oogenesis);GO:0048545(response to steroid hormone);GO:0048545(response to steroid hormone)	05207(Chemical carcinogenesis - receptor activation);05207(Chemical carcinogenesis - receptor activation)	progestin and adipoQ receptor family member VII [Source:MGI Symbol;Acc:MGI:1919154]	protein_coding;protein_coding_CDS_not_defined	0.215285	-2.21568	4.33863e-73	2.58513e-71	down	yes
ENSMUSG00000049103	Ccr2	GO:0001525(angiogenesis);GO:0001650(fibrillar center);GO:0001666(response to hypoxia);GO:0001974(blood vessel remodeling);GO:0002246(wound healing involved in inflammatory response);GO:0002437(inflammatory response to antigenic stimulus);GO:0002548(monocyte chemotaxis);GO:0002724(regulation of T cell cytokine production);GO:0002827(positive regulation of T-helper 1 type immune response);GO:000282…	04060(Cytokine-cytokine receptor interaction);04061(Viral protein interaction with cytokine and cytokine receptor);04062(Chemokine signaling pathway);04062(Chemokine signaling pathway)	C-C motif chemokine receptor 2 [Source:MGI Symbol;Acc:MGI:106185]	protein_coding	16.2785	4.02489	5.09773e-73	3.03213e-71	up	yes
ENSMUSG00000079262	Slco1a6	GO:0005515(protein binding);GO:0005886(plasma membrane);GO:0006805(xenobiotic metabolic process);GO:0006811(ion transport);GO:0008206(bile acid metabolic process);GO:0008514(organic anion transmembrane transporter activity);GO:0009410(response to xenobiotic stimulus);GO:0009925(basal plasma membrane);GO:0015125(bile acid transmembrane transporter activity);GO:0015347(sodium-independent organic an…	04976(Bile secretion);04976(Bile secretion)	solute carrier organic anion transporter family, member 1a6 [Source:MGI Symbol;Acc:MGI:1351906]	protein_coding;retained_intron;protein_coding_CDS_not_defined	0.172837	-2.53252	5.41411e-73	3.2147e-71	down	yes
ENSMUSG00000022816	Fstl1	GO:0005509(calcium ion binding);GO:0005515(protein binding);GO:0005576(extracellular region);GO:0005615(extracellular space);GO:0008201(heparin binding);GO:0030154(cell differentiation);GO:0030510(regulation of BMP signaling pathway);GO:0043066(negative regulation of apoptotic process);GO:0043542(endothelial cell migration);GO:0045446(endothelial cell differentiation);GO:0061484(hematopoietic ste…	NA	follistatin-like 1 [Source:MGI Symbol;Acc:MGI:102793]	protein_coding;protein_coding_CDS_not_defined;retained_intron	8.32792	3.05796	5.99923e-73	3.55191e-71	up	yes
ENSMUSG00000022440	C1qtnf6	GO:0005515(protein binding);GO:0005576(extracellular region);GO:0005581(collagen trimer);GO:0005615(extracellular space);GO:0016020(membrane);GO:0032991(protein-containing complex);GO:0042802(identical protein binding);GO:0042802(identical protein binding)	NA	C1q and tumor necrosis factor related protein 6 [Source:MGI Symbol;Acc:MGI:1919959]	protein_coding;protein_coding_CDS_not_defined	16.4994	4.04435	6.00288e-73	3.55191e-71	up	yes
ENSMUSG00000031903	Pla2g15	GO:0004623(phospholipase A2 activity);GO:0005576(extracellular region);GO:0005615(extracellular space);GO:0005654(nucleoplasm);GO:0005739(mitochondrion);GO:0005764(lysosome);GO:0006629(lipid metabolic process);GO:0006631(fatty acid metabolic process);GO:0006650(glycerophospholipid metabolic process);GO:0006651(diacylglycerol biosynthetic process);GO:0006658(phosphatidylserine metabolic process);G…	00564(Glycerophospholipid metabolism);04142(Lysosome);04148(Efferocytosis);04148(Efferocytosis)	phospholipase A2, group XV [Source:MGI Symbol;Acc:MGI:2178076]	protein_coding;retained_intron;protein_coding_CDS_not_defined	6.58373	2.71891	6.1145e-73	3.61169e-71	up	yes
ENSMUSG00000052384	Nrros	GO:0005515(protein binding);GO:0005576(extracellular region);GO:0005783(endoplasmic reticulum);GO:0005789(endoplasmic reticulum membrane);GO:0005886(plasma membrane);GO:0006801(superoxide metabolic process);GO:0006954(inflammatory response);GO:0006955(immune response);GO:0007179(transforming growth factor beta receptor signaling pathway);GO:0009986(cell surface);GO:0014005(microglia development);…	04350(TGF-beta signaling pathway);04350(TGF-beta signaling pathway)	negative regulator of reactive oxygen species [Source:MGI Symbol;Acc:MGI:2445095]	protein_coding;protein_coding_CDS_not_defined	7.94068	2.98926	6.96626e-73	4.10768e-71	up	yes
ENSMUSG00000058921	Slc10a5	GO:0006811(ion transport);GO:0006814(sodium ion transport);GO:0008508(bile acid:sodium symporter activity);GO:0015293(symporter activity);GO:0015721(bile acid and bile salt transport);GO:0016020(membrane);GO:0055085(transmembrane transport)	NA	solute carrier family 10 (sodium/bile acid cotransporter family), member 5 [Source:MGI Symbol;Acc:MGI:2685251]	protein_coding	0.192873	-2.37428	8.07473e-73	4.75307e-71	down	yes
ENSMUSG00000037098	Rab11fip3	GO:0000139(Golgi membrane);GO:0005509(calcium ion binding);GO:0005515(protein binding);GO:0005654(nucleoplasm);GO:0005737(cytoplasm);GO:0005739(mitochondrion);GO:0005768(endosome);GO:0005794(Golgi apparatus);GO:0005813(centrosome);GO:0005856(cytoskeleton);GO:0007049(cell cycle);GO:0016020(membrane);GO:0030139(endocytic vesicle);GO:0030496(midbody);GO:0030666(endocytic vesicle membrane);GO:0031267…	04144(Endocytosis);04144(Endocytosis)	RAB11 family interacting protein 3 (class II) [Source:MGI Symbol;Acc:MGI:2444431]	protein_coding;retained_intron;protein_coding_CDS_not_defined	0.394914	-1.34039	1.17798e-72	6.92204e-71	down	yes
ENSMUSG00000028743	Akr7a5	GO:0004032(alditol:NADP+ 1-oxidoreductase activity);GO:0004033(aldo-keto reductase (NADP) activity);GO:0005635(nuclear envelope);GO:0005737(cytoplasm);GO:0005739(mitochondrion);GO:0005794(Golgi apparatus);GO:0005829(cytosol);GO:0006629(lipid metabolic process);GO:0016491(oxidoreductase activity);GO:0019119(phenanthrene-9,10-epoxide hydrolase activity);GO:0042802(identical protein binding);GO:0042…	00980(Metabolism of xenobiotics by cytochrome P450);00980(Metabolism of xenobiotics by cytochrome P450)	aldo-keto reductase family 7, member A5 [Source:MGI Symbol;Acc:MGI:107796]	protein_coding;protein_coding_CDS_not_defined	0.337712	-1.56613	1.60096e-72	9.39137e-71	down	yes
ENSMUSG00000011256	Adam19	GO:0001890(placenta development);GO:0004222(metalloendopeptidase activity);GO:0005515(protein binding);GO:0005634(nucleus);GO:0005794(Golgi apparatus);GO:0006508(proteolysis);GO:0006509(membrane protein ectodomain proteolysis);GO:0007507(heart development);GO:0008233(peptidase activity);GO:0008237(metallopeptidase activity);GO:0010628(positive regulation of gene expression);GO:0016020(membrane);G…	NA	ADAM metallopeptidase domain 19 [Source:MGI Symbol;Acc:MGI:105377]	protein_coding;retained_intron;protein_coding_CDS_not_defined	8.92732	3.15823	1.6502e-72	9.66359e-71	up	yes
ENSMUSG00000028541	B4galt2	GO:0000139(Golgi membrane);GO:0003831(beta-N-acetylglucosaminylglycopeptide beta-1,4-galactosyltransferase activity);GO:0003945(N-acetyllactosamine synthase activity);GO:0004461(lactose synthase activity);GO:0005654(nucleoplasm);GO:0005794(Golgi apparatus);GO:0005975(carbohydrate metabolic process);GO:0006486(protein glycosylation);GO:0007420(brain development);GO:0007613(memory);GO:0007626(locom…	00052(Galactose metabolism);00510(N-Glycan biosynthesis);00513(Various types of N-glycan biosynthesis);00514(Other types of O-glycan biosynthesis);00515(Mannose type O-glycan biosynthesis);00533(Glycosaminoglycan biosynthesis - keratan sulfate);00601(Glycosphingolipid biosynthesis - lacto and neolacto series);00601(Glycosphingolipid biosynthesis - lacto and neolacto series)	UDP-Gal:betaGlcNAc beta 1,4- galactosyltransferase, polypeptide 2 [Source:MGI Symbol;Acc:MGI:1858493]	protein_coding;nonsense_mediated_decay;protein_coding_CDS_not_defined	8.44693	3.07843	1.78213e-72	1.04183e-70	up	yes
ENSMUSG00000034161	Scx	GO:0000977(RNA polymerase II transcription regulatory region sequence-specific DNA binding);GO:0000978(RNA polymerase II cis-regulatory region sequence-specific DNA binding);GO:0000981(DNA-binding transcription factor activity, RNA polymerase II-specific);GO:0000987(cis-regulatory region sequence-specific DNA binding);GO:0001228(DNA-binding transcription activator activity, RNA polymerase II-spec…	NA	scleraxis scleraxis bHLH transcription factor [Source:MGI Symbol;Acc:MGI:102934]	retained_intron;protein_coding	11.8611	3.56817	1.96001e-72	1.14385e-70	up	yes
ENSMUSG00000030498	Gas2	GO:0001544(initiation of primordial ovarian follicle growth);GO:0001547(antral ovarian follicle growth);GO:0001725(stress fiber);GO:0005515(protein binding);GO:0005737(cytoplasm);GO:0005856(cytoskeleton);GO:0005884(actin filament);GO:0006915(apoptotic process);GO:0007049(cell cycle);GO:0008017(microtubule binding);GO:0008093(cytoskeletal anchor activity);GO:0008360(regulation of cell shape);GO:00…	NA	growth arrest specific 2 [Source:MGI Symbol;Acc:MGI:95657]	nonsense_mediated_decay;protein_coding;protein_coding_CDS_not_defined;retained_intron	0.20831	-2.2632	2.13916e-72	1.24627e-70	down	yes
ENSMUSG00000052560	Cpne8	GO:0005544(calcium-dependent phospholipid binding);GO:0005886(plasma membrane);GO:0046872(metal ion binding);GO:0071277(cellular response to calcium ion);GO:0071277(cellular response to calcium ion)	NA	copine VIII [Source:MGI Symbol;Acc:MGI:1914121]	protein_coding;nonsense_mediated_decay;retained_intron	6.77623	2.76048	2.56313e-72	1.49073e-70	up	yes
ENSMUSG00000058914	C1qtnf3	GO:0001819(positive regulation of cytokine production);GO:0005515(protein binding);GO:0005576(extracellular region);GO:0005581(collagen trimer);GO:0005615(extracellular space);GO:0010629(negative regulation of gene expression);GO:0032715(negative regulation of interleukin-6 production);GO:0032991(protein-containing complex);GO:0035356(cellular triglyceride homeostasis);GO:0042593(glucose homeosta…	NA	C1q and tumor necrosis factor related protein 3 [Source:MGI Symbol;Acc:MGI:1932136]	protein_coding	0.11725	-3.09234	2.79035e-72	1.62011e-70	down	yes
ENSMUSG00000069920	B3gnt9	GO:0000139(Golgi membrane);GO:0005794(Golgi apparatus);GO:0006486(protein glycosylation);GO:0006493(protein O-linked glycosylation);GO:0008194(UDP-glycosyltransferase activity);GO:0016020(membrane);GO:0016740(transferase activity);GO:0016757(glycosyltransferase activity);GO:0016758(hexosyltransferase activity);GO:0016758(hexosyltransferase activity)	NA	UDP-GlcNAc:betaGal beta-1,3-N-acetylglucosaminyltransferase 9 [Source:MGI Symbol;Acc:MGI:2142841]	protein_coding	9.71143	3.27968	3.13504e-72	1.81406e-70	up	yes
ENSMUSG00000018217	Pmp22	GO:0005886(plasma membrane);GO:0005923(bicellular tight junction);GO:0006915(apoptotic process);GO:0008285(negative regulation of cell population proliferation);GO:0010977(negative regulation of neuron projection development);GO:0016020(membrane);GO:0030154(cell differentiation);GO:0032060(bleb assembly);GO:0042552(myelination);GO:0043218(compact myelin);GO:0043218(compact myelin)	NA	peripheral myelin protein 22 [Source:MGI Symbol;Acc:MGI:97631]	protein_coding;protein_coding_CDS_not_defined	5.76044	2.52618	4.32279e-72	2.49711e-70	up	yes
ENSMUSG00000022679	Mpv17l	GO:0005515(protein binding);GO:0005737(cytoplasm);GO:0005739(mitochondrion);GO:0005777(peroxisome);GO:0005778(peroxisomal membrane);GO:0010730(negative regulation of hydrogen peroxide biosynthetic process);GO:0016020(membrane);GO:0034614(cellular response to reactive oxygen species);GO:0043231(intracellular membrane-bounded organelle);GO:0072593(reactive oxygen species metabolic process);GO:19010…	04146(Peroxisome);04146(Peroxisome)	Mpv17 transgene, kidney disease mutant-like [Source:MGI Symbol;Acc:MGI:2135951]	protein_coding;nonsense_mediated_decay	0.0759301	-3.71918	4.54297e-72	2.61986e-70	down	yes
ENSMUSG00000019461	Plscr3	GO:0000287(magnesium ion binding);GO:0005509(calcium ion binding);GO:0005634(nucleus);GO:0005739(mitochondrion);GO:0005743(mitochondrial inner membrane);GO:0005829(cytosol);GO:0005886(plasma membrane);GO:0006869(lipid transport);GO:0006915(apoptotic process);GO:0016020(membrane);GO:0017121(plasma membrane phospholipid scrambling);GO:0017124(SH3 domain binding);GO:0017128(phospholipid scramblase a…	NA	phospholipid scramblase 3 [Source:MGI Symbol;Acc:MGI:1917560]	protein_coding	4.87403	2.28512	4.99639e-72	2.87647e-70	up	yes
ENSMUSG00000026121	Sema4c	GO:0001755(neural crest cell migration);GO:0001843(neural tube closure);GO:0005515(protein binding);GO:0005886(plasma membrane);GO:0007399(nervous system development);GO:0007411(axon guidance);GO:0009653(anatomical structure morphogenesis);GO:0014069(postsynaptic density);GO:0016020(membrane);GO:0021535(cell migration in hindbrain);GO:0021549(cerebellum development);GO:0030154(cell differentiatio…	04360(Axon guidance);04360(Axon guidance)	sema domain, immunoglobulin domain (Ig), transmembrane domain (TM) and short cytoplasmic domain, (semaphorin) 4C [Source:MGI Symbol;Acc:MGI:109252]	protein_coding;retained_intron	3.74332	1.90432	5.08667e-72	2.92351e-70	up	yes
ENSMUSG00000031904	Slc7a6	GO:0003333(amino acid transmembrane transport);GO:0005886(plasma membrane);GO:0006809(nitric oxide biosynthetic process);GO:0006865(amino acid transport);GO:0015174(basic amino acid transmembrane transporter activity);GO:0015179(L-amino acid transmembrane transporter activity);GO:0015297(antiporter activity);GO:0015804(neutral amino acid transport);GO:0015820(leucine transport);GO:0015822(ornithi…	NA	solute carrier family 7 (cationic amino acid transporter, y+ system), member 6 [Source:MGI Symbol;Acc:MGI:2142598]	nonsense_mediated_decay;retained_intron;protein_coding	7.68782	2.94257	5.28709e-72	3.03358e-70	up	yes
ENSMUSG00000028843	Sh3bgrl3	GO:0005634(nucleus);GO:0005737(cytoplasm);GO:0005829(cytosol);GO:0005886(plasma membrane);GO:0007010(cytoskeleton organization);GO:0016020(membrane);GO:0016604(nuclear body);GO:0032587(ruffle membrane);GO:0042995(cell projection);GO:0042995(cell projection)	NA	SH3 domain binding glutamic acid-rich protein-like 3 [Source:MGI Symbol;Acc:MGI:1920973]	protein_coding;retained_intron	6.6873	2.74142	5.73695e-72	3.28616e-70	up	yes
ENSMUSG00000028179	Cth	GO:0004121(cystathionine beta-lyase activity);GO:0004123(cystathionine gamma-lyase activity);GO:0005515(protein binding);GO:0005516(calmodulin binding);GO:0005737(cytoplasm);GO:0005829(cytosol);GO:0006629(lipid metabolic process);GO:0006749(glutathione metabolic process);GO:0008285(negative regulation of cell population proliferation);GO:0008652(cellular amino acid biosynthetic process);GO:001682…	00260(Glycine, serine and threonine metabolism);00270(Cysteine and methionine metabolism);00450(Selenocompound metabolism);00450(Selenocompound metabolism)	cystathionine gamma lyase [Source:MGI Symbol;Acc:MGI:1339968]	protein_coding;retained_intron;protein_coding_CDS_not_defined	0.294794	-1.76222	6.00388e-72	3.4333e-70	down	yes
ENSMUSG00000026712	Mrc1	GO:0004888(transmembrane signaling receptor activity);GO:0005515(protein binding);GO:0005537(mannose binding);GO:0005768(endosome);GO:0005886(plasma membrane);GO:0006897(endocytosis);GO:0006898(receptor-mediated endocytosis);GO:0009986(cell surface);GO:0010008(endosome membrane);GO:0016020(membrane);GO:0030246(carbohydrate binding);GO:0038023(signaling receptor activity);GO:0038024(cargo receptor…	04145(Phagosome);05152(Tuberculosis);05152(Tuberculosis)	mannose receptor, C type 1 [Source:MGI Symbol;Acc:MGI:97142]	protein_coding;retained_intron	21.6096	4.4336	6.25412e-72	3.5704e-70	up	yes
ENSMUSG00000032314	Etfa	GO:0005515(protein binding);GO:0005739(mitochondrion);GO:0005759(mitochondrial matrix);GO:0009055(electron transfer activity);GO:0009063(cellular amino acid catabolic process);GO:0016491(oxidoreductase activity);GO:0017133(mitochondrial electron transfer flavoprotein complex);GO:0022904(respiratory electron transport chain);GO:0033539(fatty acid beta-oxidation using acyl-CoA dehydrogenase);GO:004…	NA	electron transferring flavoprotein, alpha polypeptide [Source:MGI Symbol;Acc:MGI:106092]	protein_coding;protein_coding_CDS_not_defined	0.341919	-1.54828	6.59596e-72	3.75926e-70	down	yes
ENSMUSG00000022186	Oxct1	GO:0005739(mitochondrion);GO:0006629(lipid metabolic process);GO:0008260(3-oxoacid CoA-transferase activity);GO:0008410(CoA-transferase activity);GO:0016740(transferase activity);GO:0035774(positive regulation of insulin secretion involved in cellular response to glucose stimulus);GO:0042182(ketone catabolic process);GO:0042802(identical protein binding);GO:0046950(cellular ketone body metabolic …	00280(Valine, leucine and isoleucine degradation);00650(Butanoate metabolism);00650(Butanoate metabolism)	3-oxoacid CoA transferase 1 [Source:MGI Symbol;Acc:MGI:1914291]	protein_coding;protein_coding_CDS_not_defined	0.258341	-1.95265	7.13821e-72	4.05474e-70	down	yes
ENSMUSG00000020664	Dld	GO:0001669(acrosomal vesicle);GO:0004148(dihydrolipoyl dehydrogenase activity);GO:0005515(protein binding);GO:0005634(nucleus);GO:0005737(cytoplasm);GO:0005739(mitochondrion);GO:0005759(mitochondrial matrix);GO:0005929(cilium);GO:0005947(mitochondrial alpha-ketoglutarate dehydrogenase complex);GO:0005967(mitochondrial pyruvate dehydrogenase complex);GO:0006086(acetyl-CoA biosynthetic process from…	00010(Glycolysis / Gluconeogenesis);00020(Citrate cycle (TCA cycle));00260(Glycine, serine and threonine metabolism);00280(Valine, leucine and isoleucine degradation);00310(Lysine degradation);00380(Tryptophan metabolism);00620(Pyruvate metabolism);00630(Glyoxylate and dicarboxylate metabolism);00640(Propanoate metabolism);00785(Lipoic acid metabolism);00785(Lipoic acid metabolism)	dihydrolipoamide dehydrogenase [Source:MGI Symbol;Acc:MGI:107450]	protein_coding;retained_intron	0.463481	-1.10942	7.22488e-72	4.09714e-70	down	yes
ENSMUSG00000020814	Mxra7	GO:0003674(molecular_function);GO:0005783(endoplasmic reticulum);GO:0008150(biological_process);GO:0016020(membrane);GO:0016020(membrane)	NA	matrix-remodelling associated 7 [Source:MGI Symbol;Acc:MGI:1914872]	protein_coding;nonsense_mediated_decay	10.7834	3.43074	7.40289e-72	4.19112e-70	up	yes
ENSMUSG00000022210	Dhrs4	GO:0000253(3-keto sterol reductase activity);GO:0001758(retinal dehydrogenase activity);GO:0004090(carbonyl reductase (NADPH) activity);GO:0005634(nucleus);GO:0005739(mitochondrion);GO:0005777(peroxisome);GO:0005778(peroxisomal membrane);GO:0006066(alcohol metabolic process);GO:0008202(steroid metabolic process);GO:0016491(oxidoreductase activity);GO:0016655(oxidoreductase activity, acting on NAD…	00830(Retinol metabolism);04146(Peroxisome);04146(Peroxisome)	dehydrogenase/reductase 4 [Source:MGI Symbol;Acc:MGI:90169]	protein_coding;retained_intron	0.291172	-1.78006	8.3889e-72	4.74147e-70	down	yes
ENSMUSG00000032011	Thy1	GO:0001525(angiogenesis);GO:0001952(regulation of cell-matrix adhesion);GO:0002693(positive regulation of cellular extravasation);GO:0005096(GTPase activator activity);GO:0005178(integrin binding);GO:0005783(endoplasmic reticulum);GO:0005829(cytosol);GO:0005886(plasma membrane);GO:0006469(negative regulation of protein kinase activity);GO:0007010(cytoskeleton organization);GO:0007155(cell adhesio…	04670(Leukocyte transendothelial migration);04670(Leukocyte transendothelial migration)	thymus cell antigen 1, theta [Source:MGI Symbol;Acc:MGI:98747]	protein_coding;retained_intron	21.969	4.4574	9.98358e-72	5.63345e-70	up	yes
ENSMUSG00000026193	Fn1	GO:0001525(angiogenesis);GO:0001932(regulation of protein phosphorylation);GO:0002020(protease binding);GO:0005102(signaling receptor binding);GO:0005178(integrin binding);GO:0005201(extracellular matrix structural constituent);GO:0005515(protein binding);GO:0005576(extracellular region);GO:0005577(fibrinogen complex);GO:0005604(basement membrane);GO:0005615(extracellular space);GO:0005793(endopl…	04151(PI3K-Akt signaling pathway);04510(Focal adhesion);04512(ECM-receptor interaction);04810(Regulation of actin cytoskeleton);04820(Cytoskeleton in muscle cells);04933(AGE-RAGE signaling pathway in diabetic complications);05100(Bacterial invasion of epithelial cells);05135(Yersinia infection);05146(Amoebiasis);05165(Human papillomavirus infection);05200(Pathways in cancer);05205(Proteoglycans i…	fibronectin 1 [Source:MGI Symbol;Acc:MGI:95566]	protein_coding;retained_intron;nonsense_mediated_decay	12.8593	3.68474	1.19526e-71	6.73336e-70	up	yes
ENSMUSG00000024679	Ms4a6d	GO:0016020(membrane);GO:0016020(membrane)	NA	membrane-spanning 4-domains, subfamily A, member 6D [Source:MGI Symbol;Acc:MGI:1916024]	protein_coding;retained_intron;protein_coding_CDS_not_defined	73.2836	6.19542	1.2865e-71	7.23538e-70	up	yes
ENSMUSG00000020473	Aebp1	GO:0000122(negative regulation of transcription by RNA polymerase II);GO:0000977(RNA polymerase II transcription regulatory region sequence-specific DNA binding);GO:0001227(DNA-binding transcription repressor activity, RNA polymerase II-specific);GO:0003677(DNA binding);GO:0004180(carboxypeptidase activity);GO:0004181(metallocarboxypeptidase activity);GO:0005516(calmodulin binding);GO:0005518(col…	NA	AE binding protein 1 [Source:MGI Symbol;Acc:MGI:1197012]	protein_coding;protein_coding_CDS_not_defined	7.82196	2.96753	1.31278e-71	7.37104e-70	up	yes
ENSMUSG00000047181	Samd14	GO:0005515(protein binding);GO:0005737(cytoplasm);GO:0007015(actin filament organization);GO:0014069(postsynaptic density);GO:0015629(actin cytoskeleton);GO:0019722(calcium-mediated signaling);GO:0030425(dendrite);GO:0031175(neuron projection development);GO:0051015(actin filament binding);GO:0051015(actin filament binding)	NA	sterile alpha motif domain containing 14 [Source:MGI Symbol;Acc:MGI:2384945]	protein_coding;protein_coding_CDS_not_defined	5.48898	2.45654	1.3258e-71	7.4319e-70	up	yes
ENSMUSG00000028127	Abcd3	GO:0000038(very long-chain fatty acid metabolic process);GO:0000166(nucleotide binding);GO:0005324(long-chain fatty acid transporter activity);GO:0005515(protein binding);GO:0005524(ATP binding);GO:0005739(mitochondrion);GO:0005743(mitochondrial inner membrane);GO:0005777(peroxisome);GO:0005778(peroxisomal membrane);GO:0005782(peroxisomal matrix);GO:0006633(fatty acid biosynthetic process);GO:000…	02010(ABC transporters);04146(Peroxisome);04146(Peroxisome)	ATP-binding cassette, sub-family D member 3 [Source:MGI Symbol;Acc:MGI:1349216]	protein_coding;nonsense_mediated_decay;retained_intron;protein_coding_CDS_not_defined	0.322676	-1.63184	1.35321e-71	7.57308e-70	down	yes
ENSMUSG00000046841	Ckap4	GO:0003674(molecular_function);GO:0005515(protein binding);GO:0005737(cytoplasm);GO:0005783(endoplasmic reticulum);GO:0005789(endoplasmic reticulum membrane);GO:0005791(rough endoplasmic reticulum);GO:0005811(lipid droplet);GO:0005856(cytoskeleton);GO:0005886(plasma membrane);GO:0008150(biological_process);GO:0009986(cell surface);GO:0016020(membrane);GO:0048471(perinuclear region of cytoplasm)	04141(Protein processing in endoplasmic reticulum)	cytoskeleton-associated protein 4 [Source:MGI Symbol;Acc:MGI:2444926]	protein_coding	8.67906	3.11754	1.43486e-71	8.01686e-70	up	yes
ENSMUSG00000026811	St6galnac6	GO:0000139(Golgi membrane);GO:0001574(ganglioside biosynthetic process);GO:0001665(alpha-N-acetylgalactosaminide alpha-2,6-sialyltransferase activity);GO:0005737(cytoplasm);GO:0005794(Golgi apparatus);GO:0006486(protein glycosylation);GO:0006629(lipid metabolic process);GO:0006677(glycosylceramide metabolic process);GO:0006687(glycosphingolipid metabolic process);GO:0008373(sialyltransferase acti…	00604(Glycosphingolipid biosynthesis - ganglio series);00604(Glycosphingolipid biosynthesis - ganglio series)	ST6 (alpha-N-acetyl-neuraminyl-2,3-beta-galactosyl-1,3)-N-acetylgalactosaminide alpha-2,6-sialyltransferase 6 [Source:MGI Symbol;Acc:MGI:1355316]	retained_intron;nonsense_mediated_decay;protein_coding	5.83053	2.54363	1.58517e-71	8.84218e-70	up	yes
ENSMUSG00000020695	Mrc2	GO:0005518(collagen binding);GO:0005886(plasma membrane);GO:0006897(endocytosis);GO:0009986(cell surface);GO:0016020(membrane);GO:0030246(carbohydrate binding);GO:0030574(collagen catabolic process);GO:0038023(signaling receptor activity);GO:0038023(signaling receptor activity)	04145(Phagosome);05152(Tuberculosis);05152(Tuberculosis)	mannose receptor, C type 2 [Source:MGI Symbol;Acc:MGI:107818]	protein_coding;protein_coding_CDS_not_defined;retained_intron	10.3979	3.37822	1.64399e-71	9.15532e-70	up	yes
ENSMUSG00000026620	Mark1	GO:0000166(nucleotide binding);GO:0000226(microtubule cytoskeleton organization);GO:0000287(magnesium ion binding);GO:0001764(neuron migration);GO:0001786(phosphatidylserine binding);GO:0004672(protein kinase activity);GO:0004674(protein serine/threonine kinase activity);GO:0005524(ATP binding);GO:0005546(phosphatidylinositol-4,5-bisphosphate binding);GO:0005737(cytoplasm);GO:0005856(cytoskeleton…	NA	MAP/microtubule affinity regulating kinase 1 [Source:MGI Symbol;Acc:MGI:2664902]	protein_coding	12.2823	3.61851	2.13651e-71	1.18787e-69	up	yes
ENSMUSG00000021048	Mthfd1	GO:0000105(histidine biosynthetic process);GO:0000166(nucleotide binding);GO:0001780(neutrophil homeostasis);GO:0001843(neural tube closure);GO:0003824(catalytic activity);GO:0004329(formate-tetrahydrofolate ligase activity);GO:0004477(methenyltetrahydrofolate cyclohydrolase activity);GO:0004486(methylenetetrahydrofolate dehydrogenase [NAD(P)+] activity);GO:0004487(methylenetetrahydrofolate dehyd…	00670(One carbon pool by folate);00670(One carbon pool by folate)	methylenetetrahydrofolate dehydrogenase (NADP+ dependent), methenyltetrahydrofolate cyclohydrolase, formyltetrahydrofolate synthase [Source:MGI Symbol;Acc:MGI:1342005]	protein_coding;retained_intron;protein_coding_CDS_not_defined	0.444819	-1.16871	4.22085e-71	2.34291e-69	down	yes
ENSMUSG00000056737	Capg	GO:0003779(actin binding);GO:0005634(nucleus);GO:0005654(nucleoplasm);GO:0005730(nucleolus);GO:0005737(cytoplasm);GO:0005814(centriole);GO:0019904(protein domain specific binding);GO:0044877(protein-containing complex binding);GO:0051015(actin filament binding);GO:0072686(mitotic spindle);GO:0090543(Flemming body);GO:0090543(Flemming body)	NA	capping actin protein, gelsolin like [Source:MGI Symbol;Acc:MGI:1098259]	protein_coding;retained_intron	15.5504	3.95888	4.8273e-71	2.67084e-69	up	yes
ENSMUSG00000033610	Pank1	GO:0000166(nucleotide binding);GO:0004594(pantothenate kinase activity);GO:0005524(ATP binding);GO:0005634(nucleus);GO:0005730(nucleolus);GO:0005737(cytoplasm);GO:0005768(endosome);GO:0005829(cytosol);GO:0015937(coenzyme A biosynthetic process);GO:0016301(kinase activity);GO:0016310(phosphorylation);GO:0016740(transferase activity);GO:0030136(clathrin-coated vesicle);GO:0031410(cytoplasmic vesicl…	00770(Pantothenate and CoA biosynthesis);00770(Pantothenate and CoA biosynthesis)	pantothenate kinase 1 [Source:MGI Symbol;Acc:MGI:1922985]	protein_coding;retained_intron	0.149143	-2.74523	5.73714e-71	3.16909e-69	down	yes
ENSMUSG00000038156	Spon1	GO:0005201(extracellular matrix structural constituent);GO:0005515(protein binding);GO:0005576(extracellular region);GO:0007155(cell adhesion);GO:0010954(positive regulation of protein processing);GO:0016485(protein processing);GO:0031012(extracellular matrix);GO:0046872(metal ion binding);GO:0050693(LBD domain binding);GO:0062023(collagen-containing extracellular matrix);GO:1902430(negative regu…	NA	spondin 1, (f-spondin) extracellular matrix protein [Source:MGI Symbol;Acc:MGI:2385287]	protein_coding	19.0987	4.2554	6.46151e-71	3.56345e-69	up	yes
ENSMUSG00000051790	Nlgn2	GO:0001966(thigmotaxis);GO:0002087(regulation of respiratory gaseous exchange by nervous system process);GO:0005515(protein binding);GO:0005886(plasma membrane);GO:0007155(cell adhesion);GO:0007158(neuron cell-cell adhesion);GO:0007268(chemical synaptic transmission);GO:0007416(synapse assembly);GO:0007630(jump response);GO:0008284(positive regulation of cell population proliferation);GO:0009986(…	04514(Cell adhesion molecules);04514(Cell adhesion molecules)	neuroligin 2 [Source:MGI Symbol;Acc:MGI:2681835]	protein_coding;retained_intron	9.94154	3.31347	8.98843e-71	4.94901e-69	up	yes
ENSMUSG00000033220	Rac2	GO:0000166(nucleotide binding);GO:0003924(GTPase activity);GO:0005515(protein binding);GO:0005525(GTP binding);GO:0005635(nuclear envelope);GO:0005737(cytoplasm);GO:0005829(cytosol);GO:0005884(actin filament);GO:0005886(plasma membrane);GO:0006935(chemotaxis);GO:0007015(actin filament organization);GO:0007165(signal transduction);GO:0007186(G protein-coupled receptor signaling pathway);GO:0007264…	04010(MAPK signaling pathway);04014(Ras signaling pathway);04015(Rap1 signaling pathway);04024(cAMP signaling pathway);04062(Chemokine signaling pathway);04071(Sphingolipid signaling pathway);04310(Wnt signaling pathway);04360(Axon guidance);04370(VEGF signaling pathway);04510(Focal adhesion);04520(Adherens junction);04613(Neutrophil extracellular trap formation);04650(Natural killer cell mediate…	Rac family small GTPase 2 [Source:MGI Symbol;Acc:MGI:97846]	protein_coding;nonsense_mediated_decay	13.2482	3.72772	1.04273e-70	5.73199e-69	up	yes
ENSMUSG00000025980	Hspd1	GO:0000166(nucleotide binding);GO:0001530(lipopolysaccharide binding);GO:0002039(p53 binding);GO:0002755(MyD88-dependent toll-like receptor signaling pathway);GO:0002842(positive regulation of T cell mediated immune response to tumor cell);GO:0003725(double-stranded RNA binding);GO:0005524(ATP binding);GO:0005615(extracellular space);GO:0005737(cytoplasm);GO:0005739(mitochondrion);GO:0005743(mito…	03018(RNA degradation);04940(Type I diabetes mellitus);05134(Legionellosis);05152(Tuberculosis);05417(Lipid and atherosclerosis);05417(Lipid and atherosclerosis)	heat shock protein 1 (chaperonin) [Source:MGI Symbol;Acc:MGI:96242]	protein_coding	0.380246	-1.39499	1.05792e-70	5.8061e-69	down	yes
ENSMUSG00000025650	Col7a1	GO:0004867(serine-type endopeptidase inhibitor activity);GO:0005515(protein binding);GO:0005576(extracellular region);GO:0005581(collagen trimer);GO:0005604(basement membrane);GO:0005615(extracellular space);GO:0007155(cell adhesion);GO:0030020(extracellular matrix structural constituent conferring tensile strength);GO:0030198(extracellular matrix organization);GO:0030414(peptidase inhibitor acti…	04974(Protein digestion and absorption);04974(Protein digestion and absorption)	collagen, type VII, alpha 1 [Source:MGI Symbol;Acc:MGI:88462]	protein_coding;retained_intron	5.66067	2.50097	1.18531e-70	6.4948e-69	up	yes
ENSMUSG00000030747	Dgat2	GO:0003846(2-acylglycerol O-acyltransferase activity);GO:0004144(diacylglycerol O-acyltransferase activity);GO:0005737(cytoplasm);GO:0005739(mitochondrion);GO:0005783(endoplasmic reticulum);GO:0005789(endoplasmic reticulum membrane);GO:0005811(lipid droplet);GO:0005829(cytosol);GO:0006071(glycerol metabolic process);GO:0006629(lipid metabolic process);GO:0006640(monoacylglycerol biosynthetic proc…	00561(Glycerolipid metabolism);04975(Fat digestion and absorption);04975(Fat digestion and absorption)	diacylglycerol O-acyltransferase 2 [Source:MGI Symbol;Acc:MGI:1915050]	protein_coding;protein_coding_CDS_not_defined;retained_intron;nonsense_mediated_decay	0.271657	-1.88014	1.36371e-70	7.46037e-69	down	yes
ENSMUSG00000021577	Sdha	GO:0000104(succinate dehydrogenase activity);GO:0005730(nucleolus);GO:0005739(mitochondrion);GO:0005743(mitochondrial inner membrane);GO:0005749(mitochondrial respiratory chain complex II, succinate dehydrogenase complex (ubiquinone));GO:0006099(tricarboxylic acid cycle);GO:0006105(succinate metabolic process);GO:0006121(mitochondrial electron transport, succinate to ubiquinone);GO:0007399(nervou…	00020(Citrate cycle (TCA cycle));00190(Oxidative phosphorylation);04714(Thermogenesis);04932(Non-alcoholic fatty liver disease);05010(Alzheimer disease);05012(Parkinson disease);05014(Amyotrophic lateral sclerosis);05016(Huntington disease);05020(Prion disease);05022(Pathways of neurodegeneration - multiple diseases);05208(Chemical carcinogenesis - reactive oxygen species);05415(Diabetic cardiomy…	succinate dehydrogenase complex, subunit A, flavoprotein (Fp) [Source:MGI Symbol;Acc:MGI:1914195]	protein_coding;protein_coding_CDS_not_defined;retained_intron	0.484321	-1.04596	1.40645e-70	7.68184e-69	down	yes
ENSMUSG00000015027	Galns	GO:0004065(arylsulfatase activity);GO:0005764(lysosome);GO:0008484(sulfuric ester hydrolase activity);GO:0016787(hydrolase activity);GO:0030207(chondroitin sulfate catabolic process);GO:0043890(N-acetylgalactosamine-6-sulfatase activity);GO:0046872(metal ion binding);GO:0046872(metal ion binding)	00531(Glycosaminoglycan degradation);04142(Lysosome);04142(Lysosome)	galactosamine (N-acetyl)-6-sulfatase [Source:MGI Symbol;Acc:MGI:1355303]	protein_coding;protein_coding_CDS_not_defined	0.327774	-1.60923	1.51863e-70	8.28129e-69	down	yes
ENSMUSG00000034227	Foxj1	GO:0000122(negative regulation of transcription by RNA polymerase II);GO:0000976(transcription cis-regulatory region binding);GO:0000978(RNA polymerase II cis-regulatory region sequence-specific DNA binding);GO:0000981(DNA-binding transcription factor activity, RNA polymerase II-specific);GO:0001228(DNA-binding transcription activator activity, RNA polymerase II-specific);GO:0002508(central toler…	NA	forkhead box J1 [Source:MGI Symbol;Acc:MGI:1347474]	protein_coding	56.3411	5.81611	1.69922e-70	9.25126e-69	up	yes
ENSMUSG00000041058	Wwp1	GO:0004842(ubiquitin-protein transferase activity);GO:0005515(protein binding);GO:0005634(nucleus);GO:0005737(cytoplasm);GO:0005829(cytosol);GO:0005886(plasma membrane);GO:0006511(ubiquitin-dependent protein catabolic process);GO:0016020(membrane);GO:0016567(protein ubiquitination);GO:0016740(transferase activity);GO:0030217(T cell differentiation);GO:0030324(lung development);GO:0043161(proteaso…	04120(Ubiquitin mediated proteolysis);04144(Endocytosis);04144(Endocytosis)	WW domain containing E3 ubiquitin protein ligase 1 [Source:MGI Symbol;Acc:MGI:1861728]	protein_coding	0.481457	-1.05452	1.78726e-70	9.71507e-69	down	yes
ENSMUSG00000079227	Ccr5	GO:0000165(MAPK cascade);GO:0003779(actin binding);GO:0004930(G protein-coupled receptor activity);GO:0004950(chemokine receptor activity);GO:0005737(cytoplasm);GO:0005768(endosome);GO:0005886(plasma membrane);GO:0006816(calcium ion transport);GO:0006935(chemotaxis);GO:0006952(defense response);GO:0006954(inflammatory response);GO:0006955(immune response);GO:0007165(signal transduction);GO:000718…	03250(Viral life cycle - HIV-1);03260(Virion - Human immunodeficiency virus);04060(Cytokine-cytokine receptor interaction);04061(Viral protein interaction with cytokine and cytokine receptor);04062(Chemokine signaling pathway);04144(Endocytosis);05145(Toxoplasmosis);05163(Human cytomegalovirus infection);05167(Kaposi sarcoma-associated herpesvirus infection);05170(Human immunodeficiency virus 1 i…	C-C motif chemokine receptor 5 [Source:MGI Symbol;Acc:MGI:107182]	protein_coding;nonsense_mediated_decay;protein_coding_CDS_not_defined	25.2719	4.65946	1.80842e-70	9.81441e-69	up	yes
ENSMUSG00000025804	Ccr1	GO:0004435(phosphatidylinositol phospholipase C activity);GO:0004930(G protein-coupled receptor activity);GO:0004950(chemokine receptor activity);GO:0005515(protein binding);GO:0005737(cytoplasm);GO:0005886(plasma membrane);GO:0006816(calcium ion transport);GO:0006874(cellular calcium ion homeostasis);GO:0006887(exocytosis);GO:0006935(chemotaxis);GO:0006954(inflammatory response);GO:0006955(immun…	04060(Cytokine-cytokine receptor interaction);04061(Viral protein interaction with cytokine and cytokine receptor);04062(Chemokine signaling pathway);05163(Human cytomegalovirus infection);05167(Kaposi sarcoma-associated herpesvirus infection)	C-C motif chemokine receptor 1 [Source:MGI Symbol;Acc:MGI:104618]	protein_coding	76.8589	6.26414	1.89959e-70	1.02928e-68	up	yes
ENSMUSG00000027809	Etfdh	GO:0004174(electron-transferring-flavoprotein dehydrogenase activity);GO:0005739(mitochondrion);GO:0005743(mitochondrial inner membrane);GO:0006979(response to oxidative stress);GO:0009055(electron transfer activity);GO:0016020(membrane);GO:0016491(oxidoreductase activity);GO:0017133(mitochondrial electron transfer flavoprotein complex);GO:0022900(electron transport chain);GO:0022904(respiratory …	NA	electron transferring flavoprotein, dehydrogenase [Source:MGI Symbol;Acc:MGI:106100]	retained_intron;protein_coding;protein_coding_CDS_not_defined	0.391655	-1.35234	1.92746e-70	1.04273e-68	down	yes
ENSMUSG00000068086	Cyp2d9	GO:0004497(monooxygenase activity);GO:0005506(iron ion binding);GO:0005737(cytoplasm);GO:0005739(mitochondrion);GO:0005783(endoplasmic reticulum);GO:0005789(endoplasmic reticulum membrane);GO:0006805(xenobiotic metabolic process);GO:0016020(membrane);GO:0016491(oxidoreductase activity);GO:0016705(oxidoreductase activity, acting on paired donors, with incorporation or reduction of molecular oxygen…	00140(Steroid hormone biosynthesis);04726(Serotonergic synapse);04726(Serotonergic synapse)	cytochrome P450, family 2, subfamily d, polypeptide 9 [Source:MGI Symbol;Acc:MGI:88606]	protein_coding;retained_intron;nonsense_mediated_decay	0.126629	-2.98132	2.27129e-70	1.22679e-68	down	yes
ENSMUSG00000022265	Ank	GO:0005315(inorganic phosphate transmembrane transporter activity);GO:0005347(ATP transmembrane transporter activity);GO:0005576(extracellular region);GO:0005886(plasma membrane);GO:0010467(gene expression);GO:0015114(phosphate ion transmembrane transporter activity);GO:0016020(membrane);GO:0030282(bone mineralization);GO:0030500(regulation of bone mineralization);GO:0030504(inorganic diphosphate…	NA	progressive ankylosis [Source:MGI Symbol;Acc:MGI:3045421]	protein_coding;retained_intron	7.12154	2.83219	3.23752e-70	1.74591e-68	up	yes
ENSMUSG00000029556	Hnf1a	GO:0000122(negative regulation of transcription by RNA polymerase II);GO:0000785(chromatin);GO:0000976(transcription cis-regulatory region binding);GO:0000978(RNA polymerase II cis-regulatory region sequence-specific DNA binding);GO:0000981(DNA-binding transcription factor activity, RNA polymerase II-specific);GO:0001221(transcription coregulator binding);GO:0001223(transcription coactivator bind…	04950(Maturity onset diabetes of the young);04950(Maturity onset diabetes of the young)	HNF1 homeobox A [Source:MGI Symbol;Acc:MGI:98504]	protein_coding;retained_intron;nonsense_mediated_decay	0.361958	-1.46611	3.76215e-70	2.02562e-68	down	yes
ENSMUSG00000028713	Cyp4b1	GO:0004497(monooxygenase activity);GO:0005506(iron ion binding);GO:0005783(endoplasmic reticulum);GO:0005789(endoplasmic reticulum membrane);GO:0016020(membrane);GO:0016491(oxidoreductase activity);GO:0016705(oxidoreductase activity, acting on paired donors, with incorporation or reduction of molecular oxygen);GO:0018879(biphenyl metabolic process);GO:0020037(heme binding);GO:0043231(intracellula…	NA	cytochrome P450, family 4, subfamily b, polypeptide 1 [Source:MGI Symbol;Acc:MGI:103225]	protein_coding;retained_intron;nonsense_mediated_decay	0.108489	-3.20437	4.26239e-70	2.28773e-68	down	yes
ENSMUSG00000040747	Cd53	GO:0001772(immunological synapse);GO:0005886(plasma membrane);GO:0005911(cell-cell junction);GO:0009986(cell surface);GO:0016020(membrane);GO:0042802(identical protein binding);GO:0070161(anchoring junction);GO:1901741(positive regulation of myoblast fusion)	NA	CD53 antigen [Source:MGI Symbol;Acc:MGI:88341]	protein_coding	18.7501	4.22882	4.35163e-70	2.33196e-68	up	yes
ENSMUSG00000060671	Atp8b2	GO:0000166(nucleotide binding);GO:0000287(magnesium ion binding);GO:0005215(transporter activity);GO:0005515(protein binding);GO:0005524(ATP binding);GO:0005730(nucleolus);GO:0005783(endoplasmic reticulum);GO:0005789(endoplasmic reticulum membrane);GO:0005794(Golgi apparatus);GO:0005802(trans-Golgi network);GO:0005829(cytosol);GO:0005886(plasma membrane);GO:0006869(lipid transport);GO:0007030(Gol…	NA	ATPase, class I, type 8B, member 2 [Source:MGI Symbol;Acc:MGI:1859660]	retained_intron;protein_coding	5.64025	2.49576	5.30131e-70	2.83641e-68	up	yes
ENSMUSG00000023992	Trem2	GO:0001530(lipopolysaccharide binding);GO:0001540(amyloid-beta binding);GO:0001774(microglial cell activation);GO:0001786(phosphatidylserine binding);GO:0001934(positive regulation of protein phosphorylation);GO:0002282(microglial cell activation involved in immune response);GO:0002588(positive regulation of antigen processing and presentation of peptide antigen via MHC class II);GO:0002862(negat…	04380(Osteoclast differentiation);04380(Osteoclast differentiation)	triggering receptor expressed on myeloid cells 2 [Source:MGI Symbol;Acc:MGI:1913150]	retained_intron;protein_coding;protein_coding_CDS_not_defined	54.2393	5.76127	7.91173e-70	4.21984e-68	up	yes
ENSMUSG00000022500	Litaf	GO:0000139(Golgi membrane);GO:0000978(RNA polymerase II cis-regulatory region sequence-specific DNA binding);GO:0001228(DNA-binding transcription activator activity, RNA polymerase II-specific);GO:0001817(regulation of cytokine production);GO:0003677(DNA binding);GO:0005515(protein binding);GO:0005634(nucleus);GO:0005654(nucleoplasm);GO:0005737(cytoplasm);GO:0005764(lysosome);GO:0005765(lysosomal…	04142(Lysosome);04142(Lysosome)	LPS-induced TN factor [Source:MGI Symbol;Acc:MGI:1929512]	protein_coding;retained_intron;protein_coding_CDS_not_defined	7.84233	2.97128	8.95365e-70	4.7681e-68	up	yes
ENSMUSG00000071713	Csf2rb	GO:0001558(regulation of cell growth);GO:0004896(cytokine receptor activity);GO:0005515(protein binding);GO:0005886(plasma membrane);GO:0007259(receptor signaling pathway via JAK-STAT);GO:0009897(external side of plasma membrane);GO:0015026(coreceptor activity);GO:0016020(membrane);GO:0016064(immunoglobulin mediated immune response);GO:0019221(cytokine-mediated signaling pathway);GO:0030526(granu…	04060(Cytokine-cytokine receptor interaction);04210(Apoptosis);04630(JAK-STAT signaling pathway);05200(Pathways in cancer);05200(Pathways in cancer)	colony stimulating factor 2 receptor, beta, low-affinity (granulocyte-macrophage) [Source:MGI Symbol;Acc:MGI:1339759]	protein_coding;retained_intron;protein_coding_CDS_not_defined	14.2046	3.82829	9.80465e-70	5.21314e-68	up	yes
ENSMUSG00000096917	2500002B13Rik	NA	NA	RIKEN cDNA 2500002B13 gene [Source:MGI Symbol;Acc:MGI:1925603]	lncRNA	0.244581	-2.03162	1.27988e-69	6.78399e-68	down	yes
ENSMUSG00000038608	Dock10	GO:0001782(B cell homeostasis);GO:0002315(marginal zone B cell differentiation);GO:0005085(guanyl-nucleotide exchange factor activity);GO:0005634(nucleus);GO:0005654(nucleoplasm);GO:0005737(cytoplasm);GO:0005829(cytosol);GO:0007264(small GTPase mediated signal transduction);GO:0030334(regulation of cell migration);GO:0031267(small GTPase binding);GO:0042995(cell projection);GO:0043197(dendritic s…	NA	dedicator of cytokinesis 10 [Source:MGI Symbol;Acc:MGI:2146320]	protein_coding;retained_intron	7.47254	2.9016	1.46304e-69	7.74273e-68	up	yes
ENSMUSG00000008318	Relt	GO:0005515(protein binding);GO:0005654(nucleoplasm);GO:0005737(cytoplasm);GO:0005886(plasma membrane);GO:0006915(apoptotic process);GO:0012501(programmed cell death);GO:0016020(membrane);GO:0048471(perinuclear region of cytoplasm);GO:0097186(amelogenesis);GO:0097186(amelogenesis)	04060(Cytokine-cytokine receptor interaction);04060(Cytokine-cytokine receptor interaction)	RELT tumor necrosis factor receptor [Source:MGI Symbol;Acc:MGI:2443373]	protein_coding;nonsense_mediated_decay	23.9204	4.58017	1.47098e-69	7.7727e-68	up	yes
ENSMUSG00000053644	Aldh7a1	GO:0004029(aldehyde dehydrogenase (NAD+) activity);GO:0004043(L-aminoadipate-semialdehyde dehydrogenase activity);GO:0005634(nucleus);GO:0005737(cytoplasm);GO:0005739(mitochondrion);GO:0005829(cytosol);GO:0008802(betaine-aldehyde dehydrogenase activity);GO:0016491(oxidoreductase activity);GO:0016620(oxidoreductase activity, acting on the aldehyde or oxo group of donors, NAD or NADP as acceptor);G…	00010(Glycolysis / Gluconeogenesis);00053(Ascorbate and aldarate metabolism);00071(Fatty acid degradation);00260(Glycine, serine and threonine metabolism);00280(Valine, leucine and isoleucine degradation);00310(Lysine degradation);00330(Arginine and proline metabolism);00340(Histidine metabolism);00380(Tryptophan metabolism);00410(beta-Alanine metabolism);00561(Glycerolipid metabolism);00620(Pyru…	aldehyde dehydrogenase family 7, member A1 [Source:MGI Symbol;Acc:MGI:108186]	protein_coding;retained_intron;protein_coding_CDS_not_defined	0.305901	-1.70887	1.67562e-69	8.84031e-68	down	yes
ENSMUSG00000035273	Hpse	GO:0005576(extracellular region);GO:0005615(extracellular space);GO:0005634(nucleus);GO:0005654(nucleoplasm);GO:0005764(lysosome);GO:0005765(lysosomal membrane);GO:0005886(plasma membrane);GO:0006898(receptor-mediated endocytosis);GO:0007155(cell adhesion);GO:0007160(cell-matrix adhesion);GO:0010033(response to organic substance);GO:0010575(positive regulation of vascular endothelial growth facto…	00531(Glycosaminoglycan degradation);05205(Proteoglycans in cancer);05205(Proteoglycans in cancer)	heparanase [Source:MGI Symbol;Acc:MGI:1343124]	protein_coding	23.0832	4.52877	1.74954e-69	9.21607e-68	up	yes
ENSMUSG00000025473	Adam8	GO:0000902(cell morphogenesis);GO:0001525(angiogenesis);GO:0002102(podosome);GO:0002523(leukocyte migration involved in inflammatory response);GO:0002675(positive regulation of acute inflammatory response);GO:0002693(positive regulation of cellular extravasation);GO:0004222(metalloendopeptidase activity);GO:0005178(integrin binding);GO:0005509(calcium ion binding);GO:0005515(protein binding);GO:0…	NA	a disintegrin and metallopeptidase domain 8 [Source:MGI Symbol;Acc:MGI:107825]	protein_coding;retained_intron;nonsense_mediated_decay	38.3433	5.2609	1.81753e-69	9.55943e-68	up	yes
ENSMUSG00000032875	Arhgef17	GO:0005085(guanyl-nucleotide exchange factor activity);GO:0005515(protein binding);GO:0030036(actin cytoskeleton organization);GO:0030036(actin cytoskeleton organization)	NA	Rho guanine nucleotide exchange factor 17 [Source:MGI Symbol;Acc:MGI:2673002]	protein_coding;retained_intron	3.10306	1.63369	2.06036e-69	1.08199e-67	up	yes
ENSMUSG00000048486	Fitm2	GO:0005739(mitochondrion);GO:0005783(endoplasmic reticulum);GO:0005789(endoplasmic reticulum membrane);GO:0006629(lipid metabolic process);GO:0007010(cytoskeleton organization);GO:0008654(phospholipid biosynthetic process);GO:0010866(regulation of triglyceride biosynthetic process);GO:0010890(positive regulation of sequestering of triglyceride);GO:0016020(membrane);GO:0016787(hydrolase activity);…	NA	fat storage-inducing transmembrane protein 2 [Source:MGI Symbol;Acc:MGI:2444508]	protein_coding	0.390911	-1.35509	2.71484e-69	1.4235e-67	down	yes
ENSMUSG00000100862	Atp6-ps	NA	NA	ATP synthase membrane subunit 6, pseudogene [Source:MGI Symbol;Acc:MGI:3809095]	unprocessed_pseudogene	0.446175	-1.16432	2.73181e-69	1.43019e-67	down	yes
ENSMUSG00000050335	Lgals3	GO:0001772(immunological synapse);GO:0002548(monocyte chemotaxis);GO:0005576(extracellular region);GO:0005634(nucleus);GO:0005654(nucleoplasm);GO:0005681(spliceosomal complex);GO:0005737(cytoplasm);GO:0005743(mitochondrial inner membrane);GO:0005829(cytosol);GO:0008380(RNA splicing);GO:0019863(IgE binding);GO:0019903(protein phosphatase binding);GO:0030246(carbohydrate binding);GO:0030593(neutrop…	NA	lectin, galactose binding, soluble 3 [Source:MGI Symbol;Acc:MGI:96778]	protein_coding	9.92744	3.31142	2.80219e-69	1.46479e-67	up	yes
ENSMUSG00000047945	Marcksl1	GO:0003779(actin binding);GO:0005516(calmodulin binding);GO:0005737(cytoplasm);GO:0005856(cytoskeleton);GO:0005886(plasma membrane);GO:0007015(actin filament organization);GO:0007417(central nervous system development);GO:0008021(synaptic vesicle);GO:0008283(cell population proliferation);GO:0008284(positive regulation of cell population proliferation);GO:0016020(membrane);GO:0042734(presynaptic …	04666(Fc gamma R-mediated phagocytosis);05140(Leishmaniasis)	MARCKS-like 1 [Source:MGI Symbol;Acc:MGI:97143]	protein_coding	9.11624	3.18844	2.87868e-69	1.50247e-67	up	yes
ENSMUSG00000036273	Lrrk2	GO:0000139(Golgi membrane);GO:0000149(SNARE binding);GO:0000165(MAPK cascade);GO:0000166(nucleotide binding);GO:0000287(magnesium ion binding);GO:0001933(negative regulation of protein phosphorylation);GO:0001934(positive regulation of protein phosphorylation);GO:0003779(actin binding);GO:0003924(GTPase activity);GO:0004672(protein kinase activity);GO:0004674(protein serine/threonine kinase activ…	05012(Parkinson disease);05022(Pathways of neurodegeneration - multiple diseases);05022(Pathways of neurodegeneration - multiple diseases)	leucine-rich repeat kinase 2 [Source:MGI Symbol;Acc:MGI:1913975]	protein_coding;retained_intron;protein_coding_CDS_not_defined	0.385771	-1.37418	3.25977e-69	1.69877e-67	down	yes
ENSMUSG00000037405	Icam1	GO:0001772(immunological synapse);GO:0002291(T cell activation via T cell receptor contact with antigen bound to MHC molecule on antigen presenting cell);GO:0002438(acute inflammatory response to antigenic stimulus);GO:0002457(T cell antigen processing and presentation);GO:0002693(positive regulation of cellular extravasation);GO:0005178(integrin binding);GO:0005615(extracellular space);GO:000715…	04064(NF-kappa B signaling pathway);04514(Cell adhesion molecules);04650(Natural killer cell mediated cytotoxicity);04668(TNF signaling pathway);04670(Leukocyte transendothelial migration);04933(AGE-RAGE signaling pathway in diabetic complications);05143(African trypanosomiasis);05144(Malaria);05150(Staphylococcus aureus infection);05164(Influenza A);05166(Human T-cell leukemia virus 1 infection)…	intercellular adhesion molecule 1 [Source:MGI Symbol;Acc:MGI:96392]	protein_coding;retained_intron	6.4844	2.69697	3.44808e-69	1.79416e-67	up	yes
ENSMUSG00000023019	Gpd1	GO:0004368(glycerol-3-phosphate dehydrogenase (quinone) activity);GO:0005737(cytoplasm);GO:0005739(mitochondrion);GO:0005829(cytosol);GO:0005975(carbohydrate metabolic process);GO:0006072(glycerol-3-phosphate metabolic process);GO:0006094(gluconeogenesis);GO:0006116(NADH oxidation);GO:0006127(glycerophosphate shuttle);GO:0006734(NADH metabolic process);GO:0009331(glycerol-3-phosphate dehydrogenas…	00564(Glycerophospholipid metabolism);00564(Glycerophospholipid metabolism)	glycerol-3-phosphate dehydrogenase 1 (soluble) [Source:MGI Symbol;Acc:MGI:95679]	protein_coding;retained_intron	0.214481	-2.22108	4.06319e-69	2.111e-67	down	yes
ENSMUSG00000023191	P3h3	GO:0005506(iron ion binding);GO:0005515(protein binding);GO:0005783(endoplasmic reticulum);GO:0008285(negative regulation of cell population proliferation);GO:0016491(oxidoreductase activity);GO:0016705(oxidoreductase activity, acting on paired donors, with incorporation or reduction of molecular oxygen);GO:0017185(peptidyl-lysine hydroxylation);GO:0019797(procollagen-proline 3-dioxygenase activi…	NA	prolyl 3-hydroxylase 3 [Source:MGI Symbol;Acc:MGI:1315208]	protein_coding;nonsense_mediated_decay;retained_intron	5.80694	2.53778	5.10375e-69	2.64758e-67	up	yes
ENSMUSG00000030562	Nox4	GO:0000902(cell morphogenesis);GO:0001725(stress fiber);GO:0003015(heart process);GO:0005634(nucleus);GO:0005730(nucleolus);GO:0005739(mitochondrion);GO:0005783(endoplasmic reticulum);GO:0005789(endoplasmic reticulum membrane);GO:0005886(plasma membrane);GO:0005925(focal adhesion);GO:0006801(superoxide metabolic process);GO:0006952(defense response);GO:0008285(negative regulation of cell populati…	04933(AGE-RAGE signaling pathway in diabetic complications);04936(Alcoholic liver disease);05010(Alzheimer disease);05022(Pathways of neurodegeneration - multiple diseases);05208(Chemical carcinogenesis - reactive oxygen species);05208(Chemical carcinogenesis - reactive oxygen species)	NADPH oxidase 4 [Source:MGI Symbol;Acc:MGI:1354184]	protein_coding;nonsense_mediated_decay;protein_coding_CDS_not_defined;retained_intron	0.453551	-1.14066	5.18622e-69	2.68627e-67	down	yes
ENSMUSG00000049971	Glt1d1	GO:0003674(molecular_function);GO:0005576(extracellular region);GO:0005829(cytosol);GO:0008150(biological_process);GO:0016740(transferase activity);GO:0016757(glycosyltransferase activity);GO:0016757(glycosyltransferase activity)	NA	glycosyltransferase 1 domain containing 1 [Source:MGI Symbol;Acc:MGI:2442755]	protein_coding;retained_intron	0.202651	-2.30293	5.63875e-69	2.91623e-67	down	yes
ENSMUSG00000028692	Akr1a1	GO:0004032(alditol:NADP+ 1-oxidoreductase activity);GO:0005737(cytoplasm);GO:0005829(cytosol);GO:0005886(plasma membrane);GO:0006629(lipid metabolic process);GO:0008106(alcohol dehydrogenase (NADP+) activity);GO:0016020(membrane);GO:0016324(apical plasma membrane);GO:0016491(oxidoreductase activity);GO:0016657(oxidoreductase activity, acting on NAD(P)H, nitrogenous group as acceptor);GO:0019640(g…	00010(Glycolysis / Gluconeogenesis);00040(Pentose and glucuronate interconversions);00053(Ascorbate and aldarate metabolism);00561(Glycerolipid metabolism);00620(Pyruvate metabolism);05208(Chemical carcinogenesis - reactive oxygen species);05208(Chemical carcinogenesis - reactive oxygen species)	aldo-keto reductase family 1, member A1 [Source:MGI Symbol;Acc:MGI:1929955]	protein_coding;protein_coding_CDS_not_defined	0.456284	-1.132	6.06608e-69	3.13249e-67	down	yes
ENSMUSG00000049288	Lix1l	NA	NA	Lix1-like [Source:MGI Symbol;Acc:MGI:3036267]	protein_coding;retained_intron	7.01814	2.81109	7.22239e-69	3.72029e-67	up	yes
ENSMUSG00000040351	Ankib1	GO:0000151(ubiquitin ligase complex);GO:0000209(protein polyubiquitination);GO:0004842(ubiquitin-protein transferase activity);GO:0005515(protein binding);GO:0005737(cytoplasm);GO:0006511(ubiquitin-dependent protein catabolic process);GO:0008270(zinc ion binding);GO:0016567(protein ubiquitination);GO:0016740(transferase activity);GO:0031624(ubiquitin conjugating enzyme binding);GO:0032436(positiv…	NA	ankyrin repeat and IBR domain containing 1 [Source:MGI Symbol;Acc:MGI:1918047]	protein_coding;retained_intron	0.373957	-1.41906	7.22619e-69	3.72029e-67	down	yes
ENSMUSG00000033318	Gstt2	GO:0004364(glutathione transferase activity);GO:0004602(glutathione peroxidase activity);GO:0005634(nucleus);GO:0005737(cytoplasm);GO:0005829(cytosol);GO:0006749(glutathione metabolic process);GO:0016740(transferase activity);GO:0098869(cellular oxidant detoxification);GO:1990830(cellular response to leukemia inhibitory factor);GO:1990830(cellular response to leukemia inhibitory factor)	00480(Glutathione metabolism);00980(Metabolism of xenobiotics by cytochrome P450);00982(Drug metabolism - cytochrome P450);00983(Drug metabolism - other enzymes);05200(Pathways in cancer);05204(Chemical carcinogenesis - DNA adducts);05207(Chemical carcinogenesis - receptor activation);05208(Chemical carcinogenesis - reactive oxygen species);05225(Hepatocellular carcinoma);05418(Fluid shear stress…	glutathione S-transferase, theta 2 [Source:MGI Symbol;Acc:MGI:106188]	retained_intron;protein_coding;protein_coding_CDS_not_defined	0.388595	-1.36366	7.59745e-69	3.90553e-67	down	yes
ENSMUSG00000025937	Lactb2	GO:0003723(RNA binding);GO:0003727(single-stranded RNA binding);GO:0004518(nuclease activity);GO:0004519(endonuclease activity);GO:0004521(endoribonuclease activity);GO:0005739(mitochondrion);GO:0005759(mitochondrial matrix);GO:0008270(zinc ion binding);GO:0016787(hydrolase activity);GO:0046872(metal ion binding);GO:0046872(metal ion binding)	NA	lactamase, beta 2 [Source:MGI Symbol;Acc:MGI:2442551]	protein_coding;retained_intron	0.190806	-2.38982	8.02623e-69	4.11973e-67	down	yes
ENSMUSG00000064357	mt-Atp6	GO:0005739(mitochondrion);GO:0005743(mitochondrial inner membrane);GO:0005753(mitochondrial proton-transporting ATP synthase complex);GO:0006754(ATP biosynthetic process);GO:0006811(ion transport);GO:0015078(proton transmembrane transporter activity);GO:0015986(proton motive force-driven ATP synthesis);GO:0016020(membrane);GO:0016787(hydrolase activity);GO:0042776(proton motive force-driven mitoc…	00190(Oxidative phosphorylation);04714(Thermogenesis);05010(Alzheimer disease);05012(Parkinson disease);05014(Amyotrophic lateral sclerosis);05016(Huntington disease);05020(Prion disease);05022(Pathways of neurodegeneration - multiple diseases);05208(Chemical carcinogenesis - reactive oxygen species);05415(Diabetic cardiomyopathy)	mitochondrially encoded ATP synthase 6 [Source:MGI Symbol;Acc:MGI:99927]	protein_coding	0.449294	-1.15427	8.94953e-69	4.58674e-67	down	yes
ENSMUSG00000024590	Lmnb1	GO:0003690(double-stranded DNA binding);GO:0005200(structural constituent of cytoskeleton);GO:0005634(nucleus);GO:0005635(nuclear envelope);GO:0005637(nuclear inner membrane);GO:0005638(lamin filament);GO:0005652(nuclear lamina);GO:0005654(nucleoplasm);GO:0005882(intermediate filament);GO:0006998(nuclear envelope organization);GO:0007010(cytoskeleton organization);GO:0007097(nuclear migration);GO…	04210(Apoptosis);04820(Cytoskeleton in muscle cells);04820(Cytoskeleton in muscle cells)	lamin B1 [Source:MGI Symbol;Acc:MGI:96795]	protein_coding;retained_intron	6.01791	2.58926	1.23053e-68	6.29713e-67	up	yes
ENSMUSG00000043832	Clec4a3	GO:0004190(aspartic-type endopeptidase activity);GO:0005509(calcium ion binding);GO:0005537(mannose binding);GO:0006508(proteolysis);GO:0009897(external side of plasma membrane);GO:0016020(membrane);GO:0030246(carbohydrate binding);GO:0061760(antifungal innate immune response);GO:0061760(antifungal innate immune response)	NA	C-type lectin domain family 4, member a3 [Source:MGI Symbol;Acc:MGI:1920399]	protein_coding	25.6612	4.68152	1.47286e-68	7.51467e-67	up	yes
ENSMUSG00000035540	Gc	GO:0003779(actin binding);GO:0005499(vitamin D binding);GO:0005576(extracellular region);GO:0005615(extracellular space);GO:0005737(cytoplasm);GO:0030424(axon);GO:0035461(vitamin transmembrane transport);GO:0042359(vitamin D metabolic process);GO:0048471(perinuclear region of cytoplasm);GO:0051180(vitamin transport);GO:0090482(vitamin transmembrane transporter activity);GO:1902118(calcidiol bindi…	NA	vitamin D binding protein [Source:MGI Symbol;Acc:MGI:95669]	protein_coding	10.3452	3.37089	1.87396e-68	9.54685e-67	up	yes
ENSMUSG00000061175	Fnip2	GO:0000122(negative regulation of transcription by RNA polymerase II);GO:0001932(regulation of protein phosphorylation);GO:0005737(cytoplasm);GO:0005764(lysosome);GO:0005765(lysosomal membrane);GO:0005829(cytosol);GO:0006468(protein phosphorylation);GO:0006974(cellular response to DNA damage stimulus);GO:0008285(negative regulation of cell population proliferation);GO:0008630(intrinsic apoptotic …	04150(mTOR signaling pathway);04150(mTOR signaling pathway)	folliculin interacting protein 2 [Source:MGI Symbol;Acc:MGI:2683054]	protein_coding;retained_intron;protein_coding_CDS_not_defined	0.452606	-1.14367	2.15261e-68	1.095e-66	down	yes
ENSMUSG00000037306	Man1c1	GO:0000139(Golgi membrane);GO:0004571(mannosyl-oligosaccharide 1,2-alpha-mannosidase activity);GO:0005509(calcium ion binding);GO:0005783(endoplasmic reticulum);GO:0005794(Golgi apparatus);GO:0005975(carbohydrate metabolic process);GO:0006013(mannose metabolic process);GO:0008152(metabolic process);GO:0016020(membrane);GO:0016787(hydrolase activity);GO:0016798(hydrolase activity, acting on glycos…	00510(N-Glycan biosynthesis);00513(Various types of N-glycan biosynthesis);04141(Protein processing in endoplasmic reticulum);04141(Protein processing in endoplasmic reticulum)	mannosidase, alpha, class 1C, member 1 [Source:MGI Symbol;Acc:MGI:2446214]	protein_coding;retained_intron	6.5503	2.71156	2.31416e-68	1.17543e-66	up	yes
ENSMUSG00000079057	Cyp4v3	GO:0004497(monooxygenase activity);GO:0005506(iron ion binding);GO:0005783(endoplasmic reticulum);GO:0005789(endoplasmic reticulum membrane);GO:0006629(lipid metabolic process);GO:0006631(fatty acid metabolic process);GO:0010430(fatty acid omega-oxidation);GO:0016020(membrane);GO:0016491(oxidoreductase activity);GO:0016705(oxidoreductase activity, acting on paired donors, with incorporation or re…	NA	cytochrome P450, family 4, subfamily v, polypeptide 3 [Source:MGI Symbol;Acc:MGI:2142763]	protein_coding	6.56641	2.71511	2.50818e-68	1.27208e-66	up	yes
ENSMUSG00000003283	Hck	GO:0000166(nucleotide binding);GO:0001784(phosphotyrosine residue binding);GO:0002376(immune system process);GO:0004672(protein kinase activity);GO:0004713(protein tyrosine kinase activity);GO:0004715(non-membrane spanning protein tyrosine kinase activity);GO:0005102(signaling receptor binding);GO:0005515(protein binding);GO:0005524(ATP binding);GO:0005634(nucleus);GO:0005737(cytoplasm);GO:000576…	04062(Chemokine signaling pathway);04666(Fc gamma R-mediated phagocytosis);05167(Kaposi sarcoma-associated herpesvirus infection);05167(Kaposi sarcoma-associated herpesvirus infection)	hemopoietic cell kinase [Source:MGI Symbol;Acc:MGI:96052]	protein_coding	15.6091	3.96431	2.5654e-68	1.29724e-66	up	yes
ENSMUSG00000026074	Map4k4	GO:0000166(nucleotide binding);GO:0004672(protein kinase activity);GO:0004674(protein serine/threonine kinase activity);GO:0005524(ATP binding);GO:0006468(protein phosphorylation);GO:0010977(negative regulation of neuron projection development);GO:0016740(transferase activity);GO:0061179(negative regulation of insulin secretion involved in cellular response to glucose stimulus);GO:0070571(negativ…	04010(MAPK signaling pathway);04010(MAPK signaling pathway)	mitogen-activated protein kinase kinase kinase kinase 4 [Source:MGI Symbol;Acc:MGI:1349394]	protein_coding;retained_intron	3.87491	1.95416	3.85201e-68	1.9392e-66	up	yes
[truncated: 7,727 more rows]
