# Supplementary material for: Aloe-emodin attenuates hyperuricemia-induced renal injury in mice by mitigating inflammation and oxidative stress
Source: Front Nutr. 2025 Oct 15;12:1677560. doi: 10.3389/fnut.2025.1677560 (PMC12568037; doi:10.3389/fnut.2025.1677560)
Supplement: Supplementary file 3 [file Table_4.xlsx]

## Sheet: Sheet1
Table S4. Differential gene expression in AOE_H vs HUA
gene_id	gene_name	GO	KEGG	Description	trans_type	fc	log2(fc)	pval	qval	regulation	significant
ENSMUSG00000109849	Gm45645	NA	NA	predicted gene 45645 [Source:MGI Symbol;Acc:MGI:5791481]	lncRNA	25.8441	4.69176	7.66666e-86	2.65374e-81	up	yes
ENSMUSG00000021565	Slc6a19	GO:0005515(protein binding);GO:0005886(plasma membrane);GO:0006865(amino acid transport);GO:0007584(response to nutrient);GO:0015175(neutral amino acid transmembrane transporter activity);GO:0015293(symporter activity);GO:0015804(neutral amino acid transport);GO:0016020(membrane);GO:0016324(apical plasma membrane);GO:0031526(brush border membrane);GO:0035725(sodium ion transmembrane transport);GO…	04974(Protein digestion and absorption);04978(Mineral absorption);04978(Mineral absorption)	solute carrier family 6 (neurotransmitter transporter), member 19 [Source:MGI Symbol;Acc:MGI:1921588]	protein_coding;retained_intron;protein_coding_CDS_not_defined	6.82799	2.77146	7.55855e-85	1.30816e-80	up	yes
ENSMUSG00000058446	Znrf2	GO:0001650(fibrillar center);GO:0005654(nucleoplasm);GO:0005737(cytoplasm);GO:0005764(lysosome);GO:0005765(lysosomal membrane);GO:0005768(endosome);GO:0005886(plasma membrane);GO:0010008(endosome membrane);GO:0016020(membrane);GO:0016567(protein ubiquitination);GO:0016740(transferase activity);GO:0030659(cytoplasmic vesicle membrane);GO:0032991(protein-containing complex);GO:0042734(presynaptic m…	NA	zinc and ring finger 2 [Source:MGI Symbol;Acc:MGI:1196246]	protein_coding;nonsense_mediated_decay	2.05621	1.03999	1.04133e-65	1.20149e-61	up	yes
ENSMUSG00000007038	Neu1	GO:0004308(exo-alpha-sialidase activity);GO:0005515(protein binding);GO:0005737(cytoplasm);GO:0005764(lysosome);GO:0005765(lysosomal membrane);GO:0005886(plasma membrane);GO:0005975(carbohydrate metabolic process);GO:0006629(lipid metabolic process);GO:0006689(ganglioside catabolic process);GO:0008152(metabolic process);GO:0009313(oligosaccharide catabolic process);GO:0009986(cell surface);GO:001…	00511(Other glycan degradation);00600(Sphingolipid metabolism);04142(Lysosome);04142(Lysosome)	neuraminidase 1 [Source:MGI Symbol;Acc:MGI:97305]	protein_coding;retained_intron	2.74697	1.45784	8.19523e-65	7.09174e-61	up	yes
ENSMUSG00000005980	Dnase1	GO:0002283(neutrophil activation involved in immune response);GO:0002673(regulation of acute inflammatory response);GO:0003677(DNA binding);GO:0003779(actin binding);GO:0003824(catalytic activity);GO:0004518(nuclease activity);GO:0004519(endonuclease activity);GO:0004530(deoxyribonuclease I activity);GO:0004536(deoxyribonuclease activity);GO:0005576(extracellular region);GO:0005634(nucleus);GO:00…	NA	deoxyribonuclease I [Source:MGI Symbol;Acc:MGI:103157]	retained_intron;protein_coding;nonsense_mediated_decay	23.4031	4.54863	5.66778e-59	3.92369e-55	up	yes
ENSMUSG00000001755	Coasy	GO:0000166(nucleotide binding);GO:0003824(catalytic activity);GO:0004140(dephospho-CoA kinase activity);GO:0004595(pantetheine-phosphate adenylyltransferase activity);GO:0005524(ATP binding);GO:0005737(cytoplasm);GO:0005739(mitochondrion);GO:0005741(mitochondrial outer membrane);GO:0005759(mitochondrial matrix);GO:0008152(metabolic process);GO:0009058(biosynthetic process);GO:0009152(purine ribon…	00770(Pantothenate and CoA biosynthesis);00770(Pantothenate and CoA biosynthesis)	Coenzyme A synthase [Source:MGI Symbol;Acc:MGI:1918993]	protein_coding;protein_coding_CDS_not_defined	3.68528	1.88178	1.15474e-57	6.66168e-54	up	yes
ENSMUSG00000033427	Upb1	GO:0001701(in utero embryonic development);GO:0001889(liver development);GO:0003824(catalytic activity);GO:0003837(beta-ureidopropionase activity);GO:0005737(cytoplasm);GO:0005829(cytosol);GO:0006248(CMP catabolic process);GO:0006249(dCMP catabolic process);GO:0006807(nitrogen compound metabolic process);GO:0008152(metabolic process);GO:0008270(zinc ion binding);GO:0016787(hydrolase activity);GO:…	00240(Pyrimidine metabolism);00410(beta-Alanine metabolism);00770(Pantothenate and CoA biosynthesis);00983(Drug metabolism - other enzymes);00983(Drug metabolism - other enzymes)	ureidopropionase, beta [Source:MGI Symbol;Acc:MGI:2143535]	retained_intron;protein_coding	7.04963	2.81755	1.52553e-57	7.54353e-54	up	yes
ENSMUSG00000025650	Col7a1	GO:0004867(serine-type endopeptidase inhibitor activity);GO:0005515(protein binding);GO:0005576(extracellular region);GO:0005581(collagen trimer);GO:0005604(basement membrane);GO:0005615(extracellular space);GO:0007155(cell adhesion);GO:0030020(extracellular matrix structural constituent conferring tensile strength);GO:0030198(extracellular matrix organization);GO:0030414(peptidase inhibitor acti…	04974(Protein digestion and absorption);04974(Protein digestion and absorption)	collagen, type VII, alpha 1 [Source:MGI Symbol;Acc:MGI:88462]	protein_coding;retained_intron	0.173523	-2.5268	8.71184e-57	3.7694e-53	down	yes
ENSMUSG00000031958	Ldhd	GO:0003824(catalytic activity);GO:0004458(D-lactate dehydrogenase (cytochrome) activity);GO:0005515(protein binding);GO:0005739(mitochondrion);GO:0005743(mitochondrial inner membrane);GO:0006754(ATP biosynthetic process);GO:0008720(D-lactate dehydrogenase activity);GO:0016491(oxidoreductase activity);GO:0050660(flavin adenine dinucleotide binding);GO:0071949(FAD binding);GO:1903457(lactate catabo…	00620(Pyruvate metabolism);00620(Pyruvate metabolism)	lactate dehydrogenase D [Source:MGI Symbol;Acc:MGI:106428]	protein_coding;retained_intron	4.34954	2.12086	3.8107e-55	1.46559e-51	up	yes
ENSMUSG00000121485	ENSMUSG00000121485	NA	NA	novel transcript	lncRNA;retained_intron	2.40768	1.26765	4.61151e-55	1.59623e-51	up	yes
ENSMUSG00000040978	Gm11992	GO:0003674(molecular_function);GO:0005575(cellular_component);GO:0008150(biological_process)	NA	predicted gene 11992 [Source:MGI Symbol;Acc:MGI:3651127]	protein_coding	5.71207	2.51401	1.97445e-54	6.21307e-51	up	yes
ENSMUSG00000062908	Acadm	GO:0000062(fatty-acyl-CoA binding);GO:0001889(liver development);GO:0003995(acyl-CoA dehydrogenase activity);GO:0005737(cytoplasm);GO:0005739(mitochondrion);GO:0005759(mitochondrial matrix);GO:0005978(glycogen biosynthetic process);GO:0006082(organic acid metabolic process);GO:0006111(regulation of gluconeogenesis);GO:0006629(lipid metabolic process);GO:0006631(fatty acid metabolic process);GO:00…	00071(Fatty acid degradation);00280(Valine, leucine and isoleucine degradation);03320(PPAR signaling pathway);04936(Alcoholic liver disease);04936(Alcoholic liver disease)	acyl-Coenzyme A dehydrogenase, medium chain [Source:MGI Symbol;Acc:MGI:87867]	protein_coding;retained_intron;nonsense_mediated_decay	4.30245	2.10516	3.93171e-54	1.1341e-50	up	yes
ENSMUSG00000024386	Proc	GO:0001889(liver development);GO:0004252(serine-type endopeptidase activity);GO:0005509(calcium ion binding);GO:0005576(extracellular region);GO:0005615(extracellular space);GO:0005783(endoplasmic reticulum);GO:0005794(Golgi apparatus);GO:0006508(proteolysis);GO:0007596(blood coagulation);GO:0007599(hemostasis);GO:0008233(peptidase activity);GO:0008236(serine-type peptidase activity);GO:0016787(h…	04610(Complement and coagulation cascades);04610(Complement and coagulation cascades)	protein C [Source:MGI Symbol;Acc:MGI:97771]	protein_coding;retained_intron;nonsense_mediated_decay	3.23001	1.69154	6.69026e-54	1.78136e-50	up	yes
ENSMUSG00000041644	Slc5a12	GO:0005654(nucleoplasm);GO:0005886(plasma membrane);GO:0006811(ion transport);GO:0006814(sodium ion transport);GO:0015129(lactate transmembrane transporter activity);GO:0015293(symporter activity);GO:0015718(monocarboxylic acid transport);GO:0016020(membrane);GO:0016324(apical plasma membrane);GO:0022857(transmembrane transporter activity);GO:0035873(lactate transmembrane transport);GO:0055085(tr…	NA	solute carrier family 5 (sodium/glucose cotransporter), member 12 [Source:MGI Symbol;Acc:MGI:2138890]	protein_coding;retained_intron;protein_coding_CDS_not_defined	4.57728	2.19449	1.60977e-53	3.98005e-50	up	yes
ENSMUSG00000026664	Phyh	GO:0001561(fatty acid alpha-oxidation);GO:0003824(catalytic activity);GO:0005515(protein binding);GO:0005739(mitochondrion);GO:0005777(peroxisome);GO:0005782(peroxisomal matrix);GO:0006103(2-oxoglutarate metabolic process);GO:0006631(fatty acid metabolic process);GO:0006720(isoprenoid metabolic process);GO:0008198(ferrous iron binding);GO:0016491(oxidoreductase activity);GO:0019606(2-oxobutyrate …	04146(Peroxisome);04146(Peroxisome)	phytanoyl-CoA hydroxylase [Source:MGI Symbol;Acc:MGI:891978]	protein_coding;protein_coding_CDS_not_defined	3.29995	1.72244	2.59316e-53	5.98398e-50	up	yes
ENSMUSG00000036330	Slc18a1	GO:0005335(serotonin:sodium symporter activity);GO:0005789(endoplasmic reticulum membrane);GO:0006836(neurotransmitter transport);GO:0006837(serotonin transport);GO:0015311(monoamine:proton antiporter activity);GO:0015842(aminergic neurotransmitter loading into synaptic vesicle);GO:0016020(membrane);GO:0019899(enzyme binding);GO:0022857(transmembrane transporter activity);GO:0030658(transport ves…	04721(Synaptic vesicle cycle);04726(Serotonergic synapse);04728(Dopaminergic synapse);05012(Parkinson disease);05030(Cocaine addiction);05031(Amphetamine addiction);05034(Alcoholism);05034(Alcoholism)	solute carrier family 18 (vesicular monoamine), member 1 [Source:MGI Symbol;Acc:MGI:106684]	protein_coding;retained_intron;protein_coding_CDS_not_defined	7.6423	2.93401	3.67994e-52	7.96109e-49	up	yes
ENSMUSG00000109644	0610005C13Rik	GO:0003674(molecular_function);GO:0005575(cellular_component);GO:0008150(biological_process);GO:0008150(biological_process)	NA	RIKEN cDNA 0610005C13 gene [Source:MGI Symbol;Acc:MGI:1918911]	lncRNA	3.55333	1.82917	6.0305e-52	1.22788e-48	up	yes
ENSMUSG00000031384	Asb9	GO:0005515(protein binding);GO:0005739(mitochondrion);GO:0016567(protein ubiquitination);GO:0035556(intracellular signal transduction);GO:0045732(positive regulation of protein catabolic process)	NA	ankyrin repeat and SOCS box-containing 9 [Source:MGI Symbol;Acc:MGI:1916549]	protein_coding	2.11255	1.07898	3.64556e-51	6.84997e-48	up	yes
ENSMUSG00000004891	Nes	GO:0000086(G2/M transition of mitotic cell cycle);GO:0005515(protein binding);GO:0005737(cytoplasm);GO:0005882(intermediate filament);GO:0007399(nervous system development);GO:0007420(brain development);GO:0019215(intermediate filament binding);GO:0030844(positive regulation of intermediate filament depolymerization);GO:0031076(embryonic camera-type eye development);GO:0031730(CCR5 chemokine rece…	NA	nestin [Source:MGI Symbol;Acc:MGI:101784]	protein_coding;retained_intron	0.236393	-2.08074	3.76002e-51	6.84997e-48	down	yes
ENSMUSG00000058997	Vwa8	GO:0000166(nucleotide binding);GO:0003674(molecular_function);GO:0005524(ATP binding);GO:0005737(cytoplasm);GO:0005739(mitochondrion);GO:0005777(peroxisome);GO:0008150(biological_process);GO:0016887(ATP hydrolysis activity);GO:0016887(ATP hydrolysis activity)	NA	von Willebrand factor A domain containing 8 [Source:MGI Symbol;Acc:MGI:1919008]	protein_coding;protein_coding_CDS_not_defined;retained_intron	2.77961	1.47488	8.14127e-51	1.40901e-47	up	yes
ENSMUSG00000066071	Cyp4a12a	GO:0001822(kidney development);GO:0004497(monooxygenase activity);GO:0005506(iron ion binding);GO:0005615(extracellular space);GO:0005737(cytoplasm);GO:0005783(endoplasmic reticulum);GO:0005789(endoplasmic reticulum membrane);GO:0006631(fatty acid metabolic process);GO:0008391(arachidonic acid monooxygenase activity);GO:0008392(arachidonic acid epoxygenase activity);GO:0016020(membrane);GO:001632…	00071(Fatty acid degradation);00590(Arachidonic acid metabolism);00830(Retinol metabolism);03320(PPAR signaling pathway);04270(Vascular smooth muscle contraction);04750(Inflammatory mediator regulation of TRP channels)	cytochrome P450, family 4, subfamily a, polypeptide 12a [Source:MGI Symbol;Acc:MGI:88612]	protein_coding	9.6456	3.26987	8.75002e-51	1.44225e-47	up	yes
ENSMUSG00000027601	Mtfr1	GO:0000266(mitochondrial fission);GO:0005739(mitochondrion);GO:0005829(cytosol);GO:0005886(plasma membrane);GO:0007005(mitochondrion organization);GO:0009060(aerobic respiration);GO:0009060(aerobic respiration)	NA	mitochondrial fission regulator 1 [Source:MGI Symbol;Acc:MGI:1914722]	protein_coding;retained_intron;nonsense_mediated_decay	2.05137	1.03658	1.47161e-50	2.31537e-47	up	yes
ENSMUSG00000069917	Hba-a2	GO:0001664(G protein-coupled receptor binding);GO:0001701(in utero embryonic development);GO:0004601(peroxidase activity);GO:0005344(oxygen carrier activity);GO:0005506(iron ion binding);GO:0005615(extracellular space);GO:0005833(hemoglobin complex);GO:0009617(response to bacterium);GO:0015671(oxygen transport);GO:0019825(oxygen binding);GO:0020037(heme binding);GO:0031720(haptoglobin binding);GO…	05143(African trypanosomiasis);05144(Malaria);05144(Malaria)	hemoglobin alpha, adult chain 2 [Source:MGI Symbol;Acc:MGI:96016]	protein_coding;retained_intron	24.6665	4.62448	6.28882e-50	9.46441e-47	up	yes
ENSMUSG00000000154	Slc22a18	GO:0005635(nuclear envelope);GO:0005737(cytoplasm);GO:0016020(membrane);GO:0016324(apical plasma membrane);GO:0022857(transmembrane transporter activity);GO:0031625(ubiquitin protein ligase binding);GO:0042908(xenobiotic transport);GO:0055085(transmembrane transport);GO:1990961(xenobiotic detoxification by transmembrane export across the plasma membrane);GO:1990961(xenobiotic detoxification by tr…	NA	solute carrier family 22 (organic cation transporter), member 18 [Source:MGI Symbol;Acc:MGI:1336884]	nonsense_mediated_decay;protein_coding	4.5344	2.18091	1.58669e-49	2.28841e-46	up	yes
ENSMUSG00000021238	Aldh6a1	GO:0004491(methylmalonate-semialdehyde dehydrogenase (acylating) activity);GO:0005654(nucleoplasm);GO:0005739(mitochondrion);GO:0006210(thymine catabolic process);GO:0006573(valine metabolic process);GO:0006574(valine catabolic process);GO:0016491(oxidoreductase activity);GO:0016620(oxidoreductase activity, acting on the aldehyde or oxo group of donors, NAD or NADP as acceptor);GO:0016790(thioles…	00280(Valine, leucine and isoleucine degradation);00410(beta-Alanine metabolism);00562(Inositol phosphate metabolism);00640(Propanoate metabolism);00640(Propanoate metabolism)	aldehyde dehydrogenase family 6, subfamily A1 [Source:MGI Symbol;Acc:MGI:1915077]	protein_coding;protein_coding_CDS_not_defined;retained_intron	4.11016	2.0392	8.3886e-49	1.16145e-45	up	yes
ENSMUSG00000058022	Adtrp	GO:0001934(positive regulation of protein phosphorylation);GO:0002042(cell migration involved in sprouting angiogenesis);GO:0002686(negative regulation of leukocyte migration);GO:0003332(negative regulation of extracellular matrix constituent secretion);GO:0005886(plasma membrane);GO:0005901(caveola);GO:0006629(lipid metabolic process);GO:0009986(cell surface);GO:0010628(positive regulation of ge…	NA	androgen dependent TFPI regulating protein [Source:MGI Symbol;Acc:MGI:1924596]	nonsense_mediated_decay;protein_coding;protein_coding_CDS_not_defined	3.61349	1.85339	1.40954e-48	1.87654e-45	up	yes
ENSMUSG00000030972	Acsm5	GO:0000166(nucleotide binding);GO:0004321(fatty-acyl-CoA synthase activity);GO:0005524(ATP binding);GO:0005739(mitochondrion);GO:0005759(mitochondrial matrix);GO:0006629(lipid metabolic process);GO:0006631(fatty acid metabolic process);GO:0006633(fatty acid biosynthetic process);GO:0006637(acyl-CoA metabolic process);GO:0015645(fatty acid ligase activity);GO:0016405(CoA-ligase activity);GO:001687…	00650(Butanoate metabolism);00650(Butanoate metabolism)	acyl-CoA synthetase medium-chain family member 5 [Source:MGI Symbol;Acc:MGI:2444086]	protein_coding;nonsense_mediated_decay	8.86982	3.14891	2.40832e-48	3.08747e-45	up	yes
ENSMUSG00000021620	Acot12	GO:0003986(acetyl-CoA hydrolase activity);GO:0005524(ATP binding);GO:0005654(nucleoplasm);GO:0005737(cytoplasm);GO:0005829(cytosol);GO:0006084(acetyl-CoA metabolic process);GO:0006629(lipid metabolic process);GO:0006631(fatty acid metabolic process);GO:0006637(acyl-CoA metabolic process);GO:0008289(lipid binding);GO:0016787(hydrolase activity);GO:0016790(thiolester hydrolase activity);GO:0042802(…	00620(Pyruvate metabolism);00620(Pyruvate metabolism)	acyl-CoA thioesterase 12 [Source:MGI Symbol;Acc:MGI:1921406]	protein_coding;protein_coding_CDS_not_defined;retained_intron	6.56868	2.7156	5.24991e-48	6.40444e-45	up	yes
ENSMUSG00000068877	Selenbp2	GO:0005634(nucleus);GO:0005737(cytoplasm);GO:0005829(cytosol);GO:0008430(selenium binding);GO:0015031(protein transport);GO:0016020(membrane);GO:0016491(oxidoreductase activity);GO:0018549(methanethiol oxidase activity);GO:0018549(methanethiol oxidase activity)	00920(Sulfur metabolism);00920(Sulfur metabolism)	selenium binding protein 2 [Source:MGI Symbol;Acc:MGI:104859]	protein_coding;retained_intron	3.24108	1.69647	5.36571e-48	6.40444e-45	up	yes
ENSMUSG00000003623	Crot	GO:0005739(mitochondrion);GO:0005777(peroxisome);GO:0006091(generation of precursor metabolites and energy);GO:0006629(lipid metabolic process);GO:0006631(fatty acid metabolic process);GO:0006635(fatty acid beta-oxidation);GO:0008458(carnitine O-octanoyltransferase activity);GO:0009410(response to xenobiotic stimulus);GO:0009437(carnitine metabolic process);GO:0015908(fatty acid transport);GO:001…	04146(Peroxisome);04146(Peroxisome)	carnitine O-octanoyltransferase [Source:MGI Symbol;Acc:MGI:1921364]	protein_coding;retained_intron;protein_coding_CDS_not_defined	3.04193	1.60499	6.14069e-48	7.08512e-45	up	yes
ENSMUSG00000033318	Gstt2	GO:0004364(glutathione transferase activity);GO:0004602(glutathione peroxidase activity);GO:0005634(nucleus);GO:0005737(cytoplasm);GO:0005829(cytosol);GO:0006749(glutathione metabolic process);GO:0016740(transferase activity);GO:0098869(cellular oxidant detoxification);GO:1990830(cellular response to leukemia inhibitory factor);GO:1990830(cellular response to leukemia inhibitory factor)	00480(Glutathione metabolism);00980(Metabolism of xenobiotics by cytochrome P450);00982(Drug metabolism - cytochrome P450);00983(Drug metabolism - other enzymes);05200(Pathways in cancer);05204(Chemical carcinogenesis - DNA adducts);05207(Chemical carcinogenesis - receptor activation);05208(Chemical carcinogenesis - reactive oxygen species);05225(Hepatocellular carcinoma);05418(Fluid shear stress…	glutathione S-transferase, theta 2 [Source:MGI Symbol;Acc:MGI:106188]	retained_intron;protein_coding;protein_coding_CDS_not_defined	2.58863	1.37219	7.78931e-48	8.6974e-45	up	yes
ENSMUSG00000042988	Notum	GO:0005575(cellular_component);GO:0005576(extracellular region);GO:0016055(Wnt signaling pathway);GO:0016298(lipase activity);GO:0016787(hydrolase activity);GO:0030178(negative regulation of Wnt signaling pathway);GO:0030500(regulation of bone mineralization);GO:0052689(carboxylic ester hydrolase activity);GO:0060348(bone development);GO:0071704(organic substance metabolic process);GO:0090090(neg…	04310(Wnt signaling pathway);04310(Wnt signaling pathway)	notum palmitoleoyl-protein carboxylesterase [Source:MGI Symbol;Acc:MGI:1924833]	protein_coding;retained_intron	6.28	2.65076	8.64523e-48	9.35144e-45	up	yes
ENSMUSG00000055137	Sugct	GO:0003824(catalytic activity);GO:0005739(mitochondrion);GO:0016740(transferase activity);GO:0047369(succinate-hydroxymethylglutarate CoA-transferase activity);GO:0047369(succinate-hydroxymethylglutarate CoA-transferase activity)	NA	succinyl-CoA glutarate-CoA transferase [Source:MGI Symbol;Acc:MGI:1923221]	protein_coding;protein_coding_CDS_not_defined;retained_intron	4.87294	2.28479	2.11001e-47	2.21321e-44	up	yes
ENSMUSG00000030630	Fah	GO:0003824(catalytic activity);GO:0004334(fumarylacetoacetase activity);GO:0006527(arginine catabolic process);GO:0006559(L-phenylalanine catabolic process);GO:0006572(tyrosine catabolic process);GO:0006629(lipid metabolic process);GO:0009072(aromatic amino acid family metabolic process);GO:0016787(hydrolase activity);GO:0046872(metal ion binding);GO:1902000(homogentisate catabolic process);GO:19…	00350(Tyrosine metabolism);00350(Tyrosine metabolism)	fumarylacetoacetate hydrolase [Source:MGI Symbol;Acc:MGI:95482]	protein_coding;retained_intron;protein_coding_CDS_not_defined	2.65063	1.40634	3.4646e-47	3.52716e-44	up	yes
ENSMUSG00000036764	Dnajc12	GO:0003674(molecular_function);GO:0005737(cytoplasm);GO:0008150(biological_process);GO:0008150(biological_process)	NA	DnaJ heat shock protein family (Hsp40) member C12 [Source:MGI Symbol;Acc:MGI:1353428]	protein_coding;retained_intron	6.31024	2.65769	6.35291e-47	6.28284e-44	up	yes
ENSMUSG00000049091	Sephs2	GO:0000166(nucleotide binding);GO:0001887(selenium compound metabolic process);GO:0004756(selenide, water dikinase activity);GO:0005524(ATP binding);GO:0005737(cytoplasm);GO:0016260(selenocysteine biosynthetic process);GO:0016301(kinase activity);GO:0016310(phosphorylation);GO:0016740(transferase activity);GO:0046872(metal ion binding)	00450(Selenocompound metabolism)	selenophosphate synthetase 2 [Source:MGI Symbol;Acc:MGI:108388]	protein_coding	2.76313	1.4663	1.66534e-46	1.60123e-43	up	yes
ENSMUSG00000042096	Dao	GO:0003884(D-amino-acid oxidase activity);GO:0005737(cytoplasm);GO:0005741(mitochondrial outer membrane);GO:0005777(peroxisome);GO:0005782(peroxisomal matrix);GO:0005829(cytosol);GO:0006520(cellular amino acid metabolic process);GO:0006562(proline catabolic process);GO:0016491(oxidoreductase activity);GO:0019478(D-amino acid catabolic process);GO:0036088(D-serine catabolic process);GO:0042416(dop…	00260(Glycine, serine and threonine metabolism);00330(Arginine and proline metabolism);00470(D-Amino acid metabolism);04146(Peroxisome);04146(Peroxisome)	D-amino acid oxidase [Source:MGI Symbol;Acc:MGI:94859]	protein_coding;retained_intron	2.33727	1.22482	2.8054e-46	2.62449e-43	up	yes
ENSMUSG00000006638	Abhd1	NA	NA	abhydrolase domain containing 1 [Source:MGI Symbol;Acc:MGI:1931013]	protein_coding_LoF	6.62951	2.7289	4.22547e-46	3.84896e-43	up	yes
ENSMUSG00000060376	Bckdha	GO:0003863(3-methyl-2-oxobutanoate dehydrogenase (2-methylpropanoyl-transferring) activity);GO:0005947(mitochondrial alpha-ketoglutarate dehydrogenase complex);GO:0009083(branched-chain amino acid catabolic process);GO:0016491(oxidoreductase activity);GO:0016624(oxidoreductase activity, acting on the aldehyde or oxo group of donors, disulfide as acceptor)	00280(Valine, leucine and isoleucine degradation);00640(Propanoate metabolism);00785(Lipoic acid metabolism)	branched chain ketoacid dehydrogenase E1, alpha polypeptide [Source:MGI Symbol;Acc:MGI:107701]	protein_coding	2.59506	1.37577	1.04618e-45	9.28521e-43	up	yes
ENSMUSG00000021335	Slc17a1	GO:0005886(plasma membrane);GO:0006811(ion transport);GO:0006814(sodium ion transport);GO:0006820(anion transport);GO:0015114(phosphate ion transmembrane transporter activity);GO:0015293(symporter activity);GO:0015747(urate transport);GO:0016020(membrane);GO:0016324(apical plasma membrane);GO:0022857(transmembrane transporter activity);GO:0035435(phosphate ion transmembrane transport);GO:0044341(…	NA	solute carrier family 17 (sodium phosphate), member 1 [Source:MGI Symbol;Acc:MGI:103209]	protein_coding;protein_coding_CDS_not_defined	3.15205	1.65629	1.36388e-45	1.18023e-42	up	yes
ENSMUSG00000038528	Mfsd4b5	GO:0005355(glucose transmembrane transporter activity);GO:0005575(cellular_component);GO:0016020(membrane);GO:0022857(transmembrane transporter activity);GO:0055085(transmembrane transport);GO:1904659(glucose transmembrane transport);GO:1904659(glucose transmembrane transport)	NA	major facilitator superfamily domain containing 4B5 [Source:MGI Symbol;Acc:MGI:2446139]	protein_coding	2.7983	1.48455	1.60034e-45	1.35108e-42	up	yes
ENSMUSG00000020072	Pbld2	GO:0003824(catalytic activity);GO:0005737(cytoplasm);GO:0009058(biosynthetic process);GO:0016853(isomerase activity);GO:0030277(maintenance of gastrointestinal epithelium);GO:0030512(negative regulation of transforming growth factor beta receptor signaling pathway);GO:0042802(identical protein binding);GO:0042802(identical protein binding)	NA	phenazine biosynthesis-like protein domain containing 2 [Source:MGI Symbol;Acc:MGI:1914557]	protein_coding;retained_intron	4.88371	2.28798	4.47917e-45	3.69148e-42	up	yes
ENSMUSG00000068874	Selenbp1	GO:0001650(fibrillar center);GO:0005634(nucleus);GO:0005730(nucleolus);GO:0005737(cytoplasm);GO:0005829(cytosol);GO:0008430(selenium binding);GO:0015031(protein transport);GO:0016020(membrane);GO:0016491(oxidoreductase activity);GO:0018549(methanethiol oxidase activity);GO:0050873(brown fat cell differentiation);GO:0050873(brown fat cell differentiation)	00920(Sulfur metabolism);00920(Sulfur metabolism)	selenium binding protein 1 [Source:MGI Symbol;Acc:MGI:96825]	protein_coding;retained_intron;nonsense_mediated_decay	2.7828	1.47654	8.70892e-45	6.99453e-42	up	yes
ENSMUSG00000063683	Glyat	GO:0005739(mitochondrion);GO:0006544(glycine metabolic process);GO:0009636(response to toxic substance);GO:0016740(transferase activity);GO:0016746(acyltransferase activity);GO:0032787(monocarboxylic acid metabolic process);GO:0047961(glycine N-acyltransferase activity);GO:0047962(glycine N-benzoyltransferase activity);GO:1901787(benzoyl-CoA metabolic process);GO:1901787(benzoyl-CoA metabolic pro…	NA	glycine-N-acyltransferase [Source:MGI Symbol;Acc:MGI:2147502]	protein_coding;protein_coding_CDS_not_defined;retained_intron	3.65797	1.87104	8.89118e-45	6.99453e-42	up	yes
ENSMUSG00000028189	Ctbs	GO:0004553(hydrolase activity, hydrolyzing O-glycosyl compounds);GO:0004568(chitinase activity);GO:0005764(lysosome);GO:0005975(carbohydrate metabolic process);GO:0006032(chitin catabolic process);GO:0008061(chitin binding);GO:0008152(metabolic process);GO:0009313(oligosaccharide catabolic process);GO:0016787(hydrolase activity);GO:0016798(hydrolase activity, acting on glycosyl bonds);GO:0016798(…	NA	chitobiase [Source:MGI Symbol;Acc:MGI:1921495]	protein_coding;retained_intron;nonsense_mediated_decay	2.21022	1.14419	1.55703e-44	1.19767e-41	up	yes
ENSMUSG00000010044	Zmynd10	GO:0003341(cilium movement);GO:0005515(protein binding);GO:0005737(cytoplasm);GO:0005856(cytoskeleton);GO:0005886(plasma membrane);GO:0006457(protein folding);GO:0016020(membrane);GO:0016324(apical plasma membrane);GO:0034451(centriolar satellite);GO:0036158(outer dynein arm assembly);GO:0036159(inner dynein arm assembly);GO:0044183(protein folding chaperone);GO:0044458(motile cilium assembly);GO…	NA	zinc finger, MYND domain containing 10 [Source:MGI Symbol;Acc:MGI:2387863]	protein_coding;retained_intron;protein_coding_CDS_not_defined	4.76345	2.25201	3.46571e-44	2.60787e-41	up	yes
ENSMUSG00000030004	Nat8	GO:0001702(gastrulation with mouth forming second);GO:0004468(lysine N-acetyltransferase activity, acting on acetyl phosphate as donor);GO:0005783(endoplasmic reticulum);GO:0005789(endoplasmic reticulum membrane);GO:0005793(endoplasmic reticulum-Golgi intermediate compartment);GO:0005794(Golgi apparatus);GO:0006749(glutathione metabolic process);GO:0007162(negative regulation of cell adhesion);GO…	00480(Glutathione metabolism)	N-acetyltransferase 8 (GCN5-related) [Source:MGI Symbol;Acc:MGI:1915646]	protein_coding	3.50924	1.81116	4.5974e-44	3.38584e-41	up	yes
ENSMUSG00000038745	Nlrp6	GO:0000166(nucleotide binding);GO:0001530(lipopolysaccharide binding);GO:0002376(immune system process);GO:0002438(acute inflammatory response to antigenic stimulus);GO:0002526(acute inflammatory response);GO:0002862(negative regulation of inflammatory response to antigenic stimulus);GO:0003725(double-stranded RNA binding);GO:0005000(vasopressin receptor activity);GO:0005515(protein binding);GO:0…	04621(NOD-like receptor signaling pathway);04621(NOD-like receptor signaling pathway)	NLR family, pyrin domain containing 6 [Source:MGI Symbol;Acc:MGI:2141990]	protein_coding;retained_intron	3.71065	1.89167	9.41931e-44	6.7925e-41	up	yes
ENSMUSG00000022040	Ephx2	GO:0000287(magnesium ion binding);GO:0002539(prostaglandin production involved in inflammatory response);GO:0003824(catalytic activity);GO:0004301(epoxide hydrolase activity);GO:0005737(cytoplasm);GO:0005777(peroxisome);GO:0005829(cytosol);GO:0006629(lipid metabolic process);GO:0008152(metabolic process);GO:0009636(response to toxic substance);GO:0010628(positive regulation of gene expression);GO…	00590(Arachidonic acid metabolism);04146(Peroxisome);05207(Chemical carcinogenesis - receptor activation);05208(Chemical carcinogenesis - reactive oxygen species);05208(Chemical carcinogenesis - reactive oxygen species)	epoxide hydrolase 2, cytoplasmic [Source:MGI Symbol;Acc:MGI:99500]	protein_coding	3.85759	1.9477	2.20356e-43	1.55661e-40	up	yes
ENSMUSG00000027227	Sord	GO:0003939(L-iditol 2-dehydrogenase activity);GO:0005739(mitochondrion);GO:0005829(cytosol);GO:0005929(cilium);GO:0006060(sorbitol metabolic process);GO:0006062(sorbitol catabolic process);GO:0008270(zinc ion binding);GO:0009725(response to hormone);GO:0016020(membrane);GO:0016491(oxidoreductase activity);GO:0016616(oxidoreductase activity, acting on the CH-OH group of donors, NAD or NADP as acce…	00040(Pentose and glucuronate interconversions);00051(Fructose and mannose metabolism)	sorbitol dehydrogenase [Source:MGI Symbol;Acc:MGI:98266]	protein_coding	4.90275	2.29359	2.71978e-43	1.88285e-40	up	yes
ENSMUSG00000057228	Aadat	GO:0005739(mitochondrion);GO:0006103(2-oxoglutarate metabolic process);GO:0006536(glutamate metabolic process);GO:0008152(metabolic process);GO:0008483(transaminase activity);GO:0009058(biosynthetic process);GO:0016212(kynurenine-oxoglutarate transaminase activity);GO:0016740(transferase activity);GO:0030170(pyridoxal phosphate binding);GO:0033512(L-lysine catabolic process to acetyl-CoA via sacc…	00310(Lysine degradation);00380(Tryptophan metabolism);00380(Tryptophan metabolism)	aminoadipate aminotransferase [Source:MGI Symbol;Acc:MGI:1345167]	protein_coding;protein_coding_CDS_not_defined	3.87389	1.95378	3.26101e-43	2.21327e-40	up	yes
ENSMUSG00000068205	Macrod2	GO:0003674(molecular_function);GO:0005575(cellular_component);GO:0005634(nucleus);GO:0005654(nucleoplasm);GO:0005730(nucleolus);GO:0006974(cellular response to DNA damage stimulus);GO:0007420(brain development);GO:0009617(response to bacterium);GO:0016787(hydrolase activity);GO:0016798(hydrolase activity, acting on glycosyl bonds);GO:0019213(deacetylase activity);GO:0042278(purine nucleoside meta…	NA	mono-ADP ribosylhydrolase 2 [Source:MGI Symbol;Acc:MGI:1920149]	protein_coding;protein_coding_CDS_not_defined;retained_intron	7.07053	2.82182	6.50726e-43	4.33159e-40	up	yes
ENSMUSG00000018459	Slc13a3	GO:0005310(dicarboxylic acid transmembrane transporter activity);GO:0005343(organic acid:sodium symporter activity);GO:0005886(plasma membrane);GO:0006811(ion transport);GO:0006814(sodium ion transport);GO:0006835(dicarboxylic acid transport);GO:0015137(citrate transmembrane transporter activity);GO:0015139(alpha-ketoglutarate transmembrane transporter activity);GO:0015141(succinate transmembrane…	NA	solute carrier family 13 (sodium-dependent dicarboxylate transporter), member 3 [Source:MGI Symbol;Acc:MGI:2149635]	protein_coding;retained_intron	4.87928	2.28667	9.65601e-43	6.30628e-40	up	yes
ENSMUSG00000029776	Hibadh	GO:0005739(mitochondrion);GO:0006082(organic acid metabolic process);GO:0006574(valine catabolic process);GO:0008442(3-hydroxyisobutyrate dehydrogenase activity);GO:0009083(branched-chain amino acid catabolic process);GO:0016491(oxidoreductase activity);GO:0016616(oxidoreductase activity, acting on the CH-OH group of donors, NAD or NADP as acceptor);GO:0050661(NADP binding);GO:0051287(NAD binding…	00280(Valine, leucine and isoleucine degradation);00280(Valine, leucine and isoleucine degradation)	3-hydroxyisobutyrate dehydrogenase [Source:MGI Symbol;Acc:MGI:1889802]	protein_coding;retained_intron	3.05485	1.6111	1.02392e-42	6.56332e-40	up	yes
ENSMUSG00000022206	Npr3	GO:0001501(skeletal system development);GO:0001525(angiogenesis);GO:0001974(blood vessel remodeling);GO:0002158(osteoclast proliferation);GO:0002931(response to ischemia);GO:0005886(plasma membrane);GO:0007165(signal transduction);GO:0007193(adenylate cyclase-inhibiting G protein-coupled receptor signaling pathway);GO:0007200(phospholipase C-activating G protein-coupled receptor signaling pathway…	NA	natriuretic peptide receptor 3 [Source:MGI Symbol;Acc:MGI:97373]	protein_coding;protein_coding_CDS_not_defined	0.215251	-2.21591	1.06959e-42	6.73142e-40	down	yes
ENSMUSG00000109628	BC024386	GO:0003674(molecular_function);GO:0005575(cellular_component);GO:0008150(biological_process);GO:0008150(biological_process)	NA	cDNA sequence BC023486 [Source:MGI Symbol;Acc:MGI:2669313]	lncRNA;retained_intron	11.8858	3.57117	1.21635e-42	7.49849e-40	up	yes
ENSMUSG00000025403	Shmt2	GO:0000900(mRNA regulatory element binding translation repressor activity);GO:0002082(regulation of oxidative phosphorylation);GO:0003682(chromatin binding);GO:0004372(glycine hydroxymethyltransferase activity);GO:0005634(nucleus);GO:0005737(cytoplasm);GO:0005739(mitochondrion);GO:0005743(mitochondrial inner membrane);GO:0005759(mitochondrial matrix);GO:0005829(cytosol);GO:0006544(glycine metabol…	00260(Glycine, serine and threonine metabolism);00630(Glyoxylate and dicarboxylate metabolism);00670(One carbon pool by folate);00670(One carbon pool by folate)	serine hydroxymethyltransferase 2 (mitochondrial) [Source:MGI Symbol;Acc:MGI:1277989]	protein_coding;protein_coding_CDS_not_defined;retained_intron	2.89805	1.53508	1.2348e-42	7.49849e-40	up	yes
ENSMUSG00000037440	Vnn1	GO:0002526(acute inflammatory response);GO:0002544(chronic inflammatory response);GO:0005615(extracellular space);GO:0005886(plasma membrane);GO:0006807(nitrogen compound metabolic process);GO:0006954(inflammatory response);GO:0015938(coenzyme A catabolic process);GO:0015939(pantothenate metabolic process);GO:0016020(membrane);GO:0016787(hydrolase activity);GO:0016811(hydrolase activity, acting o…	00770(Pantothenate and CoA biosynthesis);00770(Pantothenate and CoA biosynthesis)	vanin 1 [Source:MGI Symbol;Acc:MGI:108395]	protein_coding;protein_coding_CDS_not_defined	4.64071	2.21435	1.72258e-42	1.02802e-39	up	yes
ENSMUSG00000099858	Gm6652	NA	NA	predicted gene 6652 [Source:MGI Symbol;Acc:MGI:3647244]	processed_pseudogene	5.57574	2.47916	3.42338e-42	2.00842e-39	up	yes
ENSMUSG00000027984	Hadh	GO:0003857(3-hydroxyacyl-CoA dehydrogenase activity);GO:0005515(protein binding);GO:0005654(nucleoplasm);GO:0005737(cytoplasm);GO:0005739(mitochondrion);GO:0005743(mitochondrial inner membrane);GO:0005759(mitochondrial matrix);GO:0006629(lipid metabolic process);GO:0006631(fatty acid metabolic process);GO:0006635(fatty acid beta-oxidation);GO:0009410(response to xenobiotic stimulus);GO:0009725(re…	00062(Fatty acid elongation);00071(Fatty acid degradation);00280(Valine, leucine and isoleucine degradation);00310(Lysine degradation);00380(Tryptophan metabolism);00650(Butanoate metabolism);00650(Butanoate metabolism)	hydroxyacyl-Coenzyme A dehydrogenase [Source:MGI Symbol;Acc:MGI:96009]	protein_coding;retained_intron	2.60334	1.38036	4.7068e-42	2.71535e-39	up	yes
ENSMUSG00000002475	Abhd3	GO:0004623(phospholipase A2 activity);GO:0005575(cellular_component);GO:0006629(lipid metabolic process);GO:0008126(acetylesterase activity);GO:0008970(phospholipase A1 activity);GO:0016020(membrane);GO:0016787(hydrolase activity);GO:0046470(phosphatidylcholine metabolic process);GO:0047372(acylglycerol lipase activity);GO:0051792(medium-chain fatty acid biosynthetic process);GO:0051793(medium-ch…	NA	abhydrolase domain containing 3 [Source:MGI Symbol;Acc:MGI:2147183]	protein_coding;protein_coding_CDS_not_defined	4.7957	2.26174	5.90669e-42	3.35171e-39	up	yes
ENSMUSG00000029735	Tpk1	GO:0000166(nucleotide binding);GO:0004788(thiamine diphosphokinase activity);GO:0005524(ATP binding);GO:0005829(cytosol);GO:0006772(thiamine metabolic process);GO:0009229(thiamine diphosphate biosynthetic process);GO:0016301(kinase activity);GO:0016310(phosphorylation);GO:0016740(transferase activity);GO:0030975(thiamine binding);GO:0042723(thiamine-containing compound metabolic process);GO:00428…	00730(Thiamine metabolism);00730(Thiamine metabolism)	thiamine pyrophosphokinase [Source:MGI Symbol;Acc:MGI:1352500]	protein_coding;protein_coding_CDS_not_defined	3.01847	1.59382	1.34115e-41	7.48753e-39	up	yes
ENSMUSG00000015357	Clpx	GO:0000166(nucleotide binding);GO:0004176(ATP-dependent peptidase activity);GO:0005515(protein binding);GO:0005524(ATP binding);GO:0005654(nucleoplasm);GO:0005739(mitochondrion);GO:0005743(mitochondrial inner membrane);GO:0005759(mitochondrial matrix);GO:0005829(cytosol);GO:0006457(protein folding);GO:0006508(proteolysis);GO:0008270(zinc ion binding);GO:0009368(endopeptidase Clp complex);GO:00098…	NA	caseinolytic mitochondrial matrix peptidase chaperone subunit [Source:MGI Symbol;Acc:MGI:1346017]	protein_coding;retained_intron	3.71399	1.89297	1.52488e-41	8.37812e-39	up	yes
ENSMUSG00000024646	Cyb5a	GO:0004768(stearoyl-CoA 9-desaturase activity);GO:0005739(mitochondrion);GO:0005741(mitochondrial outer membrane);GO:0005783(endoplasmic reticulum);GO:0005789(endoplasmic reticulum membrane);GO:0005829(cytosol);GO:0006631(fatty acid metabolic process);GO:0016020(membrane);GO:0019899(enzyme binding);GO:0020037(heme binding);GO:0043231(intracellular membrane-bounded organelle);GO:0046872(metal ion …	NA	cytochrome b5 type A (microsomal) [Source:MGI Symbol;Acc:MGI:1926952]	protein_coding;retained_intron;nonsense_mediated_decay;protein_coding_CDS_not_defined	2.47744	1.30885	2.75337e-41	1.48914e-38	up	yes
ENSMUSG00000058914	C1qtnf3	GO:0001819(positive regulation of cytokine production);GO:0005515(protein binding);GO:0005576(extracellular region);GO:0005581(collagen trimer);GO:0005615(extracellular space);GO:0010629(negative regulation of gene expression);GO:0032715(negative regulation of interleukin-6 production);GO:0032991(protein-containing complex);GO:0035356(cellular triglyceride homeostasis);GO:0042593(glucose homeosta…	NA	C1q and tumor necrosis factor related protein 3 [Source:MGI Symbol;Acc:MGI:1932136]	protein_coding	5.57538	2.47907	2.88614e-41	1.53693e-38	up	yes
ENSMUSG00000049493	Pls1	GO:0001951(intestinal D-glucose absorption);GO:0003779(actin binding);GO:0005509(calcium ion binding);GO:0005515(protein binding);GO:0005737(cytoplasm);GO:0005829(cytosol);GO:0005884(actin filament);GO:0005886(plasma membrane);GO:0005903(brush border);GO:0032420(stereocilium);GO:0032432(actin filament bundle);GO:0032532(regulation of microvillus length);GO:0040018(positive regulation of multicell…	NA	plastin 1 (I-isoform) [Source:MGI Symbol;Acc:MGI:104809]	protein_coding;protein_coding_CDS_not_defined	2.19971	1.13731	3.3802e-41	1.7463e-38	up	yes
ENSMUSG00000020774	Aspa	GO:0004046(aminoacylase activity);GO:0005515(protein binding);GO:0005634(nucleus);GO:0005737(cytoplasm);GO:0005829(cytosol);GO:0006083(acetate metabolic process);GO:0006531(aspartate metabolic process);GO:0016787(hydrolase activity);GO:0016788(hydrolase activity, acting on ester bonds);GO:0016811(hydrolase activity, acting on carbon-nitrogen (but not peptide) bonds, in linear amides);GO:0019807(a…	00250(Alanine, aspartate and glutamate metabolism);00340(Histidine metabolism);00340(Histidine metabolism)	aspartoacylase [Source:MGI Symbol;Acc:MGI:87914]	protein_coding;nonsense_mediated_decay;retained_intron	6.14539	2.6195	4.17101e-41	2.12317e-38	up	yes
ENSMUSG00000059406	Tmprss9	GO:0004252(serine-type endopeptidase activity);GO:0005515(protein binding);GO:0005886(plasma membrane);GO:0006508(proteolysis);GO:0008233(peptidase activity);GO:0008236(serine-type peptidase activity);GO:0016020(membrane);GO:0016787(hydrolase activity);GO:0016787(hydrolase activity)	NA	transmembrane protease, serine 9 [Source:MGI Symbol;Acc:MGI:3612246]	protein_coding;retained_intron	27.1642	4.76363	4.88576e-41	2.45095e-38	up	yes
ENSMUSG00000032047	Acat1	GO:0001889(liver development);GO:0003985(acetyl-CoA C-acetyltransferase activity);GO:0003988(acetyl-CoA C-acyltransferase activity);GO:0005739(mitochondrion);GO:0005743(mitochondrial inner membrane);GO:0005759(mitochondrial matrix);GO:0005783(endoplasmic reticulum);GO:0006085(acetyl-CoA biosynthetic process);GO:0006550(isoleucine catabolic process);GO:0006629(lipid metabolic process);GO:0006631(f…	00071(Fatty acid degradation);00280(Valine, leucine and isoleucine degradation);00310(Lysine degradation);00380(Tryptophan metabolism);00620(Pyruvate metabolism);00630(Glyoxylate and dicarboxylate metabolism);00650(Butanoate metabolism);00900(Terpenoid backbone biosynthesis);04975(Fat digestion and absorption);04975(Fat digestion and absorption)	acetyl-Coenzyme A acetyltransferase 1 [Source:MGI Symbol;Acc:MGI:87870]	protein_coding;protein_coding_CDS_not_defined;retained_intron	4.20226	2.07117	7.67755e-41	3.79644e-38	up	yes
ENSMUSG00000112129	Pbld1	GO:0003824(catalytic activity);GO:0005737(cytoplasm);GO:0009058(biosynthetic process);GO:0016853(isomerase activity);GO:0030277(maintenance of gastrointestinal epithelium);GO:0030512(negative regulation of transforming growth factor beta receptor signaling pathway);GO:0042802(identical protein binding);GO:0042802(identical protein binding)	NA	phenazine biosynthesis-like protein domain containing 1 [Source:MGI Symbol;Acc:MGI:1915621]	protein_coding;protein_coding_CDS_not_defined;retained_intron	4.60524	2.20328	9.31105e-41	4.53933e-38	up	yes
ENSMUSG00000054986	Sec14l3	GO:0003674(molecular_function);GO:0005737(cytoplasm);GO:0008150(biological_process);GO:0016607(nuclear speck);GO:0016607(nuclear speck)	NA	SEC14-like lipid binding 3 [Source:MGI Symbol;Acc:MGI:3617848]	protein_coding;retained_intron	23.9339	4.58098	1.25882e-40	6.05177e-38	up	yes
ENSMUSG00000029456	Acad10	GO:0003995(acyl-CoA dehydrogenase activity);GO:0005737(cytoplasm);GO:0005739(mitochondrion);GO:0006635(fatty acid beta-oxidation);GO:0016491(oxidoreductase activity);GO:0016627(oxidoreductase activity, acting on the CH-CH group of donors);GO:0033539(fatty acid beta-oxidation using acyl-CoA dehydrogenase);GO:0050660(flavin adenine dinucleotide binding);GO:0050660(flavin adenine dinucleotide bindin…	NA	acyl-Coenzyme A dehydrogenase family, member 10 [Source:MGI Symbol;Acc:MGI:1919235]	retained_intron;protein_coding;protein_coding_CDS_not_defined	3.3535	1.74567	1.30596e-40	6.19242e-38	up	yes
ENSMUSG00000026687	Aldh9a1	GO:0004029(aldehyde dehydrogenase (NAD+) activity);GO:0005737(cytoplasm);GO:0005739(mitochondrion);GO:0005829(cytosol);GO:0006081(cellular aldehyde metabolic process);GO:0009437(carnitine metabolic process);GO:0016491(oxidoreductase activity);GO:0016620(oxidoreductase activity, acting on the aldehyde or oxo group of donors, NAD or NADP as acceptor);GO:0018467(formaldehyde dehydrogenase activity);…	00010(Glycolysis / Gluconeogenesis);00053(Ascorbate and aldarate metabolism);00071(Fatty acid degradation);00280(Valine, leucine and isoleucine degradation);00310(Lysine degradation);00330(Arginine and proline metabolism);00340(Histidine metabolism);00380(Tryptophan metabolism);00410(beta-Alanine metabolism);00561(Glycerolipid metabolism);00620(Pyruvate metabolism);04936(Alcoholic liver disease);…	aldehyde dehydrogenase 9, subfamily A1 [Source:MGI Symbol;Acc:MGI:1861622]	protein_coding;retained_intron;protein_coding_CDS_not_defined	3.31179	1.72761	1.47579e-40	6.90311e-38	up	yes
ENSMUSG00000061825	Ces2c	GO:0005783(endoplasmic reticulum);GO:0006629(lipid metabolic process);GO:0006693(prostaglandin metabolic process);GO:0016787(hydrolase activity);GO:0042572(retinol metabolic process);GO:0043231(intracellular membrane-bounded organelle);GO:0047376(all-trans-retinyl-palmitate hydrolase, all-trans-retinol forming activity);GO:0047619(acylcarnitine hydrolase activity);GO:0050253(retinyl-palmitate est…	00983(Drug metabolism - other enzymes);00983(Drug metabolism - other enzymes)	carboxylesterase 2C [Source:MGI Symbol;Acc:MGI:2385905]	protein_coding;retained_intron	7.15845	2.83965	1.87888e-40	8.6714e-38	up	yes
ENSMUSG00000078937	Cpt1b	GO:0004095(carnitine O-palmitoyltransferase activity);GO:0005739(mitochondrion);GO:0005741(mitochondrial outer membrane);GO:0006629(lipid metabolic process);GO:0006631(fatty acid metabolic process);GO:0006635(fatty acid beta-oxidation);GO:0009437(carnitine metabolic process);GO:0009637(response to blue light);GO:0015909(long-chain fatty acid transport);GO:0016020(membrane);GO:0016740(transferase …	00071(Fatty acid degradation);03320(PPAR signaling pathway);04148(Efferocytosis);04152(AMPK signaling pathway);04714(Thermogenesis);04920(Adipocytokine signaling pathway);04922(Glucagon signaling pathway);04931(Insulin resistance);04936(Alcoholic liver disease);05415(Diabetic cardiomyopathy);05415(Diabetic cardiomyopathy)	carnitine palmitoyltransferase 1b, muscle [Source:MGI Symbol;Acc:MGI:1098297]	protein_coding;retained_intron;nonsense_mediated_decay	3.58159	1.8406	2.08068e-40	9.47639e-38	up	yes
ENSMUSG00000020062	Slc5a8	GO:0000811(GINS complex);GO:0005343(organic acid:sodium symporter activity);GO:0005886(plasma membrane);GO:0006811(ion transport);GO:0006814(sodium ion transport);GO:0006821(chloride transport);GO:0006846(acetate transport);GO:0006848(pyruvate transport);GO:0006915(apoptotic process);GO:0015129(lactate transmembrane transporter activity);GO:0015293(symporter activity);GO:0015552(propionate transm…	NA	solute carrier family 5 (iodide transporter), member 8 [Source:MGI Symbol;Acc:MGI:2384916]	protein_coding	5.28008	2.40056	3.25795e-40	1.46455e-37	up	yes
ENSMUSG00000068086	Cyp2d9	GO:0004497(monooxygenase activity);GO:0005506(iron ion binding);GO:0005737(cytoplasm);GO:0005739(mitochondrion);GO:0005783(endoplasmic reticulum);GO:0005789(endoplasmic reticulum membrane);GO:0006805(xenobiotic metabolic process);GO:0016020(membrane);GO:0016491(oxidoreductase activity);GO:0016705(oxidoreductase activity, acting on paired donors, with incorporation or reduction of molecular oxygen…	00140(Steroid hormone biosynthesis);04726(Serotonergic synapse);04726(Serotonergic synapse)	cytochrome P450, family 2, subfamily d, polypeptide 9 [Source:MGI Symbol;Acc:MGI:88606]	protein_coding;retained_intron;nonsense_mediated_decay	6.50473	2.70149	3.39033e-40	1.50452e-37	up	yes
ENSMUSG00000095463	Entpd4	GO:0000139(Golgi membrane);GO:0000421(autophagosome membrane);GO:0004382(GDP phosphatase activity);GO:0005764(lysosome);GO:0005765(lysosomal membrane);GO:0005794(Golgi apparatus);GO:0006256(UDP catabolic process);GO:0016020(membrane);GO:0016462(pyrophosphatase activity);GO:0016787(hydrolase activity);GO:0017110(nucleoside diphosphate phosphatase activity);GO:0017111(ribonucleoside triphosphate ph…	00230(Purine metabolism);00240(Pyrimidine metabolism);04142(Lysosome);04142(Lysosome)	ectonucleoside triphosphate diphosphohydrolase 4 [Source:MGI Symbol;Acc:MGI:1914714]	protein_coding;retained_intron;protein_coding_CDS_not_defined	2.15536	1.10793	3.75976e-40	1.64735e-37	up	yes
ENSMUSG00000022853	Ehhadh	GO:0003824(catalytic activity);GO:0003857(3-hydroxyacyl-CoA dehydrogenase activity);GO:0004165(delta(3)-delta(2)-enoyl-CoA isomerase activity);GO:0004300(enoyl-CoA hydratase activity);GO:0005739(mitochondrion);GO:0005777(peroxisome);GO:0005829(cytosol);GO:0006629(lipid metabolic process);GO:0006631(fatty acid metabolic process);GO:0006635(fatty acid beta-oxidation);GO:0006637(acyl-CoA metabolic p…	00071(Fatty acid degradation);00280(Valine, leucine and isoleucine degradation);00310(Lysine degradation);00380(Tryptophan metabolism);00410(beta-Alanine metabolism);00640(Propanoate metabolism);00650(Butanoate metabolism);03320(PPAR signaling pathway);04146(Peroxisome)	enoyl-Coenzyme A, hydratase/3-hydroxyacyl Coenzyme A dehydrogenase [Source:MGI Symbol;Acc:MGI:1277964]	protein_coding	6.2061	2.63369	5.39241e-40	2.32586e-37	up	yes
ENSMUSG00000024978	Gpam	GO:0001817(regulation of cytokine production);GO:0004366(glycerol-3-phosphate O-acyltransferase activity);GO:0005739(mitochondrion);GO:0005741(mitochondrial outer membrane);GO:0005743(mitochondrial inner membrane);GO:0005886(plasma membrane);GO:0006072(glycerol-3-phosphate metabolic process);GO:0006629(lipid metabolic process);GO:0006631(fatty acid metabolic process);GO:0006637(acyl-CoA metabolic…	00561(Glycerolipid metabolism);00564(Glycerophospholipid metabolism);00564(Glycerophospholipid metabolism)	glycerol-3-phosphate acyltransferase, mitochondrial [Source:MGI Symbol;Acc:MGI:109162]	protein_coding;nonsense_mediated_decay	2.38931	1.2566	5.44273e-40	2.32586e-37	up	yes
ENSMUSG00000042073	Abhd14b	GO:0005634(nucleus);GO:0005654(nucleoplasm);GO:0005730(nucleolus);GO:0005737(cytoplasm);GO:0005829(cytosol);GO:0016740(transferase activity);GO:0016746(acyltransferase activity);GO:0016787(hydrolase activity);GO:0045944(positive regulation of transcription by RNA polymerase II);GO:0045944(positive regulation of transcription by RNA polymerase II)	NA	abhydrolase domain containing 14b [Source:MGI Symbol;Acc:MGI:1923741]	protein_coding	2.09753	1.06869	5.73543e-40	2.42105e-37	up	yes
ENSMUSG00000048022	Tmem229a	GO:0003674(molecular_function);GO:0005575(cellular_component);GO:0008150(biological_process);GO:0016020(membrane)	NA	transmembrane protein 229A [Source:MGI Symbol;Acc:MGI:2442812]	protein_coding	2.96778	1.56939	6.32486e-40	2.63769e-37	up	yes
ENSMUSG00000061742	Slc22a12	GO:0005886(plasma membrane);GO:0009410(response to xenobiotic stimulus);GO:0015143(urate transmembrane transporter activity);GO:0015747(urate transport);GO:0016020(membrane);GO:0016324(apical plasma membrane);GO:0022857(transmembrane transporter activity);GO:0030165(PDZ domain binding);GO:0032869(cellular response to insulin stimulus);GO:0046415(urate metabolic process);GO:0055085(transmembrane t…	NA	solute carrier family 22 (organic anion/cation transporter), member 12 [Source:MGI Symbol;Acc:MGI:1195269]	protein_coding;protein_coding_CDS_not_defined	7.44235	2.89576	1.2134e-39	4.94125e-37	up	yes
ENSMUSG00000076441	Ass1	GO:0000050(urea cycle);GO:0000052(citrulline metabolic process);GO:0000053(argininosuccinate metabolic process);GO:0000166(nucleotide binding);GO:0001822(kidney development);GO:0001889(liver development);GO:0004055(argininosuccinate synthase activity);GO:0005515(protein binding);GO:0005524(ATP binding);GO:0005654(nucleoplasm);GO:0005737(cytoplasm);GO:0005739(mitochondrion);GO:0005741(mitochondria…	00220(Arginine biosynthesis);00250(Alanine, aspartate and glutamate metabolism);05418(Fluid shear stress and atherosclerosis);05418(Fluid shear stress and atherosclerosis)	argininosuccinate synthetase 1 [Source:MGI Symbol;Acc:MGI:88090]	protein_coding;retained_intron	4.9906	2.31921	1.60416e-39	6.45656e-37	up	yes
ENSMUSG00000067206	Lrrc66	GO:0005515(protein binding);GO:0016020(membrane);GO:0016020(membrane)	NA	leucine rich repeat containing 66 [Source:MGI Symbol;Acc:MGI:2387634]	protein_coding	4.97419	2.31446	1.72904e-39	6.87918e-37	up	yes
ENSMUSG00000060002	Chpt1	GO:0000139(Golgi membrane);GO:0004142(diacylglycerol cholinephosphotransferase activity);GO:0005789(endoplasmic reticulum membrane);GO:0005794(Golgi apparatus);GO:0006629(lipid metabolic process);GO:0006656(phosphatidylcholine biosynthetic process);GO:0006657(CDP-choline pathway);GO:0006663(platelet activating factor biosynthetic process);GO:0008654(phospholipid biosynthetic process);GO:0016020(m…	00440(Phosphonate and phosphinate metabolism);00564(Glycerophospholipid metabolism);00565(Ether lipid metabolism);05231(Choline metabolism in cancer);05231(Choline metabolism in cancer)	choline phosphotransferase 1 [Source:MGI Symbol;Acc:MGI:2384841]	protein_coding;nonsense_mediated_decay	3.83445	1.93902	2.73197e-39	1.0746e-36	up	yes
ENSMUSG00000049971	Glt1d1	GO:0003674(molecular_function);GO:0005576(extracellular region);GO:0005829(cytosol);GO:0008150(biological_process);GO:0016740(transferase activity);GO:0016757(glycosyltransferase activity);GO:0016757(glycosyltransferase activity)	NA	glycosyltransferase 1 domain containing 1 [Source:MGI Symbol;Acc:MGI:2442755]	protein_coding;retained_intron	4.49481	2.16826	2.89663e-39	1.12656e-36	up	yes
ENSMUSG00000024892	Pcx	GO:0000166(nucleotide binding);GO:0003824(catalytic activity);GO:0004736(pyruvate carboxylase activity);GO:0005524(ATP binding);GO:0005737(cytoplasm);GO:0005739(mitochondrion);GO:0006090(pyruvate metabolic process);GO:0006094(gluconeogenesis);GO:0006629(lipid metabolic process);GO:0006734(NADH metabolic process);GO:0006739(NADP metabolic process);GO:0010629(negative regulation of gene expression)…	00020(Citrate cycle (TCA cycle));00620(Pyruvate metabolism);00620(Pyruvate metabolism)	pyruvate carboxylase [Source:MGI Symbol;Acc:MGI:97520]	protein_coding;protein_coding_CDS_not_defined	4.54681	2.18485	3.35352e-39	1.28976e-36	up	yes
ENSMUSG00000021376	Tpmt	GO:0005737(cytoplasm);GO:0006805(xenobiotic metabolic process);GO:0008119(thiopurine S-methyltransferase activity);GO:0008168(methyltransferase activity);GO:0008757(S-adenosylmethionine-dependent methyltransferase activity);GO:0016740(transferase activity);GO:0032259(methylation);GO:1904047(S-adenosyl-L-methionine binding);GO:1904047(S-adenosyl-L-methionine binding)	00983(Drug metabolism - other enzymes);00983(Drug metabolism - other enzymes)	thiopurine methyltransferase [Source:MGI Symbol;Acc:MGI:98812]	protein_coding;retained_intron	2.19652	1.13522	5.28336e-39	2.00965e-36	up	yes
ENSMUSG00000030074	Gxylt2	GO:0005575(cellular_component);GO:0008194(UDP-glycosyltransferase activity);GO:0016020(membrane);GO:0016266(O-glycan processing);GO:0016740(transferase activity);GO:0016757(glycosyltransferase activity);GO:0035252(UDP-xylosyltransferase activity);GO:0140563(UDP-D-xylose:beta-D-glucoside alpha-1,3-D-xylosyltransferase activity);GO:0140563(UDP-D-xylose:beta-D-glucoside alpha-1,3-D-xylosyltransferas…	00514(Other types of O-glycan biosynthesis);00514(Other types of O-glycan biosynthesis)	glucoside xylosyltransferase 2 [Source:MGI Symbol;Acc:MGI:2682940]	protein_coding;protein_coding_CDS_not_defined	0.124218	-3.00905	5.60399e-39	2.10844e-36	down	yes
ENSMUSG00000021418	Rpp40	GO:0000171(ribonuclease MRP activity);GO:0000172(ribonuclease MRP complex);GO:0000447(endonucleolytic cleavage in ITS1 to separate SSU-rRNA from 5.8S rRNA and LSU-rRNA from tricistronic rRNA transcript (SSU-rRNA, 5.8S rRNA, LSU-rRNA));GO:0001682(tRNA 5'-leader removal);GO:0004526(ribonuclease P activity);GO:0005634(nucleus);GO:0005655(nucleolar ribonuclease P complex);GO:0005730(nucleolus);GO:000…	03008(Ribosome biogenesis in eukaryotes);03008(Ribosome biogenesis in eukaryotes)	ribonuclease P 40 subunit [Source:MGI Symbol;Acc:MGI:1346084]	protein_coding;retained_intron	2.45544	1.29598	7.79843e-39	2.90252e-36	up	yes
ENSMUSG00000006345	Ggt1	GO:0000048(peptidyltransferase activity);GO:0002682(regulation of immune system process);GO:0002951(leukotriene-C(4) hydrolase);GO:0005615(extracellular space);GO:0005783(endoplasmic reticulum);GO:0005886(plasma membrane);GO:0006508(proteolysis);GO:0006536(glutamate metabolic process);GO:0006749(glutathione metabolic process);GO:0006750(glutathione biosynthetic process);GO:0006751(glutathione cat…	00430(Taurine and hypotaurine metabolism);00480(Glutathione metabolism);00590(Arachidonic acid metabolism);00590(Arachidonic acid metabolism)	gamma-glutamyltransferase 1 [Source:MGI Symbol;Acc:MGI:95706]	protein_coding;retained_intron	3.88433	1.95766	8.85835e-39	3.26195e-36	up	yes
ENSMUSG00000027070	Lrp2	GO:0001822(kidney development);GO:0001843(neural tube closure);GO:0003139(secondary heart field specification);GO:0003148(outflow tract septum morphogenesis);GO:0003223(ventricular compact myocardium morphogenesis);GO:0003281(ventricular septum development);GO:0005509(calcium ion binding);GO:0005515(protein binding);GO:0005615(extracellular space);GO:0005768(endosome);GO:0005783(endoplasmic retic…	04340(Hedgehog signaling pathway);04918(Thyroid hormone synthesis);04979(Cholesterol metabolism);04979(Cholesterol metabolism)	low density lipoprotein receptor-related protein 2 [Source:MGI Symbol;Acc:MGI:95794]	protein_coding;protein_coding_CDS_not_defined	4.44623	2.15258	1.03589e-38	3.77436e-36	up	yes
ENSMUSG00000028976	Slc2a5	GO:0003044(regulation of systemic arterial blood pressure mediated by a chemical signal);GO:0005353(fructose transmembrane transporter activity);GO:0005355(glucose transmembrane transporter activity);GO:0005886(plasma membrane);GO:0008643(carbohydrate transport);GO:0009750(response to fructose);GO:0015149(hexose transmembrane transporter activity);GO:0015755(fructose transmembrane transport);GO:0…	04973(Carbohydrate digestion and absorption);04973(Carbohydrate digestion and absorption)	solute carrier family 2 (facilitated glucose transporter), member 5 [Source:MGI Symbol;Acc:MGI:1928369]	protein_coding;retained_intron;protein_coding_CDS_not_defined	3.79836	1.92538	1.40053e-38	5.04979e-36	up	yes
ENSMUSG00000079508	Apoo	GO:0000139(Golgi membrane);GO:0005576(extracellular region);GO:0005739(mitochondrion);GO:0005743(mitochondrial inner membrane);GO:0005783(endoplasmic reticulum);GO:0005789(endoplasmic reticulum membrane);GO:0005794(Golgi apparatus);GO:0005829(cytosol);GO:0016020(membrane);GO:0042407(cristae formation);GO:0061617(MICOS complex);GO:0061617(MICOS complex)	NA	apolipoprotein O [Source:MGI Symbol;Acc:MGI:1915566]	protein_coding	2.30067	1.20205	1.49853e-38	5.34742e-36	up	yes
ENSMUSG00000027359	Slc27a2	GO:0000038(very long-chain fatty acid metabolic process);GO:0000166(nucleotide binding);GO:0001561(fatty acid alpha-oxidation);GO:0001676(long-chain fatty acid metabolic process);GO:0004467(long-chain fatty acid-CoA ligase activity);GO:0005324(long-chain fatty acid transporter activity);GO:0005524(ATP binding);GO:0005739(mitochondrion);GO:0005777(peroxisome);GO:0005778(peroxisomal membrane);GO:00…	03320(PPAR signaling pathway);04146(Peroxisome);04931(Insulin resistance);04931(Insulin resistance)	solute carrier family 27 (fatty acid transporter), member 2 [Source:MGI Symbol;Acc:MGI:1347099]	protein_coding_CDS_not_defined;protein_coding	4.33614	2.11641	1.89479e-38	6.69246e-36	up	yes
ENSMUSG00000002944	Cd36	GO:0000122(negative regulation of transcription by RNA polymerase II);GO:0000165(MAPK cascade);GO:0001540(amyloid-beta binding);GO:0001954(positive regulation of cell-matrix adhesion);GO:0005041(low-density lipoprotein particle receptor activity);GO:0005044(scavenger receptor activity);GO:0005324(long-chain fatty acid transporter activity);GO:0005504(fatty acid binding);GO:0005515(protein binding…	03320(PPAR signaling pathway);04145(Phagosome);04148(Efferocytosis);04152(AMPK signaling pathway);04512(ECM-receptor interaction);04640(Hematopoietic cell lineage);04920(Adipocytokine signaling pathway);04931(Insulin resistance);04975(Fat digestion and absorption);04979(Cholesterol metabolism);05144(Malaria);05415(Diabetic cardiomyopathy);05417(Lipid and atherosclerosis);05417(Lipid and atheroscl…	CD36 molecule [Source:MGI Symbol;Acc:MGI:107899]	protein_coding	4.09454	2.0337	2.00429e-38	7.00773e-36	up	yes
ENSMUSG00000018623	Mmp7	GO:0002779(antibacterial peptide secretion);GO:0002780(antibacterial peptide biosynthetic process);GO:0004175(endopeptidase activity);GO:0004222(metalloendopeptidase activity);GO:0005576(extracellular region);GO:0005615(extracellular space);GO:0006508(proteolysis);GO:0006509(membrane protein ectodomain proteolysis);GO:0008201(heparin binding);GO:0008233(peptidase activity);GO:0008237(metallopepti…	04310(Wnt signaling pathway);05166(Human T-cell leukemia virus 1 infection);05166(Human T-cell leukemia virus 1 infection)	matrix metallopeptidase 7 [Source:MGI Symbol;Acc:MGI:103189]	protein_coding;protein_coding_CDS_not_defined	0.0326844	-4.93525	2.0314e-38	7.03148e-36	down	yes
ENSMUSG00000029311	Hsd17b11	GO:0004303(estradiol 17-beta-dehydrogenase activity);GO:0005737(cytoplasm);GO:0005783(endoplasmic reticulum);GO:0005811(lipid droplet);GO:0006629(lipid metabolic process);GO:0006694(steroid biosynthetic process);GO:0006710(androgen catabolic process);GO:0016229(steroid dehydrogenase activity);GO:0016491(oxidoreductase activity);GO:0016616(oxidoreductase activity, acting on the CH-OH group of dono…	00140(Steroid hormone biosynthesis);00140(Steroid hormone biosynthesis)	hydroxysteroid (17-beta) dehydrogenase 11 [Source:MGI Symbol;Acc:MGI:2149821]	protein_coding	2.13556	1.09461	3.18589e-38	1.09185e-35	up	yes
ENSMUSG00000021490	Slc34a1	GO:0001503(ossification);GO:0001822(kidney development);GO:0005436(sodium:phosphate symporter activity);GO:0005654(nucleoplasm);GO:0005768(endosome);GO:0005829(cytosol);GO:0005886(plasma membrane);GO:0006817(phosphate ion transport);GO:0007584(response to nutrient);GO:0009100(glycoprotein metabolic process);GO:0009410(response to xenobiotic stimulus);GO:0009986(cell surface);GO:0010288(response t…	04928(Parathyroid hormone synthesis, secretion and action);04978(Mineral absorption);04978(Mineral absorption)	solute carrier family 34 (sodium phosphate), member 1 [Source:MGI Symbol;Acc:MGI:1345284]	protein_coding;retained_intron	5.05951	2.339	3.62468e-38	1.23005e-35	up	yes
ENSMUSG00000021236	Entpd5	GO:0000166(nucleotide binding);GO:0004382(GDP phosphatase activity);GO:0005524(ATP binding);GO:0005576(extracellular region);GO:0005615(extracellular space);GO:0005783(endoplasmic reticulum);GO:0005788(endoplasmic reticulum lumen);GO:0006011(UDP-glucose metabolic process);GO:0006256(UDP catabolic process);GO:0006486(protein glycosylation);GO:0006487(protein N-linked glycosylation);GO:0009134(nucl…	00230(Purine metabolism);00240(Pyrimidine metabolism);00240(Pyrimidine metabolism)	ectonucleoside triphosphate diphosphohydrolase 5 [Source:MGI Symbol;Acc:MGI:1321385]	protein_coding;retained_intron;protein_coding_CDS_not_defined	3.0762	1.62115	4.77654e-38	1.60519e-35	up	yes
ENSMUSG00000026489	Coq8a	GO:0000166(nucleotide binding);GO:0005524(ATP binding);GO:0005739(mitochondrion);GO:0006744(ubiquinone biosynthetic process);GO:0016020(membrane);GO:0016301(kinase activity);GO:0016310(phosphorylation);GO:0016740(transferase activity);GO:0043531(ADP binding);GO:0043531(ADP binding)	NA	coenzyme Q8A [Source:MGI Symbol;Acc:MGI:1914676]	protein_coding;retained_intron;nonsense_mediated_decay	3.4194	1.77374	5.99731e-38	1.99606e-35	up	yes
ENSMUSG00000033610	Pank1	GO:0000166(nucleotide binding);GO:0004594(pantothenate kinase activity);GO:0005524(ATP binding);GO:0005634(nucleus);GO:0005730(nucleolus);GO:0005737(cytoplasm);GO:0005768(endosome);GO:0005829(cytosol);GO:0015937(coenzyme A biosynthetic process);GO:0016301(kinase activity);GO:0016310(phosphorylation);GO:0016740(transferase activity);GO:0030136(clathrin-coated vesicle);GO:0031410(cytoplasmic vesicl…	00770(Pantothenate and CoA biosynthesis);00770(Pantothenate and CoA biosynthesis)	pantothenate kinase 1 [Source:MGI Symbol;Acc:MGI:1922985]	protein_coding;retained_intron	5.51699	2.46388	7.26895e-38	2.39626e-35	up	yes
ENSMUSG00000086784	Isoc2a	GO:0003674(molecular_function);GO:0005634(nucleus);GO:0005737(cytoplasm);GO:0005739(mitochondrion);GO:0031648(protein destabilization)	NA	isochorismatase domain containing 2a [Source:MGI Symbol;Acc:MGI:3609243]	protein_coding	2.2569	1.17434	7.92708e-38	2.58857e-35	up	yes
ENSMUSG00000022235	Cmbl	GO:0003674(molecular_function);GO:0005737(cytoplasm);GO:0005829(cytosol);GO:0008150(biological_process);GO:0016787(hydrolase activity);GO:0016787(hydrolase activity)	NA	carboxymethylenebutenolidase homolog [Source:MGI Symbol;Acc:MGI:1916824]	protein_coding	4.30043	2.10448	9.4614e-38	3.06072e-35	up	yes
ENSMUSG00000027187	Cat	GO:0000302(response to reactive oxygen species);GO:0001657(ureteric bud development);GO:0001666(response to hypoxia);GO:0001822(kidney development);GO:0004046(aminoacylase activity);GO:0004096(catalase activity);GO:0004601(peroxidase activity);GO:0005615(extracellular space);GO:0005737(cytoplasm);GO:0005739(mitochondrion);GO:0005777(peroxisome);GO:0005778(peroxisomal membrane);GO:0005782(peroxiso…	00380(Tryptophan metabolism);00630(Glyoxylate and dicarboxylate metabolism);04068(FoxO signaling pathway);04146(Peroxisome);04211(Longevity regulating pathway);04213(Longevity regulating pathway - multiple species);05014(Amyotrophic lateral sclerosis);05022(Pathways of neurodegeneration - multiple diseases);05208(Chemical carcinogenesis - reactive oxygen species)	catalase [Source:MGI Symbol;Acc:MGI:88271]	protein_coding	3.09997	1.63225	3.45468e-37	1.09707e-34	up	yes
ENSMUSG00000003809	Gcdh	GO:0000062(fatty-acyl-CoA binding);GO:0003995(acyl-CoA dehydrogenase activity);GO:0004361(glutaryl-CoA dehydrogenase activity);GO:0005739(mitochondrion);GO:0005743(mitochondrial inner membrane);GO:0005759(mitochondrial matrix);GO:0006568(tryptophan metabolic process);GO:0006635(fatty acid beta-oxidation);GO:0006637(acyl-CoA metabolic process);GO:0016491(oxidoreductase activity);GO:0016627(oxidore…	00071(Fatty acid degradation);00310(Lysine degradation);00380(Tryptophan metabolism);00380(Tryptophan metabolism)	glutaryl-Coenzyme A dehydrogenase [Source:MGI Symbol;Acc:MGI:104541]	retained_intron;protein_coding	3.83196	1.93808	3.58433e-37	1.12789e-34	up	yes
ENSMUSG00000056666	Retsat	GO:0005640(nuclear outer membrane);GO:0005783(endoplasmic reticulum);GO:0005789(endoplasmic reticulum membrane);GO:0006629(lipid metabolic process);GO:0016020(membrane);GO:0016491(oxidoreductase activity);GO:0031965(nuclear membrane);GO:0042572(retinol metabolic process);GO:0051786(all-trans-retinol 13,14-reductase activity);GO:0051786(all-trans-retinol 13,14-reductase activity)	00830(Retinol metabolism);00830(Retinol metabolism)	retinol saturase (all trans retinol 13,14 reductase) [Source:MGI Symbol;Acc:MGI:1914692]	protein_coding;protein_coding_CDS_not_defined	3.58265	1.84103	5.64396e-37	1.76e-34	up	yes
ENSMUSG00000025968	Ndufs1	GO:0005515(protein binding);GO:0005739(mitochondrion);GO:0005743(mitochondrial inner membrane);GO:0005747(mitochondrial respiratory chain complex I);GO:0005758(mitochondrial intermembrane space);GO:0006120(mitochondrial electron transport, NADH to ubiquinone);GO:0008137(NADH dehydrogenase (ubiquinone) activity);GO:0008637(apoptotic mitochondrial changes);GO:0009055(electron transfer activity);GO:…	00190(Oxidative phosphorylation);04714(Thermogenesis);04723(Retrograde endocannabinoid signaling);04932(Non-alcoholic fatty liver disease);05010(Alzheimer disease);05012(Parkinson disease);05014(Amyotrophic lateral sclerosis);05016(Huntington disease);05020(Prion disease);05022(Pathways of neurodegeneration - multiple diseases);05208(Chemical carcinogenesis - reactive oxygen species);05415(Diabet…	NADH:ubiquinone oxidoreductase core subunit S1 [Source:MGI Symbol;Acc:MGI:2443241]	retained_intron;protein_coding;nonsense_mediated_decay	2.40801	1.26784	6.11504e-37	1.88988e-34	up	yes
ENSMUSG00000017718	Afmid	GO:0004061(arylformamidase activity);GO:0005634(nucleus);GO:0005737(cytoplasm);GO:0005829(cytosol);GO:0006569(tryptophan catabolic process);GO:0016787(hydrolase activity);GO:0019441(tryptophan catabolic process to kynurenine);GO:0034354('de novo' NAD biosynthetic process from tryptophan);GO:0034354('de novo' NAD biosynthetic process from tryptophan)	00380(Tryptophan metabolism);00630(Glyoxylate and dicarboxylate metabolism);00630(Glyoxylate and dicarboxylate metabolism)	arylformamidase [Source:MGI Symbol;Acc:MGI:2448704]	protein_coding;retained_intron	4.23559	2.08256	6.66698e-37	2.04222e-34	up	yes
ENSMUSG00000025486	Sirt3	GO:0005515(protein binding);GO:0005634(nucleus);GO:0005737(cytoplasm);GO:0005739(mitochondrion);GO:0005743(mitochondrial inner membrane);GO:0005759(mitochondrial matrix);GO:0006338(chromatin remodeling);GO:0006476(protein deacetylation);GO:0008270(zinc ion binding);GO:0009060(aerobic respiration);GO:0016020(membrane);GO:0016740(transferase activity);GO:0017136(NAD-dependent histone deacetylase ac…	00760(Nicotinate and nicotinamide metabolism);05230(Central carbon metabolism in cancer);05230(Central carbon metabolism in cancer)	sirtuin 3 [Source:MGI Symbol;Acc:MGI:1927665]	nonsense_mediated_decay;protein_coding;retained_intron	2.91685	1.54441	7.49888e-37	2.2769e-34	up	yes
ENSMUSG00000028713	Cyp4b1	GO:0004497(monooxygenase activity);GO:0005506(iron ion binding);GO:0005783(endoplasmic reticulum);GO:0005789(endoplasmic reticulum membrane);GO:0016020(membrane);GO:0016491(oxidoreductase activity);GO:0016705(oxidoreductase activity, acting on paired donors, with incorporation or reduction of molecular oxygen);GO:0018879(biphenyl metabolic process);GO:0020037(heme binding);GO:0043231(intracellula…	NA	cytochrome P450, family 4, subfamily b, polypeptide 1 [Source:MGI Symbol;Acc:MGI:103225]	protein_coding;retained_intron;nonsense_mediated_decay	6.67724	2.73925	9.05815e-37	2.72642e-34	up	yes
ENSMUSG00000021033	Gstz1	GO:0003824(catalytic activity);GO:0004364(glutathione transferase activity);GO:0005737(cytoplasm);GO:0005739(mitochondrion);GO:0006559(L-phenylalanine catabolic process);GO:0006572(tyrosine catabolic process);GO:0006749(glutathione metabolic process);GO:0008152(metabolic process);GO:0009072(aromatic amino acid family metabolic process);GO:0016034(maleylacetoacetate isomerase activity);GO:0016740(…	00350(Tyrosine metabolism);00350(Tyrosine metabolism)	glutathione transferase zeta 1 (maleylacetoacetate isomerase) [Source:MGI Symbol;Acc:MGI:1341859]	protein_coding;retained_intron	2.77642	1.47323	1.44203e-36	4.30296e-34	up	yes
ENSMUSG00000025780	Itih5	GO:0003674(molecular_function);GO:0004867(serine-type endopeptidase inhibitor activity);GO:0005576(extracellular region);GO:0008150(biological_process);GO:0030212(hyaluronan metabolic process);GO:0030414(peptidase inhibitor activity);GO:0062023(collagen-containing extracellular matrix)	NA	inter-alpha-trypsin inhibitor, heavy chain 5 [Source:MGI Symbol;Acc:MGI:1925751]	protein_coding	3.24372	1.69765	1.68634e-36	4.98897e-34	up	yes
ENSMUSG00000071253	Slc25a16	GO:0005739(mitochondrion);GO:0005743(mitochondrial inner membrane);GO:0015228(coenzyme A transmembrane transporter activity);GO:0015291(secondary active transmembrane transporter activity);GO:0015937(coenzyme A biosynthetic process);GO:0016020(membrane);GO:0055085(transmembrane transport);GO:1990559(mitochondrial coenzyme A transmembrane transport);GO:1990559(mitochondrial coenzyme A transmembran…	NA	solute carrier family 25 (mitochondrial carrier, Graves disease autoantigen), member 16 [Source:MGI Symbol;Acc:MGI:1920382]	protein_coding;retained_intron	2.33679	1.22453	2.27339e-36	6.66873e-34	up	yes
ENSMUSG00000030364	Clec2h	GO:0004888(transmembrane signaling receptor activity);GO:0005783(endoplasmic reticulum);GO:0005886(plasma membrane);GO:0006968(cellular defense response);GO:0009897(external side of plasma membrane);GO:0009986(cell surface);GO:0016020(membrane);GO:0030246(carbohydrate binding);GO:0046703(natural killer cell lectin-like receptor binding);GO:0046703(natural killer cell lectin-like receptor binding)	05167(Kaposi sarcoma-associated herpesvirus infection);05167(Kaposi sarcoma-associated herpesvirus infection)	C-type lectin domain family 2, member h [Source:MGI Symbol;Acc:MGI:2136934]	nonsense_mediated_decay;protein_coding;retained_intron	10.8501	3.43963	2.77651e-36	8.07616e-34	up	yes
ENSMUSG00000024424	Ttc39c	GO:0005515(protein binding);GO:0005515(protein binding)	NA	tetratricopeptide repeat domain 39C [Source:MGI Symbol;Acc:MGI:1919997]	protein_coding;retained_intron;nonsense_mediated_decay	3.52995	1.81965	3.57436e-36	1.03102e-33	up	yes
ENSMUSG00000021371	Mcur1	GO:0003674(molecular_function);GO:0005739(mitochondrion);GO:0005743(mitochondrial inner membrane);GO:0006811(ion transport);GO:0006816(calcium ion transport);GO:0006851(mitochondrial calcium ion transmembrane transport);GO:0016020(membrane);GO:0036444(calcium import into the mitochondrion);GO:0051561(positive regulation of mitochondrial calcium ion concentration);GO:0070509(calcium ion import);GO…	NA	mitochondrial calcium uniporter regulator 1 [Source:MGI Symbol;Acc:MGI:1923387]	protein_coding;retained_intron	2.26843	1.18169	3.67284e-36	1.05068e-33	up	yes
ENSMUSG00000039519	Cyp7b1	GO:0004497(monooxygenase activity);GO:0005506(iron ion binding);GO:0005783(endoplasmic reticulum);GO:0005789(endoplasmic reticulum membrane);GO:0006629(lipid metabolic process);GO:0006694(steroid biosynthetic process);GO:0006699(bile acid biosynthetic process);GO:0007586(digestion);GO:0007613(memory);GO:0007623(circadian rhythm);GO:0008202(steroid metabolic process);GO:0008203(cholesterol metabol…	00120(Primary bile acid biosynthesis);00140(Steroid hormone biosynthesis)	cytochrome P450, family 7, subfamily b, polypeptide 1 [Source:MGI Symbol;Acc:MGI:104978]	protein_coding	5.79575	2.535	5.92211e-36	1.68023e-33	up	yes
ENSMUSG00000039783	Kmo	GO:0004497(monooxygenase activity);GO:0004502(kynurenine 3-monooxygenase activity);GO:0005615(extracellular space);GO:0005739(mitochondrion);GO:0005741(mitochondrial outer membrane);GO:0005743(mitochondrial inner membrane);GO:0006569(tryptophan catabolic process);GO:0009435(NAD biosynthetic process);GO:0009651(response to salt stress);GO:0014049(positive regulation of glutamate secretion);GO:0016…	00380(Tryptophan metabolism);00380(Tryptophan metabolism)	kynurenine 3-monooxygenase (kynurenine 3-hydroxylase) [Source:MGI Symbol;Acc:MGI:2138151]	protein_coding;retained_intron;protein_coding_CDS_not_defined;nonsense_mediated_decay	4.18432	2.06499	1.07639e-35	3.02912e-33	up	yes
ENSMUSG00000046082	Tmem174	GO:0003674(molecular_function);GO:0005515(protein binding);GO:0005575(cellular_component);GO:0005783(endoplasmic reticulum);GO:0005789(endoplasmic reticulum membrane);GO:0005886(plasma membrane);GO:0008150(biological_process);GO:0016020(membrane);GO:0016324(apical plasma membrane);GO:0055062(phosphate ion homeostasis)	NA	transmembrane protein 174 [Source:MGI Symbol;Acc:MGI:1915594]	protein_coding	3.17626	1.66733	1.13986e-35	3.18186e-33	up	yes
ENSMUSG00000001467	Cyp51	GO:0001669(acrosomal vesicle);GO:0004497(monooxygenase activity);GO:0005506(iron ion binding);GO:0005783(endoplasmic reticulum);GO:0005789(endoplasmic reticulum membrane);GO:0006629(lipid metabolic process);GO:0006694(steroid biosynthetic process);GO:0006695(cholesterol biosynthetic process);GO:0008202(steroid metabolic process);GO:0008203(cholesterol metabolic process);GO:0008398(sterol 14-demet…	00100(Steroid biosynthesis);00100(Steroid biosynthesis)	cytochrome P450, family 51 [Source:MGI Symbol;Acc:MGI:106040]	protein_coding;retained_intron	4.17507	2.0618	1.17022e-35	3.24049e-33	up	yes
ENSMUSG00000020741	Cluh	GO:0003723(RNA binding);GO:0005515(protein binding);GO:0005737(cytoplasm);GO:0006996(organelle organization);GO:0007005(mitochondrion organization);GO:0007005(mitochondrion organization)	NA	clustered mitochondria homolog [Source:MGI Symbol;Acc:MGI:1921398]	protein_coding;retained_intron;protein_coding_CDS_not_defined	2.02824	1.02023	1.28905e-35	3.54121e-33	up	yes
ENSMUSG00000118366	9130016M20Rik	NA	NA	RIKEN cDNA 9130016M20 gene [Source:MGI Symbol;Acc:MGI:1918870]	lncRNA	4.02635	2.00947	1.54499e-35	4.21088e-33	up	yes
ENSMUSG00000022215	Fitm1	GO:0005783(endoplasmic reticulum);GO:0005789(endoplasmic reticulum membrane);GO:0006629(lipid metabolic process);GO:0008654(phospholipid biosynthetic process);GO:0010890(positive regulation of sequestering of triglyceride);GO:0016020(membrane);GO:0017129(triglyceride binding);GO:0019915(lipid storage);GO:0019992(diacylglycerol binding);GO:0034389(lipid droplet organization);GO:0106399(acyl-coenzy…	NA	fat storage-inducing transmembrane protein 1 [Source:MGI Symbol;Acc:MGI:1915930]	protein_coding	6.89551	2.78566	2.22057e-35	6.0049e-33	up	yes
ENSMUSG00000031549	Ido2	GO:0002376(immune system process);GO:0004833(tryptophan 2,3-dioxygenase activity);GO:0005737(cytoplasm);GO:0006569(tryptophan catabolic process);GO:0016491(oxidoreductase activity);GO:0016702(oxidoreductase activity, acting on single donors with incorporation of molecular oxygen, incorporation of two atoms of oxygen);GO:0019441(tryptophan catabolic process to kynurenine);GO:0020037(heme binding);…	00380(Tryptophan metabolism);05143(African trypanosomiasis);05143(African trypanosomiasis)	indoleamine 2,3-dioxygenase 2 [Source:MGI Symbol;Acc:MGI:2142489]	protein_coding_CDS_not_defined;protein_coding;retained_intron	7.87025	2.97641	2.71625e-35	7.28841e-33	up	yes
ENSMUSG00000029545	Acads	GO:0000062(fatty-acyl-CoA binding);GO:0003995(acyl-CoA dehydrogenase activity);GO:0004085(butyryl-CoA dehydrogenase activity);GO:0005654(nucleoplasm);GO:0005739(mitochondrion);GO:0005759(mitochondrial matrix);GO:0005813(centrosome);GO:0006629(lipid metabolic process);GO:0006631(fatty acid metabolic process);GO:0006635(fatty acid beta-oxidation);GO:0016491(oxidoreductase activity);GO:0016627(oxido…	00071(Fatty acid degradation);00280(Valine, leucine and isoleucine degradation);00410(beta-Alanine metabolism);00640(Propanoate metabolism);00650(Butanoate metabolism);00650(Butanoate metabolism)	acyl-Coenzyme A dehydrogenase, short chain [Source:MGI Symbol;Acc:MGI:87868]	protein_coding;retained_intron;protein_coding_CDS_not_defined	2.2105	1.14438	3.41057e-35	9.08103e-33	up	yes
ENSMUSG00000028307	Aldob	GO:0004332(fructose-bisphosphate aldolase activity);GO:0005737(cytoplasm);GO:0005815(microtubule organizing center);GO:0005829(cytosol);GO:0005856(cytoskeleton);GO:0006000(fructose metabolic process);GO:0006001(fructose catabolic process);GO:0006094(gluconeogenesis);GO:0006096(glycolytic process);GO:0006116(NADH oxidation);GO:0008092(cytoskeletal protein binding);GO:0010043(response to zinc ion);…	00010(Glycolysis / Gluconeogenesis);00030(Pentose phosphate pathway);00051(Fructose and mannose metabolism);04066(HIF-1 signaling pathway);04066(HIF-1 signaling pathway)	aldolase B, fructose-bisphosphate [Source:MGI Symbol;Acc:MGI:87995]	protein_coding;protein_coding_CDS_not_defined	2.9929	1.58154	3.56484e-35	9.41934e-33	up	yes
ENSMUSG00000010025	Aldh3a2	GO:0000302(response to reactive oxygen species);GO:0004028(3-chloroallyl aldehyde dehydrogenase activity);GO:0004029(aldehyde dehydrogenase (NAD+) activity);GO:0005737(cytoplasm);GO:0005739(mitochondrion);GO:0005743(mitochondrial inner membrane);GO:0005777(peroxisome);GO:0005783(endoplasmic reticulum);GO:0005789(endoplasmic reticulum membrane);GO:0006081(cellular aldehyde metabolic process);GO:00…	00010(Glycolysis / Gluconeogenesis);00053(Ascorbate and aldarate metabolism);00071(Fatty acid degradation);00280(Valine, leucine and isoleucine degradation);00310(Lysine degradation);00330(Arginine and proline metabolism);00340(Histidine metabolism);00380(Tryptophan metabolism);00410(beta-Alanine metabolism);00561(Glycerolipid metabolism);00620(Pyruvate metabolism);00770(Pantothenate and CoA bios…	aldehyde dehydrogenase family 3, subfamily A2 [Source:MGI Symbol;Acc:MGI:1353452]	protein_coding;protein_coding_CDS_not_defined	2.29017	1.19546	5.36353e-35	1.40646e-32	up	yes
ENSMUSG00000018900	Slc22a5	GO:0000166(nucleotide binding);GO:0005524(ATP binding);GO:0005737(cytoplasm);GO:0005783(endoplasmic reticulum);GO:0005829(cytosol);GO:0005886(plasma membrane);GO:0006811(ion transport);GO:0006814(sodium ion transport);GO:0007005(mitochondrion organization);GO:0007512(adult heart development);GO:0007626(locomotory behavior);GO:0009437(carnitine metabolic process);GO:0009609(response to symbiotic b…	05231(Choline metabolism in cancer);05231(Choline metabolism in cancer)	solute carrier family 22 (organic cation transporter), member 5 [Source:MGI Symbol;Acc:MGI:1329012]	protein_coding;nonsense_mediated_decay	2.5859	1.37066	7.5471e-35	1.95633e-32	up	yes
ENSMUSG00000027809	Etfdh	GO:0004174(electron-transferring-flavoprotein dehydrogenase activity);GO:0005739(mitochondrion);GO:0005743(mitochondrial inner membrane);GO:0006979(response to oxidative stress);GO:0009055(electron transfer activity);GO:0016020(membrane);GO:0016491(oxidoreductase activity);GO:0017133(mitochondrial electron transfer flavoprotein complex);GO:0022900(electron transport chain);GO:0022904(respiratory …	NA	electron transferring flavoprotein, dehydrogenase [Source:MGI Symbol;Acc:MGI:106100]	protein_coding;retained_intron;protein_coding_CDS_not_defined	2.06099	1.04334	7.57347e-35	1.95633e-32	up	yes
ENSMUSG00000090150	Acad11	GO:0004466(long-chain-acyl-CoA dehydrogenase activity);GO:0005634(nucleus);GO:0005777(peroxisome);GO:0006635(fatty acid beta-oxidation);GO:0016020(membrane);GO:0016491(oxidoreductase activity);GO:0016627(oxidoreductase activity, acting on the CH-CH group of donors);GO:0017099(very-long-chain-acyl-CoA dehydrogenase activity);GO:0031966(mitochondrial membrane);GO:0033539(fatty acid beta-oxidation u…	NA	acyl-Coenzyme A dehydrogenase family, member 11 [Source:MGI Symbol;Acc:MGI:2143169]	protein_coding;retained_intron;protein_coding_CDS_not_defined	3.0451	1.60649	8.58663e-35	2.18542e-32	up	yes
ENSMUSG00000046840	Hnf4aos	NA	NA	hepatic nuclear factor 4 alpha, opposite strand [Source:MGI Symbol;Acc:MGI:1915564]	lncRNA	5.46343	2.44981	8.77596e-35	2.21731e-32	up	yes
ENSMUSG00000022253	Nadk2	GO:0000166(nucleotide binding);GO:0003951(NAD+ kinase activity);GO:0005524(ATP binding);GO:0005739(mitochondrion);GO:0006741(NADP biosynthetic process);GO:0016301(kinase activity);GO:0016310(phosphorylation);GO:0016740(transferase activity);GO:0016773(phosphotransferase activity, alcohol group as acceptor);GO:0019674(NAD metabolic process);GO:0042803(protein homodimerization activity);GO:0042803(…	00760(Nicotinate and nicotinamide metabolism);00760(Nicotinate and nicotinamide metabolism)	NAD kinase 2, mitochondrial [Source:MGI Symbol;Acc:MGI:1915896]	protein_coding;retained_intron;protein_coding_CDS_not_defined	2.89833	1.53522	9.44761e-35	2.36971e-32	up	yes
ENSMUSG00000073633	Fbxo36	GO:0003674(molecular_function);GO:0005515(protein binding);GO:0005575(cellular_component);GO:0005575(cellular_component)	NA	F-box protein 36 [Source:MGI Symbol;Acc:MGI:1289192]	protein_coding_CDS_not_defined;protein_coding	2.96473	1.5679	9.79231e-35	2.4385e-32	up	yes
ENSMUSG00000029452	Tmem116	GO:0004930(G protein-coupled receptor activity);GO:0005886(plasma membrane);GO:0007165(signal transduction);GO:0007189(adenylate cyclase-activating G protein-coupled receptor signaling pathway);GO:0016020(membrane);GO:0016020(membrane)	NA	transmembrane protein 116 [Source:MGI Symbol;Acc:MGI:1924712]	protein_coding;nonsense_mediated_decay;protein_coding_CDS_not_defined	2.16157	1.11208	1.00687e-34	2.48942e-32	up	yes
ENSMUSG00000006469	Slc34a3	GO:0005436(sodium:phosphate symporter activity);GO:0005886(plasma membrane);GO:0005903(brush border);GO:0006811(ion transport);GO:0006814(sodium ion transport);GO:0006817(phosphate ion transport);GO:0015293(symporter activity);GO:0015698(inorganic anion transport);GO:0016020(membrane);GO:0016324(apical plasma membrane);GO:0030643(cellular phosphate ion homeostasis);GO:0031526(brush border membran…	04928(Parathyroid hormone synthesis, secretion and action);04978(Mineral absorption);04978(Mineral absorption)	solute carrier family 34 (sodium phosphate), member 3 [Source:MGI Symbol;Acc:MGI:2159410]	protein_coding_CDS_not_defined;protein_coding	10.1925	3.34944	1.54735e-34	3.79858e-32	up	yes
ENSMUSG00000030945	Acsm2	GO:0000166(nucleotide binding);GO:0004321(fatty-acyl-CoA synthase activity);GO:0005524(ATP binding);GO:0005739(mitochondrion);GO:0005759(mitochondrial matrix);GO:0006629(lipid metabolic process);GO:0006631(fatty acid metabolic process);GO:0006633(fatty acid biosynthetic process);GO:0006637(acyl-CoA metabolic process);GO:0015645(fatty acid ligase activity);GO:0016405(CoA-ligase activity);GO:001687…	00650(Butanoate metabolism);00650(Butanoate metabolism)	acyl-CoA synthetase medium-chain family member 2 [Source:MGI Symbol;Acc:MGI:2385289]	retained_intron;protein_coding	9.444	3.2394	1.6077e-34	3.91894e-32	up	yes
ENSMUSG00000042672	Dcst1	GO:0002080(acrosomal membrane);GO:0002376(immune system process);GO:0005886(plasma membrane);GO:0006511(ubiquitin-dependent protein catabolic process);GO:0007342(fusion of sperm to egg plasma membrane involved in single fertilization);GO:0016020(membrane);GO:0016567(protein ubiquitination);GO:0016740(transferase activity);GO:0031410(cytoplasmic vesicle);GO:0035036(sperm-egg recognition);GO:004508…	NA	DC-STAMP domain containing 1 [Source:MGI Symbol;Acc:MGI:1925022]	retained_intron;protein_coding;protein_coding_CDS_not_defined	2.6895	1.42734	2.16768e-34	5.247e-32	up	yes
ENSMUSG00000035936	Aldh5a1	GO:0004777(succinate-semialdehyde dehydrogenase (NAD+) activity);GO:0005739(mitochondrion);GO:0006105(succinate metabolic process);GO:0006536(glutamate metabolic process);GO:0007417(central nervous system development);GO:0009013(succinate-semialdehyde dehydrogenase [NAD(P)+] activity);GO:0009448(gamma-aminobutyric acid metabolic process);GO:0009450(gamma-aminobutyric acid catabolic process);GO:00…	00250(Alanine, aspartate and glutamate metabolism);00650(Butanoate metabolism)	aldhehyde dehydrogenase family 5, subfamily A1 [Source:MGI Symbol;Acc:MGI:2441982]	protein_coding	2.76437	1.46695	2.20558e-34	5.30166e-32	up	yes
ENSMUSG00000030513	Pcsk6	GO:0004175(endopeptidase activity);GO:0004252(serine-type endopeptidase activity);GO:0005615(extracellular space);GO:0005788(endoplasmic reticulum lumen);GO:0006508(proteolysis);GO:0007354(zygotic determination of anterior/posterior axis, embryo);GO:0007368(determination of left/right symmetry);GO:0008201(heparin binding);GO:0008233(peptidase activity);GO:0008236(serine-type peptidase activity);G…	NA	proprotein convertase subtilisin/kexin type 6 [Source:MGI Symbol;Acc:MGI:102897]	protein_coding;retained_intron	2.49214	1.31739	6.17921e-34	1.47508e-31	up	yes
ENSMUSG00000023019	Gpd1	GO:0004368(glycerol-3-phosphate dehydrogenase (quinone) activity);GO:0005737(cytoplasm);GO:0005739(mitochondrion);GO:0005829(cytosol);GO:0005975(carbohydrate metabolic process);GO:0006072(glycerol-3-phosphate metabolic process);GO:0006094(gluconeogenesis);GO:0006116(NADH oxidation);GO:0006127(glycerophosphate shuttle);GO:0006734(NADH metabolic process);GO:0009331(glycerol-3-phosphate dehydrogenas…	00564(Glycerophospholipid metabolism);00564(Glycerophospholipid metabolism)	glycerol-3-phosphate dehydrogenase 1 (soluble) [Source:MGI Symbol;Acc:MGI:95679]	protein_coding;retained_intron	3.55682	1.83059	7.05573e-34	1.67279e-31	up	yes
ENSMUSG00000000673	Haao	GO:0000334(3-hydroxyanthranilate 3,4-dioxygenase activity);GO:0005506(iron ion binding);GO:0005737(cytoplasm);GO:0005829(cytosol);GO:0006569(tryptophan catabolic process);GO:0008198(ferrous iron binding);GO:0009435(NAD biosynthetic process);GO:0010043(response to zinc ion);GO:0016491(oxidoreductase activity);GO:0019363(pyridine nucleotide biosynthetic process);GO:0019805(quinolinate biosynthetic …	00380(Tryptophan metabolism);00380(Tryptophan metabolism)	3-hydroxyanthranilate 3,4-dioxygenase [Source:MGI Symbol;Acc:MGI:1349444]	retained_intron;protein_coding;nonsense_mediated_decay	5.92011	2.56562	9.96241e-34	2.34584e-31	up	yes
ENSMUSG00000039450	Dcxr	GO:0004090(carbonyl reductase (NADPH) activity);GO:0005515(protein binding);GO:0005829(cytosol);GO:0005881(cytoplasmic microtubule);GO:0005886(plasma membrane);GO:0005902(microvillus);GO:0005903(brush border);GO:0005975(carbohydrate metabolic process);GO:0005997(xylulose metabolic process);GO:0006006(glucose metabolic process);GO:0006739(NADP metabolic process);GO:0016020(membrane);GO:0016324(api…	00040(Pentose and glucuronate interconversions);00040(Pentose and glucuronate interconversions)	dicarbonyl L-xylulose reductase [Source:MGI Symbol;Acc:MGI:1915130]	protein_coding;protein_coding_CDS_not_defined;retained_intron	2.49371	1.3183	1.07302e-33	2.50957e-31	up	yes
ENSMUSG00000074934	Grem1	GO:0000902(cell morphogenesis);GO:0001525(angiogenesis);GO:0002042(cell migration involved in sprouting angiogenesis);GO:0002092(positive regulation of receptor internalization);GO:0002689(negative regulation of leukocyte chemotaxis);GO:0003337(mesenchymal to epithelial transition involved in metanephros morphogenesis);GO:0005125(cytokine activity);GO:0005576(extracellular region);GO:0005615(extr…	04350(TGF-beta signaling pathway)	gremlin 1, DAN family BMP antagonist [Source:MGI Symbol;Acc:MGI:1344337]	protein_coding	0.159033	-2.6526	1.16038e-33	2.69566e-31	down	yes
ENSMUSG00000016756	Cmah	GO:0005634(nucleus);GO:0005737(cytoplasm);GO:0005783(endoplasmic reticulum);GO:0005856(cytoskeleton);GO:0006054(N-acetylneuraminate metabolic process);GO:0016020(membrane);GO:0016491(oxidoreductase activity);GO:0030111(regulation of Wnt signaling pathway);GO:0030338(CMP-N-acetylneuraminate monooxygenase activity);GO:0046381(CMP-N-acetylneuraminate metabolic process);GO:0046872(metal ion binding);…	00520(Amino sugar and nucleotide sugar metabolism);00520(Amino sugar and nucleotide sugar metabolism)	cytidine monophospho-N-acetylneuraminic acid hydroxylase [Source:MGI Symbol;Acc:MGI:103227]	protein_coding;retained_intron;protein_coding_CDS_not_defined	3.02866	1.59868	1.16979e-33	2.69941e-31	up	yes
ENSMUSG00000019872	Smpdl3a	GO:0004767(sphingomyelin phosphodiesterase activity);GO:0005576(extracellular region);GO:0005615(extracellular space);GO:0006685(sphingomyelin catabolic process);GO:0008081(phosphoric diester hydrolase activity);GO:0008150(biological_process);GO:0008270(zinc ion binding);GO:0009143(nucleoside triphosphate catabolic process);GO:0016787(hydrolase activity);GO:0046872(metal ion binding);GO:0046872(m…	NA	sphingomyelin phosphodiesterase, acid-like 3A [Source:MGI Symbol;Acc:MGI:1931437]	protein_coding;protein_coding_CDS_not_defined	2.49996	1.3219	1.20674e-33	2.76623e-31	up	yes
ENSMUSG00000066705	Fxyd6	GO:0005886(plasma membrane);GO:0006811(ion transport);GO:0016020(membrane);GO:0017080(sodium channel regulator activity);GO:0034220(ion transmembrane transport);GO:0042734(presynaptic membrane);GO:0043269(regulation of ion transport);GO:0045211(postsynaptic membrane);GO:0098978(glutamatergic synapse);GO:0099106(ion channel regulator activity);GO:0099106(ion channel regulator activity)	NA	FXYD domain-containing ion transport regulator 6 [Source:MGI Symbol;Acc:MGI:1890226]	protein_coding;protein_coding_CDS_not_defined	0.16893	-2.5655	1.23286e-33	2.80751e-31	down	yes
ENSMUSG00000024130	Abca3	GO:0000166(nucleotide binding);GO:0005319(lipid transporter activity);GO:0005524(ATP binding);GO:0005764(lysosome);GO:0005765(lysosomal membrane);GO:0005768(endosome);GO:0005770(late endosome);GO:0005886(plasma membrane);GO:0006855(xenobiotic transmembrane transport);GO:0006869(lipid transport);GO:0008559(ABC-type xenobiotic transporter activity);GO:0010875(positive regulation of cholesterol effl…	02010(ABC transporters);02010(ABC transporters)	ATP-binding cassette, sub-family A member 3 [Source:MGI Symbol;Acc:MGI:1351617]	protein_coding;retained_intron;protein_coding_CDS_not_defined	2.04063	1.02902	1.5163e-33	3.43041e-31	up	yes
ENSMUSG00000023044	Csad	GO:0004068(aspartate 1-decarboxylase activity);GO:0004782(sulfinoalanine decarboxylase activity);GO:0005737(cytoplasm);GO:0016829(lyase activity);GO:0016830(carbon-carbon lyase activity);GO:0016831(carboxy-lyase activity);GO:0019449(L-cysteine catabolic process to hypotaurine);GO:0019452(L-cysteine catabolic process to taurine);GO:0019530(taurine metabolic process);GO:0019752(carboxylic acid meta…	00410(beta-Alanine metabolism);00430(Taurine and hypotaurine metabolism);00770(Pantothenate and CoA biosynthesis);00770(Pantothenate and CoA biosynthesis)	cysteine sulfinic acid decarboxylase [Source:MGI Symbol;Acc:MGI:2180098]	protein_coding;retained_intron;protein_coding_CDS_not_defined;nonsense_mediated_decay	3.82615	1.93589	1.87144e-33	4.20637e-31	up	yes
ENSMUSG00000032418	Me1	GO:0000287(magnesium ion binding);GO:0004470(malic enzyme activity);GO:0004471(malate dehydrogenase (decarboxylating) (NAD+) activity);GO:0004473(malate dehydrogenase (decarboxylating) (NADP+) activity);GO:0005515(protein binding);GO:0005737(cytoplasm);GO:0005739(mitochondrion);GO:0005829(cytosol);GO:0006090(pyruvate metabolic process);GO:0006108(malate metabolic process);GO:0006734(NADH metaboli…	00620(Pyruvate metabolism);03320(PPAR signaling pathway);03320(PPAR signaling pathway)	malic enzyme 1, NADP(+)-dependent, cytosolic [Source:MGI Symbol;Acc:MGI:97043]	protein_coding;protein_coding_CDS_not_defined	2.98221	1.57638	2.05253e-33	4.58364e-31	up	yes
ENSMUSG00000028199	Cryz	GO:0003723(RNA binding);GO:0003730(mRNA 3'-UTR binding);GO:0003960(NADPH:quinone reductase activity);GO:0005737(cytoplasm);GO:0005829(cytosol);GO:0008270(zinc ion binding);GO:0016491(oxidoreductase activity);GO:0016616(oxidoreductase activity, acting on the CH-OH group of donors, NAD or NADP as acceptor);GO:0042178(xenobiotic catabolic process);GO:0042802(identical protein binding);GO:0050661(NAD…	NA	crystallin, zeta [Source:MGI Symbol;Acc:MGI:88527]	protein_coding;retained_intron;nonsense_mediated_decay	2.18865	1.13004	2.38092e-33	5.2829e-31	up	yes
ENSMUSG00000039438	Ttc36	GO:0005515(protein binding);GO:0005575(cellular_component);GO:0006570(tyrosine metabolic process);GO:0007613(memory);GO:0008542(visual learning);GO:0010801(negative regulation of peptidyl-threonine phosphorylation);GO:0021954(central nervous system neuron development);GO:0032435(negative regulation of proteasomal ubiquitin-dependent protein catabolic process);GO:0060271(cilium assembly);GO:190291…	NA	tetratricopeptide repeat domain 36 [Source:MGI Symbol;Acc:MGI:2384760]	protein_coding;retained_intron	4.06759	2.02418	2.53148e-33	5.58118e-31	up	yes
ENSMUSG00000028607	Cpt2	GO:0001676(long-chain fatty acid metabolic process);GO:0001701(in utero embryonic development);GO:0004095(carnitine O-palmitoyltransferase activity);GO:0005654(nucleoplasm);GO:0005730(nucleolus);GO:0005739(mitochondrion);GO:0005743(mitochondrial inner membrane);GO:0006629(lipid metabolic process);GO:0006631(fatty acid metabolic process);GO:0006635(fatty acid beta-oxidation);GO:0008458(carnitine O…	00071(Fatty acid degradation);03320(PPAR signaling pathway);04714(Thermogenesis);05415(Diabetic cardiomyopathy);05415(Diabetic cardiomyopathy)	carnitine palmitoyltransferase 2 [Source:MGI Symbol;Acc:MGI:109176]	protein_coding;retained_intron	2.88695	1.52955	2.68884e-33	5.8906e-31	up	yes
ENSMUSG00000057880	Abat	GO:0001666(response to hypoxia);GO:0003867(4-aminobutyrate transaminase activity);GO:0005739(mitochondrion);GO:0005759(mitochondrial matrix);GO:0007620(copulation);GO:0007626(locomotory behavior);GO:0008483(transaminase activity);GO:0009410(response to xenobiotic stimulus);GO:0009448(gamma-aminobutyric acid metabolic process);GO:0009449(gamma-aminobutyric acid biosynthetic process);GO:0009450(gam…	00250(Alanine, aspartate and glutamate metabolism);00280(Valine, leucine and isoleucine degradation);00410(beta-Alanine metabolism);00640(Propanoate metabolism);00650(Butanoate metabolism);04727(GABAergic synapse);04727(GABAergic synapse)	4-aminobutyrate aminotransferase [Source:MGI Symbol;Acc:MGI:2443582]	protein_coding;retained_intron;protein_coding_CDS_not_defined	4.09433	2.03363	2.76968e-33	6.02955e-31	up	yes
ENSMUSG00000028167	Bdh2	GO:0003858(3-hydroxybutyrate dehydrogenase activity);GO:0005737(cytoplasm);GO:0005829(cytosol);GO:0006629(lipid metabolic process);GO:0006635(fatty acid beta-oxidation);GO:0006880(intracellular sequestering of iron ion);GO:0016491(oxidoreductase activity);GO:0016617(4-oxoproline reductase activity);GO:0016628(oxidoreductase activity, acting on the CH-CH group of donors, NAD or NADP as acceptor);G…	NA	3-hydroxybutyrate dehydrogenase, type 2 [Source:MGI Symbol;Acc:MGI:1917022]	protein_coding;retained_intron;protein_coding_CDS_not_defined	2.46127	1.2994	3.16055e-33	6.78828e-31	up	yes
ENSMUSG00000004668	Abca13	GO:0000166(nucleotide binding);GO:0005319(lipid transporter activity);GO:0005524(ATP binding);GO:0006869(lipid transport);GO:0016020(membrane);GO:0016887(ATP hydrolysis activity);GO:0030659(cytoplasmic vesicle membrane);GO:0031410(cytoplasmic vesicle);GO:0032376(positive regulation of cholesterol transport);GO:0035627(ceramide transport);GO:0042626(ATPase-coupled transmembrane transporter activit…	02010(ABC transporters);02010(ABC transporters)	ATP-binding cassette, sub-family A member 13 [Source:MGI Symbol;Acc:MGI:2388707]	protein_coding;protein_coding_CDS_not_defined	4.47823	2.16293	3.17704e-33	6.78828e-31	up	yes
ENSMUSG00000025479	Cyp2e1	GO:0000139(Golgi membrane);GO:0001676(long-chain fatty acid metabolic process);GO:0002933(lipid hydroxylation);GO:0004497(monooxygenase activity);GO:0005506(iron ion binding);GO:0005737(cytoplasm);GO:0005739(mitochondrion);GO:0005743(mitochondrial inner membrane);GO:0005783(endoplasmic reticulum);GO:0005789(endoplasmic reticulum membrane);GO:0006629(lipid metabolic process);GO:0006631(fatty acid …	00140(Steroid hormone biosynthesis);00590(Arachidonic acid metabolism);00591(Linoleic acid metabolism);00980(Metabolism of xenobiotics by cytochrome P450);00982(Drug metabolism - cytochrome P450);00983(Drug metabolism - other enzymes);04932(Non-alcoholic fatty liver disease);04936(Alcoholic liver disease);05204(Chemical carcinogenesis - DNA adducts);05208(Chemical carcinogenesis - reactive oxygen…	cytochrome P450, family 2, subfamily e, polypeptide 1 [Source:MGI Symbol;Acc:MGI:88607]	protein_coding;retained_intron	7.27396	2.86274	3.29162e-33	6.98994e-31	up	yes
ENSMUSG00000038286	Bphl	GO:0005737(cytoplasm);GO:0005739(mitochondrion);GO:0016787(hydrolase activity);GO:0047658(alpha-amino-acid esterase activity);GO:0047658(alpha-amino-acid esterase activity)	NA	biphenyl hydrolase like [Source:MGI Symbol;Acc:MGI:1915271]	protein_coding;retained_intron;nonsense_mediated_decay;protein_coding_CDS_not_defined	3.39895	1.76509	3.46833e-33	7.32029e-31	up	yes
ENSMUSG00000029334	Prkg2	GO:0000166(nucleotide binding);GO:0004672(protein kinase activity);GO:0004674(protein serine/threonine kinase activity);GO:0004692(cGMP-dependent protein kinase activity);GO:0005524(ATP binding);GO:0006468(protein phosphorylation);GO:0007165(signal transduction);GO:0016301(kinase activity);GO:0016310(phosphorylation);GO:0016740(transferase activity);GO:0030553(cGMP binding);GO:0031965(nuclear mem…	04022(cGMP-PKG signaling pathway);04540(Gap junction);04611(Platelet activation);04713(Circadian entrainment);04714(Thermogenesis);04730(Long-term depression);04740(Olfactory transduction);04923(Regulation of lipolysis in adipocytes);04924(Renin secretion);04970(Salivary secretion);04970(Salivary secretion)	protein kinase, cGMP-dependent, type II [Source:MGI Symbol;Acc:MGI:108173]	protein_coding;retained_intron	0.206999	-2.2723	3.72855e-33	7.82182e-31	down	yes
ENSMUSG00000037686	Aspg	GO:0003847(1-alkyl-2-acetylglycerophosphocholine esterase activity);GO:0004067(asparaginase activity);GO:0004622(lysophospholipase activity);GO:0005515(protein binding);GO:0006520(cellular amino acid metabolic process);GO:0006528(asparagine metabolic process);GO:0006629(lipid metabolic process);GO:0006644(phospholipid metabolic process);GO:0009066(aspartate family amino acid metabolic process);GO…	NA	asparaginase [Source:MGI Symbol;Acc:MGI:2144822]	nonsense_mediated_decay;protein_coding;retained_intron	4.24009	2.08409	3.89673e-33	8.12539e-31	up	yes
ENSMUSG00000053898	Ech1	GO:0003824(catalytic activity);GO:0005739(mitochondrion);GO:0005777(peroxisome);GO:0006629(lipid metabolic process);GO:0006631(fatty acid metabolic process);GO:0006635(fatty acid beta-oxidation);GO:0016853(isomerase activity);GO:0051750(delta(3,5)-delta(2,4)-dienoyl-CoA isomerase activity);GO:0051750(delta(3,5)-delta(2,4)-dienoyl-CoA isomerase activity)	04146(Peroxisome);04146(Peroxisome)	enoyl coenzyme A hydratase 1, peroxisomal [Source:MGI Symbol;Acc:MGI:1858208]	protein_coding;retained_intron;protein_coding_CDS_not_defined	2.19243	1.13253	4.24575e-33	8.80014e-31	up	yes
ENSMUSG00000052595	A1cf	GO:0000792(heterochromatin);GO:0003676(nucleic acid binding);GO:0003723(RNA binding);GO:0003727(single-stranded RNA binding);GO:0003729(mRNA binding);GO:0005515(protein binding);GO:0005634(nucleus);GO:0005654(nucleoplasm);GO:0005737(cytoplasm);GO:0005783(endoplasmic reticulum);GO:0006397(mRNA processing);GO:0007566(embryo implantation);GO:0010609(mRNA localization resulting in post-transcriptiona…	NA	APOBEC1 complementation factor [Source:MGI Symbol;Acc:MGI:1917115]	protein_coding;retained_intron	7.35637	2.87899	4.36318e-33	8.9897e-31	up	yes
ENSMUSG00000008035	Mid1ip1	GO:0005515(protein binding);GO:0005634(nucleus);GO:0005737(cytoplasm);GO:0005829(cytosol);GO:0005856(cytoskeleton);GO:0005874(microtubule);GO:0006629(lipid metabolic process);GO:0007026(negative regulation of microtubule depolymerization);GO:0015630(microtubule cytoskeleton);GO:0042802(identical protein binding);GO:0045723(positive regulation of fatty acid biosynthetic process);GO:0046890(regulat…	NA	Mid1 interacting protein 1 (gastrulation specific G12-like (zebrafish)) [Source:MGI Symbol;Acc:MGI:1915291]	protein_coding;protein_coding_CDS_not_defined	0.369769	-1.4353	4.86378e-33	9.96183e-31	down	yes
ENSMUSG00000029802	Abcg2	GO:0000166(nucleotide binding);GO:0005524(ATP binding);GO:0008092(cytoskeletal protein binding);GO:0008514(organic anion transmembrane transporter activity);GO:0008559(ABC-type xenobiotic transporter activity);GO:0010039(response to iron ion);GO:0015562(efflux transmembrane transporter activity);GO:0015711(organic anion transport);GO:0015747(urate transport);GO:0016020(membrane);GO:0016324(apical…	02010(ABC transporters);04976(Bile secretion);04976(Bile secretion)	ATP binding cassette subfamily G member 2 (Junior blood group) [Source:MGI Symbol;Acc:MGI:1347061]	protein_coding;retained_intron;nonsense_mediated_decay	2.34814	1.23152	5.68175e-33	1.14342e-30	up	yes
ENSMUSG00000026482	Rgl1	GO:0005085(guanyl-nucleotide exchange factor activity);GO:0005886(plasma membrane);GO:0007165(signal transduction);GO:0007264(small GTPase mediated signal transduction);GO:0007265(Ras protein signal transduction);GO:0007265(Ras protein signal transduction)	04014(Ras signaling pathway);04014(Ras signaling pathway)	ral guanine nucleotide dissociation stimulator,-like 1 [Source:MGI Symbol;Acc:MGI:107484]	protein_coding;nonsense_mediated_decay;retained_intron;protein_coding_CDS_not_defined	2.52102	1.33401	7.14148e-33	1.42887e-30	up	yes
ENSMUSG00000064339	mt-Rnr2	GO:0003735(structural constituent of ribosome);GO:0005762(mitochondrial large ribosomal subunit);GO:0005840(ribosome);GO:0006412(translation)	NA	mitochondrially encoded 16S rRNA [Source:MGI Symbol;Acc:MGI:102492]	Mt_rRNA	2.58417	1.3697	7.5011e-33	1.4922e-30	up	yes
ENSMUSG00000091498	Mpc1-ps	NA	NA	mitochondrial pyruvate carrier 1, pseudogene [Source:MGI Symbol;Acc:MGI:3781628]	processed_pseudogene	2.15967	1.11081	7.67283e-33	1.51764e-30	up	yes
ENSMUSG00000055737	Ghr	GO:0004896(cytokine receptor activity);GO:0004903(growth hormone receptor activity);GO:0005515(protein binding);GO:0005576(extracellular region);GO:0005615(extracellular space);GO:0005634(nucleus);GO:0005829(cytosol);GO:0005886(plasma membrane);GO:0006897(endocytosis);GO:0007259(receptor signaling pathway via JAK-STAT);GO:0008289(lipid binding);GO:0009629(response to gravity);GO:0009725(response …	04060(Cytokine-cytokine receptor interaction);04080(Neuroactive ligand-receptor interaction);04151(PI3K-Akt signaling pathway);04630(JAK-STAT signaling pathway);04935(Growth hormone synthesis, secretion and action);04935(Growth hormone synthesis, secretion and action)	growth hormone receptor [Source:MGI Symbol;Acc:MGI:95708]	protein_coding;retained_intron;protein_coding_CDS_not_defined	2.51595	1.3311	8.03008e-33	1.57928e-30	up	yes
ENSMUSG00000039385	Cdh6	GO:0000902(cell morphogenesis);GO:0005509(calcium ion binding);GO:0005654(nucleoplasm);GO:0005886(plasma membrane);GO:0005912(adherens junction);GO:0007043(cell-cell junction assembly);GO:0007155(cell adhesion);GO:0007156(homophilic cell adhesion via plasma membrane adhesion molecules);GO:0007219(Notch signaling pathway);GO:0016020(membrane);GO:0016339(calcium-dependent cell-cell adhesion via pla…	NA	cadherin 6 [Source:MGI Symbol;Acc:MGI:107435]	protein_coding;retained_intron	0.168299	-2.5709	8.46498e-33	1.65541e-30	down	yes
ENSMUSG00000020182	Ddc	GO:0001822(kidney development);GO:0004058(aromatic-L-amino-acid decarboxylase activity);GO:0005737(cytoplasm);GO:0006520(cellular amino acid metabolic process);GO:0006584(catecholamine metabolic process);GO:0008021(synaptic vesicle);GO:0009636(response to toxic substance);GO:0010467(gene expression);GO:0015842(aminergic neurotransmitter loading into synaptic vesicle);GO:0016597(amino acid binding…	00350(Tyrosine metabolism);00360(Phenylalanine metabolism);00380(Tryptophan metabolism);04726(Serotonergic synapse);04728(Dopaminergic synapse);05030(Cocaine addiction);05031(Amphetamine addiction);05034(Alcoholism);05034(Alcoholism)	dopa decarboxylase [Source:MGI Symbol;Acc:MGI:94876]	protein_coding;protein_coding_CDS_not_defined	2.98016	1.57539	8.80143e-33	1.71153e-30	up	yes
ENSMUSG00000022197	Pdzd2	GO:0005515(protein binding);GO:0005576(extracellular region);GO:0005634(nucleus);GO:0005737(cytoplasm);GO:0005783(endoplasmic reticulum);GO:0005829(cytosol);GO:0005886(plasma membrane);GO:0005911(cell-cell junction);GO:0034451(centriolar satellite);GO:0043231(intracellular membrane-bounded organelle);GO:0045177(apical part of cell);GO:0045177(apical part of cell)	NA	PDZ domain containing 2 [Source:MGI Symbol;Acc:MGI:1922394]	protein_coding;retained_intron;protein_coding_CDS_not_defined	3.89252	1.9607	9.35711e-33	1.80942e-30	up	yes
ENSMUSG00000046959	Slc26a1	GO:0005452(solute:inorganic anion antiporter activity);GO:0005886(plasma membrane);GO:0006811(ion transport);GO:0006821(chloride transport);GO:0008271(secondary active sulfate transmembrane transporter activity);GO:0008272(sulfate transport);GO:0008509(anion transmembrane transporter activity);GO:0015106(bicarbonate transmembrane transporter activity);GO:0015108(chloride transmembrane transporter…	05208(Chemical carcinogenesis - reactive oxygen species);05208(Chemical carcinogenesis - reactive oxygen species)	solute carrier family 26 (sulfate transporter), member 1 [Source:MGI Symbol;Acc:MGI:2385894]	protein_coding	3.60261	1.84904	9.46678e-33	1.82046e-30	up	yes
ENSMUSG00000022066	Entpd4b	GO:0000139(Golgi membrane);GO:0000421(autophagosome membrane);GO:0004382(GDP phosphatase activity);GO:0005764(lysosome);GO:0005765(lysosomal membrane);GO:0005794(Golgi apparatus);GO:0006256(UDP catabolic process);GO:0016020(membrane);GO:0016462(pyrophosphatase activity);GO:0016787(hydrolase activity);GO:0017110(nucleoside diphosphate phosphatase activity);GO:0017111(ribonucleoside triphosphate ph…	00230(Purine metabolism);00240(Pyrimidine metabolism);04142(Lysosome);04142(Lysosome)	ectonucleoside triphosphate diphosphohydrolase 4B [Source:MGI Symbol;Acc:MGI:5435040]	protein_coding;retained_intron;protein_coding_CDS_not_defined	2.23168	1.15813	9.72675e-33	1.86012e-30	up	yes
ENSMUSG00000020051	Pah	GO:0003824(catalytic activity);GO:0004497(monooxygenase activity);GO:0004505(phenylalanine 4-monooxygenase activity);GO:0005506(iron ion binding);GO:0006558(L-phenylalanine metabolic process);GO:0006559(L-phenylalanine catabolic process);GO:0006571(tyrosine biosynthetic process);GO:0008152(metabolic process);GO:0009072(aromatic amino acid family metabolic process);GO:0016491(oxidoreductase activi…	00360(Phenylalanine metabolism);00400(Phenylalanine, tyrosine and tryptophan biosynthesis);00790(Folate biosynthesis);00790(Folate biosynthesis)	phenylalanine hydroxylase [Source:MGI Symbol;Acc:MGI:97473]	protein_coding	5.51155	2.46246	1.21631e-32	2.30063e-30	up	yes
ENSMUSG00000024180	Pgap6	GO:0003674(molecular_function);GO:0004623(phospholipase A2 activity);GO:0005764(lysosome);GO:0005765(lysosomal membrane);GO:0005886(plasma membrane);GO:0006629(lipid metabolic process);GO:0008150(biological_process);GO:0016020(membrane);GO:0016787(hydrolase activity);GO:0016787(hydrolase activity)	NA	post-glycosylphosphatidylinositol attachment to proteins 6 [Source:MGI Symbol;Acc:MGI:1926283]	protein_coding;retained_intron	2.77558	1.47279	1.22572e-32	2.30582e-30	up	yes
ENSMUSG00000041426	Hibch	GO:0003860(3-hydroxyisobutyryl-CoA hydrolase activity);GO:0005739(mitochondrion);GO:0006574(valine catabolic process);GO:0009083(branched-chain amino acid catabolic process);GO:0016787(hydrolase activity);GO:0016787(hydrolase activity)	00280(Valine, leucine and isoleucine degradation);00410(beta-Alanine metabolism);00640(Propanoate metabolism);00640(Propanoate metabolism)	3-hydroxyisobutyryl-Coenzyme A hydrolase [Source:MGI Symbol;Acc:MGI:1923792]	protein_coding;retained_intron;protein_coding_CDS_not_defined	2.43901	1.2863	1.25316e-32	2.3447e-30	up	yes
ENSMUSG00000032114	Slc37a4	GO:0001780(neutrophil homeostasis);GO:0002318(myeloid progenitor cell differentiation);GO:0005789(endoplasmic reticulum membrane);GO:0005977(glycogen metabolic process);GO:0006089(lactate metabolic process);GO:0006094(gluconeogenesis);GO:0006641(triglyceride metabolic process);GO:0006874(cellular calcium ion homeostasis);GO:0007584(response to nutrient);GO:0008202(steroid metabolic process);GO:00…	04973(Carbohydrate digestion and absorption);04973(Carbohydrate digestion and absorption)	solute carrier family 37 (glucose-6-phosphate transporter), member 4 [Source:MGI Symbol;Acc:MGI:1316650]	protein_coding;retained_intron	2.57642	1.36537	1.3088e-32	2.43563e-30	up	yes
ENSMUSG00000035878	Hykk	GO:0005575(cellular_component);GO:0005737(cytoplasm);GO:0016301(kinase activity);GO:0016310(phosphorylation);GO:0016740(transferase activity);GO:0019202(amino acid kinase activity);GO:0047992(hydroxylysine kinase activity);GO:0047992(hydroxylysine kinase activity)	00310(Lysine degradation);00310(Lysine degradation)	hydroxylysine kinase 1 [Source:MGI Symbol;Acc:MGI:2443139]	protein_coding;retained_intron;protein_coding_CDS_not_defined	4.5561	2.1878	1.51346e-32	2.80144e-30	up	yes
ENSMUSG00000029556	Hnf1a	GO:0000122(negative regulation of transcription by RNA polymerase II);GO:0000785(chromatin);GO:0000976(transcription cis-regulatory region binding);GO:0000978(RNA polymerase II cis-regulatory region sequence-specific DNA binding);GO:0000981(DNA-binding transcription factor activity, RNA polymerase II-specific);GO:0001221(transcription coregulator binding);GO:0001223(transcription coactivator bind…	04950(Maturity onset diabetes of the young);04950(Maturity onset diabetes of the young)	HNF1 homeobox A [Source:MGI Symbol;Acc:MGI:98504]	protein_coding;retained_intron;nonsense_mediated_decay	2.55667	1.35427	1.56371e-32	2.87906e-30	up	yes
ENSMUSG00000020334	Slc22a4	GO:0000166(nucleotide binding);GO:0005277(acetylcholine transmembrane transporter activity);GO:0005524(ATP binding);GO:0005739(mitochondrion);GO:0005886(plasma membrane);GO:0006641(triglyceride metabolic process);GO:0006811(ion transport);GO:0006814(sodium ion transport);GO:0006836(neurotransmitter transport);GO:0009437(carnitine metabolic process);GO:0009925(basal plasma membrane);GO:0015101(org…	05231(Choline metabolism in cancer);05231(Choline metabolism in cancer)	solute carrier family 22 (organic cation transporter), member 4 [Source:MGI Symbol;Acc:MGI:1353479]	protein_coding;protein_coding_CDS_not_defined	3.32884	1.73502	1.96443e-32	3.59771e-30	up	yes
ENSMUSG00000024935	Slc1a1	GO:0001662(behavioral fear response);GO:0001932(regulation of protein phosphorylation);GO:0001975(response to amphetamine);GO:0002027(regulation of heart rate);GO:0005253(anion channel activity);GO:0005313(L-glutamate transmembrane transporter activity);GO:0005314(high-affinity L-glutamate transmembrane transporter activity);GO:0005515(protein binding);GO:0005737(cytoplasm);GO:0005768(endosome);G…	04721(Synaptic vesicle cycle);04724(Glutamatergic synapse);04974(Protein digestion and absorption);04974(Protein digestion and absorption)	solute carrier family 1 (neuronal/epithelial high affinity glutamate transporter, system Xag), member 1 [Source:MGI Symbol;Acc:MGI:105083]	protein_coding;retained_intron	2.58865	1.3722	1.98559e-32	3.61732e-30	up	yes
ENSMUSG00000023921	Mmut	GO:0003824(catalytic activity);GO:0003924(GTPase activity);GO:0004494(methylmalonyl-CoA mutase activity);GO:0005737(cytoplasm);GO:0005739(mitochondrion);GO:0005759(mitochondrial matrix);GO:0006790(sulfur compound metabolic process);GO:0009791(post-embryonic development);GO:0016853(isomerase activity);GO:0016866(intramolecular transferase activity);GO:0019678(propionate metabolic process, methylma…	00280(Valine, leucine and isoleucine degradation);00630(Glyoxylate and dicarboxylate metabolism);00640(Propanoate metabolism);04980(Cobalamin transport and metabolism);04980(Cobalamin transport and metabolism)	methylmalonyl-Coenzyme A mutase [Source:MGI Symbol;Acc:MGI:97239]	protein_coding	2.93179	1.55178	2.96927e-32	5.35303e-30	up	yes
ENSMUSG00000070368	Prok1	GO:0001525(angiogenesis);GO:0001664(G protein-coupled receptor binding);GO:0001935(endothelial cell proliferation);GO:0005576(extracellular region);GO:0007165(signal transduction);GO:0007623(circadian rhythm);GO:0008083(growth factor activity);GO:0008283(cell population proliferation);GO:0043410(positive regulation of MAPK cascade);GO:0045765(regulation of angiogenesis);GO:0051781(positive regula…	NA	prokineticin 1 [Source:MGI Symbol;Acc:MGI:2180370]	protein_coding;retained_intron	9.44389	3.23938	3.36537e-32	6.03569e-30	up	yes
ENSMUSG00000030688	Stard10	GO:0005737(cytoplasm);GO:0005829(cytosol);GO:0005902(microvillus);GO:0005929(cilium);GO:0006869(lipid transport);GO:0008289(lipid binding);GO:0016020(membrane);GO:0031514(motile cilium);GO:0032782(bile acid secretion);GO:0035360(positive regulation of peroxisome proliferator activated receptor signaling pathway);GO:0042995(cell projection);GO:0046581(intercellular canaliculus);GO:0046581(intercel…	NA	StAR related lipid transfer domain containing 10 [Source:MGI Symbol;Acc:MGI:1860093]	protein_coding;retained_intron;nonsense_mediated_decay	2.01053	1.00757	3.86408e-32	6.8944e-30	up	yes
ENSMUSG00000039168	Dap	GO:0005575(cellular_component);GO:0006417(regulation of translation);GO:0006914(autophagy);GO:0006915(apoptotic process);GO:0010507(negative regulation of autophagy);GO:0034198(cellular response to amino acid starvation);GO:0045892(negative regulation of DNA-templated transcription);GO:0070513(death domain binding);GO:0097190(apoptotic signaling pathway);GO:0097190(apoptotic signaling pathway)	NA	death-associated protein [Source:MGI Symbol;Acc:MGI:1918190]	protein_coding	0.390143	-1.35793	4.08161e-32	7.24517e-30	down	yes
ENSMUSG00000021751	Acox2	GO:0000038(very long-chain fatty acid metabolic process);GO:0003997(acyl-CoA oxidase activity);GO:0005504(fatty acid binding);GO:0005777(peroxisome);GO:0005829(cytosol);GO:0006629(lipid metabolic process);GO:0006631(fatty acid metabolic process);GO:0006635(fatty acid beta-oxidation);GO:0006699(bile acid biosynthetic process);GO:0016401(palmitoyl-CoA oxidase activity);GO:0016491(oxidoreductase act…	00120(Primary bile acid biosynthesis);03320(PPAR signaling pathway);04146(Peroxisome);04146(Peroxisome)	acyl-Coenzyme A oxidase 2, branched chain [Source:MGI Symbol;Acc:MGI:1934852]	protein_coding;protein_coding_CDS_not_defined;retained_intron	6.72231	2.74896	4.52442e-32	7.94966e-30	up	yes
ENSMUSG00000029017	Pmpcb	GO:0004175(endopeptidase activity);GO:0004222(metalloendopeptidase activity);GO:0005739(mitochondrion);GO:0005743(mitochondrial inner membrane);GO:0005759(mitochondrial matrix);GO:0006508(proteolysis);GO:0006627(protein processing involved in protein targeting to mitochondrion);GO:0008233(peptidase activity);GO:0008237(metallopeptidase activity);GO:0016485(protein processing);GO:0016787(hydrolase…	NA	peptidase (mitochondrial processing) beta [Source:MGI Symbol;Acc:MGI:1920328]	retained_intron;protein_coding;nonsense_mediated_decay	2.44808	1.29165	4.66839e-32	8.1612e-30	up	yes
ENSMUSG00000029695	Aass	GO:0003824(catalytic activity);GO:0004753(saccharopine dehydrogenase activity);GO:0005737(cytoplasm);GO:0005739(mitochondrion);GO:0006091(generation of precursor metabolites and energy);GO:0006553(lysine metabolic process);GO:0006554(lysine catabolic process);GO:0008152(metabolic process);GO:0016491(oxidoreductase activity);GO:0019477(L-lysine catabolic process);GO:0019878(lysine biosynthetic pro…	00310(Lysine degradation);00310(Lysine degradation)	aminoadipate-semialdehyde synthase [Source:MGI Symbol;Acc:MGI:1353573]	protein_coding	3.66608	1.87424	4.76161e-32	8.28233e-30	up	yes
ENSMUSG00000037098	Rab11fip3	GO:0000139(Golgi membrane);GO:0005509(calcium ion binding);GO:0005515(protein binding);GO:0005654(nucleoplasm);GO:0005737(cytoplasm);GO:0005739(mitochondrion);GO:0005768(endosome);GO:0005794(Golgi apparatus);GO:0005813(centrosome);GO:0005856(cytoskeleton);GO:0007049(cell cycle);GO:0016020(membrane);GO:0030139(endocytic vesicle);GO:0030496(midbody);GO:0030666(endocytic vesicle membrane);GO:0031267…	04144(Endocytosis);04144(Endocytosis)	RAB11 family interacting protein 3 (class II) [Source:MGI Symbol;Acc:MGI:2444431]	protein_coding;retained_intron;protein_coding_CDS_not_defined	2.43868	1.2861	6.02344e-32	1.04248e-29	up	yes
ENSMUSG00000027709	Mccc1	GO:0000166(nucleotide binding);GO:0002169(3-methylcrotonyl-CoA carboxylase complex, mitochondrial);GO:0004485(methylcrotonoyl-CoA carboxylase activity);GO:0005524(ATP binding);GO:0005739(mitochondrion);GO:0005743(mitochondrial inner membrane);GO:0005759(mitochondrial matrix);GO:0006552(leucine catabolic process);GO:0016874(ligase activity);GO:0046872(metal ion binding);GO:1905202(methylcrotonoyl-…	00280(Valine, leucine and isoleucine degradation);00280(Valine, leucine and isoleucine degradation)	methylcrotonoyl-Coenzyme A carboxylase 1 (alpha) [Source:MGI Symbol;Acc:MGI:1919289]	protein_coding;nonsense_mediated_decay;retained_intron	2.5913	1.37367	7.34976e-32	1.26569e-29	up	yes
ENSMUSG00000027332	Ivd	GO:0003995(acyl-CoA dehydrogenase activity);GO:0004085(butyryl-CoA dehydrogenase activity);GO:0005654(nucleoplasm);GO:0005739(mitochondrion);GO:0005759(mitochondrial matrix);GO:0006552(leucine catabolic process);GO:0006635(fatty acid beta-oxidation);GO:0008470(isovaleryl-CoA dehydrogenase activity);GO:0009083(branched-chain amino acid catabolic process);GO:0016491(oxidoreductase activity);GO:0016…	00280(Valine, leucine and isoleucine degradation);00280(Valine, leucine and isoleucine degradation)	isovaleryl coenzyme A dehydrogenase [Source:MGI Symbol;Acc:MGI:1929242]	protein_coding;retained_intron;protein_coding_CDS_not_defined	3.30806	1.72598	7.94558e-32	1.36153e-29	up	yes
ENSMUSG00000053613	Notumos	NA	NA	notum palmitoleoyl-protein carboxylesterase, opposite strand [Source:MGI Symbol;Acc:MGI:3698431]	lncRNA	7.04788	2.81719	9.36386e-32	1.59665e-29	up	yes
ENSMUSG00000033488	Cryzl2	GO:0005739(mitochondrion);GO:0016020(membrane);GO:0016491(oxidoreductase activity);GO:0016616(oxidoreductase activity, acting on the CH-OH group of donors, NAD or NADP as acceptor);GO:0016616(oxidoreductase activity, acting on the CH-OH group of donors, NAD or NADP as acceptor)	NA	crystallin zeta like 2 [Source:MGI Symbol;Acc:MGI:2448516]	protein_coding;nonsense_mediated_decay	3.50966	1.81133	1.07346e-31	1.82141e-29	up	yes
ENSMUSG00000028461	Ccdc107	GO:0003674(molecular_function);GO:0005575(cellular_component);GO:0008150(biological_process);GO:0016020(membrane);GO:0016020(membrane)	NA	coiled-coil domain containing 107 [Source:MGI Symbol;Acc:MGI:1913423]	protein_coding;protein_coding_CDS_not_defined	2.21432	1.14686	1.30139e-31	2.18671e-29	up	yes
ENSMUSG00000049152	Ugt3a1	GO:0008194(UDP-glycosyltransferase activity);GO:0015020(glucuronosyltransferase activity);GO:0016020(membrane);GO:0016740(transferase activity);GO:0016757(glycosyltransferase activity);GO:0043541(UDP-N-acetylglucosamine transferase complex);GO:0071412(cellular response to genistein);GO:0071412(cellular response to genistein)	NA	UDP glycosyltransferases 3 family, polypeptide A1 [Source:MGI Symbol;Acc:MGI:2145969]	protein_coding;retained_intron	7.41971	2.89136	1.3698e-31	2.29054e-29	up	yes
ENSMUSG00000036273	Lrrk2	GO:0000139(Golgi membrane);GO:0000149(SNARE binding);GO:0000165(MAPK cascade);GO:0000166(nucleotide binding);GO:0000287(magnesium ion binding);GO:0001933(negative regulation of protein phosphorylation);GO:0001934(positive regulation of protein phosphorylation);GO:0003779(actin binding);GO:0003924(GTPase activity);GO:0004672(protein kinase activity);GO:0004674(protein serine/threonine kinase activ…	05012(Parkinson disease);05022(Pathways of neurodegeneration - multiple diseases);05022(Pathways of neurodegeneration - multiple diseases)	leucine-rich repeat kinase 2 [Source:MGI Symbol;Acc:MGI:1913975]	protein_coding;retained_intron;protein_coding_CDS_not_defined	2.1821	1.12572	1.51038e-31	2.51348e-29	up	yes
ENSMUSG00000025453	Nnt	GO:0016020(membrane);GO:0016491(oxidoreductase activity);GO:0016491(oxidoreductase activity)	00760(Nicotinate and nicotinamide metabolism);00760(Nicotinate and nicotinamide metabolism)	nicotinamide nucleotide transhydrogenase [Source:MGI Symbol;Acc:MGI:109279]	protein_coding;retained_intron	2.19236	1.13248	1.57959e-31	2.61608e-29	up	yes
ENSMUSG00000039988	Ankrd13c	GO:0005102(signaling receptor binding);GO:0005515(protein binding);GO:0005737(cytoplasm);GO:0005783(endoplasmic reticulum);GO:0005789(endoplasmic reticulum membrane);GO:0006621(protein retention in ER lumen);GO:0016020(membrane);GO:0048471(perinuclear region of cytoplasm);GO:2000209(regulation of anoikis);GO:2000209(regulation of anoikis)	NA	ankyrin repeat domain 13c [Source:MGI Symbol;Acc:MGI:2139746]	protein_coding;protein_coding_CDS_not_defined;retained_intron;nonsense_mediated_decay	2.29225	1.19676	1.83592e-31	3.01295e-29	up	yes
ENSMUSG00000049799	Lrrc19	GO:0001817(regulation of cytokine production);GO:0002224(toll-like receptor signaling pathway);GO:0005515(protein binding);GO:0005886(plasma membrane);GO:0016020(membrane);GO:0038023(signaling receptor activity);GO:0043123(positive regulation of I-kappaB kinase/NF-kappaB signaling);GO:0048874(host-mediated regulation of intestinal microbiota composition);GO:0050727(regulation of inflammatory resp…	NA	leucine rich repeat containing 19 [Source:MGI Symbol;Acc:MGI:2140219]	protein_coding	4.25199	2.08814	1.83664e-31	3.01295e-29	up	yes
ENSMUSG00000047746	Fbxo40	GO:0003674(molecular_function);GO:0005515(protein binding);GO:0005737(cytoplasm);GO:0008150(biological_process);GO:0008270(zinc ion binding);GO:0042692(muscle cell differentiation);GO:0046872(metal ion binding);GO:0061630(ubiquitin protein ligase activity);GO:0061630(ubiquitin protein ligase activity)	NA	F-box protein 40 [Source:MGI Symbol;Acc:MGI:2443753]	protein_coding;retained_intron;protein_coding_CDS_not_defined	4.78248	2.25776	2.22977e-31	3.62354e-29	up	yes
ENSMUSG00000040170	Fmo2	GO:0004497(monooxygenase activity);GO:0004499(N,N-dimethylaniline monooxygenase activity);GO:0005783(endoplasmic reticulum);GO:0005789(endoplasmic reticulum membrane);GO:0006082(organic acid metabolic process);GO:0006739(NADP metabolic process);GO:0006805(xenobiotic metabolic process);GO:0009404(toxin metabolic process);GO:0016020(membrane);GO:0016491(oxidoreductase activity);GO:0043231(intracell…	00430(Taurine and hypotaurine metabolism);00982(Drug metabolism - cytochrome P450);00982(Drug metabolism - cytochrome P450)	flavin containing monooxygenase 2 [Source:MGI Symbol;Acc:MGI:1916776]	protein_coding;retained_intron;protein_coding_CDS_not_defined	4.30088	2.10463	2.67942e-31	4.3339e-29	up	yes
ENSMUSG00000028435	Aqp3	GO:0002684(positive regulation of immune system process);GO:0002931(response to ischemia);GO:0005654(nucleoplasm);GO:0005737(cytoplasm);GO:0005886(plasma membrane);GO:0005911(cell-cell junction);GO:0006833(water transport);GO:0015166(polyol transmembrane transporter activity);GO:0015204(urea transmembrane transporter activity);GO:0015250(water channel activity);GO:0015254(glycerol channel activit…	04962(Vasopressin-regulated water reabsorption);04962(Vasopressin-regulated water reabsorption)	aquaporin 3 [Source:MGI Symbol;Acc:MGI:1333777]	protein_coding;retained_intron	5.46135	2.44926	2.79289e-31	4.47561e-29	up	yes
ENSMUSG00000045871	Slitrk6	GO:0001964(startle response);GO:0002088(lens development in camera-type eye);GO:0002093(auditory receptor cell morphogenesis);GO:0003674(molecular_function);GO:0005515(protein binding);GO:0005886(plasma membrane);GO:0007409(axonogenesis);GO:0007416(synapse assembly);GO:0007601(visual perception);GO:0007605(sensory perception of sound);GO:0008344(adult locomotory behavior);GO:0009986(cell surface)…	04514(Cell adhesion molecules)	SLIT and NTRK-like family, member 6 [Source:MGI Symbol;Acc:MGI:2443198]	protein_coding	5.98329	2.58094	3.2214e-31	5.13851e-29	up	yes
ENSMUSG00000025533	Asl	GO:0000050(urea cycle);GO:0000053(argininosuccinate metabolic process);GO:0001889(liver development);GO:0003824(catalytic activity);GO:0004056(argininosuccinate lyase activity);GO:0005515(protein binding);GO:0005741(mitochondrial outer membrane);GO:0005829(cytosol);GO:0006520(cellular amino acid metabolic process);GO:0006525(arginine metabolic process);GO:0006526(arginine biosynthetic process);GO…	00220(Arginine biosynthesis);00250(Alanine, aspartate and glutamate metabolism);00250(Alanine, aspartate and glutamate metabolism)	argininosuccinate lyase [Source:MGI Symbol;Acc:MGI:88084]	protein_coding;protein_coding_CDS_not_defined;retained_intron	2.28392	1.19151	3.40529e-31	5.40691e-29	up	yes
ENSMUSG00000042102	Dmgdh	GO:0005515(protein binding);GO:0005542(folic acid binding);GO:0005737(cytoplasm);GO:0005739(mitochondrion);GO:0005759(mitochondrial matrix);GO:0006579(amino-acid betaine catabolic process);GO:0016491(oxidoreductase activity);GO:0035999(tetrahydrofolate interconversion);GO:0042426(choline catabolic process);GO:0047865(dimethylglycine dehydrogenase activity);GO:0050660(flavin adenine dinucleotide b…	00260(Glycine, serine and threonine metabolism);00260(Glycine, serine and threonine metabolism)	dimethylglycine dehydrogenase precursor [Source:MGI Symbol;Acc:MGI:1921379]	protein_coding;protein_coding_CDS_not_defined	6.35036	2.66684	3.49239e-31	5.51988e-29	up	yes
ENSMUSG00000014599	Csf1	GO:0001503(ossification);GO:0001780(neutrophil homeostasis);GO:0001954(positive regulation of cell-matrix adhesion);GO:0002158(osteoclast proliferation);GO:0002376(immune system process);GO:0002687(positive regulation of leukocyte migration);GO:0002931(response to ischemia);GO:0003006(developmental process involved in reproduction);GO:0005125(cytokine activity);GO:0005157(macrophage colony-stimul…	04010(MAPK signaling pathway);04014(Ras signaling pathway);04015(Rap1 signaling pathway);04060(Cytokine-cytokine receptor interaction);04061(Viral protein interaction with cytokine and cytokine receptor);04151(PI3K-Akt signaling pathway);04380(Osteoclast differentiation);04640(Hematopoietic cell lineage);04668(TNF signaling pathway);05010(Alzheimer disease);05022(Pathways of neurodegeneration - m…	colony stimulating factor 1 (macrophage) [Source:MGI Symbol;Acc:MGI:1339753]	protein_coding;retained_intron	0.206726	-2.27421	3.61192e-31	5.65715e-29	down	yes
ENSMUSG00000022479	Vdr	GO:0000122(negative regulation of transcription by RNA polymerase II);GO:0000791(euchromatin);GO:0000792(heterochromatin);GO:0000902(cell morphogenesis);GO:0000978(RNA polymerase II cis-regulatory region sequence-specific DNA binding);GO:0001501(skeletal system development);GO:0001651(dense fibrillar component);GO:0003677(DNA binding);GO:0003700(DNA-binding transcription factor activity);GO:00048…	04928(Parathyroid hormone synthesis, secretion and action);04961(Endocrine and other factor-regulated calcium reabsorption);04978(Mineral absorption);05152(Tuberculosis);05207(Chemical carcinogenesis - receptor activation);05207(Chemical carcinogenesis - receptor activation)	vitamin D (1,25-dihydroxyvitamin D3) receptor [Source:MGI Symbol;Acc:MGI:103076]	protein_coding;retained_intron	2.31512	1.21109	3.63145e-31	5.66211e-29	up	yes
ENSMUSG00000022186	Oxct1	GO:0005739(mitochondrion);GO:0006629(lipid metabolic process);GO:0008260(3-oxoacid CoA-transferase activity);GO:0008410(CoA-transferase activity);GO:0016740(transferase activity);GO:0035774(positive regulation of insulin secretion involved in cellular response to glucose stimulus);GO:0042182(ketone catabolic process);GO:0042802(identical protein binding);GO:0046950(cellular ketone body metabolic …	00280(Valine, leucine and isoleucine degradation);00650(Butanoate metabolism);00650(Butanoate metabolism)	3-oxoacid CoA transferase 1 [Source:MGI Symbol;Acc:MGI:1914291]	protein_coding;protein_coding_CDS_not_defined	3.37698	1.75573	4.06778e-31	6.314e-29	up	yes
ENSMUSG00000038526	Car14	GO:0004089(carbonate dehydratase activity);GO:0005886(plasma membrane);GO:0006730(one-carbon metabolic process);GO:0006885(regulation of pH);GO:0008270(zinc ion binding);GO:0015670(carbon dioxide transport);GO:0016020(membrane);GO:0016323(basolateral plasma membrane);GO:0016324(apical plasma membrane);GO:0016829(lyase activity);GO:0046872(metal ion binding);GO:0046872(metal ion binding)	00910(Nitrogen metabolism);00910(Nitrogen metabolism)	carbonic anhydrase 14 [Source:MGI Symbol;Acc:MGI:1344341]	protein_coding;retained_intron	6.84343	2.77472	6.48317e-31	9.9737e-29	up	yes
ENSMUSG00000068323	Slc4a5	GO:0002064(epithelial cell development);GO:0003014(renal system process);GO:0003073(regulation of systemic arterial blood pressure);GO:0005452(solute:inorganic anion antiporter activity);GO:0005886(plasma membrane);GO:0006811(ion transport);GO:0006814(sodium ion transport);GO:0006820(anion transport);GO:0008509(anion transmembrane transporter activity);GO:0008510(sodium:bicarbonate symporter acti…	04976(Bile secretion);04976(Bile secretion)	solute carrier family 4, sodium bicarbonate cotransporter, member 5 [Source:MGI Symbol;Acc:MGI:2443220]	protein_coding;protein_coding_CDS_not_defined	5.02112	2.32801	6.52697e-31	9.99666e-29	up	yes
ENSMUSG00000039704	Lmbrd2	GO:0003674(molecular_function);GO:0005886(plasma membrane);GO:0016020(membrane);GO:0071875(adrenergic receptor signaling pathway);GO:0071875(adrenergic receptor signaling pathway)	NA	LMBR1 domain containing 2 [Source:MGI Symbol;Acc:MGI:2444173]	protein_coding;retained_intron;protein_coding_CDS_not_defined	2.2818	1.19017	7.39092e-31	1.127e-28	up	yes
ENSMUSG00000017692	Rhbdl3	GO:0004252(serine-type endopeptidase activity);GO:0005509(calcium ion binding);GO:0006508(proteolysis);GO:0008233(peptidase activity);GO:0008236(serine-type peptidase activity);GO:0016020(membrane);GO:0016787(hydrolase activity);GO:0016787(hydrolase activity)	NA	rhomboid like 3 [Source:MGI Symbol;Acc:MGI:2179276]	protein_coding;retained_intron	0.301776	-1.72845	7.58876e-31	1.15209e-28	down	yes
ENSMUSG00000030747	Dgat2	GO:0003846(2-acylglycerol O-acyltransferase activity);GO:0004144(diacylglycerol O-acyltransferase activity);GO:0005737(cytoplasm);GO:0005739(mitochondrion);GO:0005783(endoplasmic reticulum);GO:0005789(endoplasmic reticulum membrane);GO:0005811(lipid droplet);GO:0005829(cytosol);GO:0006071(glycerol metabolic process);GO:0006629(lipid metabolic process);GO:0006640(monoacylglycerol biosynthetic proc…	00561(Glycerolipid metabolism);04975(Fat digestion and absorption);04975(Fat digestion and absorption)	diacylglycerol O-acyltransferase 2 [Source:MGI Symbol;Acc:MGI:1915050]	protein_coding;nonsense_mediated_decay;protein_coding_CDS_not_defined;retained_intron	3.11711	1.64021	8.35446e-31	1.2628e-28	up	yes
ENSMUSG00000022679	Mpv17l	GO:0005515(protein binding);GO:0005737(cytoplasm);GO:0005739(mitochondrion);GO:0005777(peroxisome);GO:0005778(peroxisomal membrane);GO:0010730(negative regulation of hydrogen peroxide biosynthetic process);GO:0016020(membrane);GO:0034614(cellular response to reactive oxygen species);GO:0043231(intracellular membrane-bounded organelle);GO:0072593(reactive oxygen species metabolic process);GO:19010…	04146(Peroxisome);04146(Peroxisome)	Mpv17 transgene, kidney disease mutant-like [Source:MGI Symbol;Acc:MGI:2135951]	protein_coding;nonsense_mediated_decay	5.8554	2.54977	8.53129e-31	1.28392e-28	up	yes
ENSMUSG00000021707	Dhfr	GO:0000900(mRNA regulatory element binding translation repressor activity);GO:0003723(RNA binding);GO:0003729(mRNA binding);GO:0004146(dihydrofolate reductase activity);GO:0005542(folic acid binding);GO:0005634(nucleus);GO:0005737(cytoplasm);GO:0005739(mitochondrion);GO:0005743(mitochondrial inner membrane);GO:0005759(mitochondrial matrix);GO:0005829(cytosol);GO:0006545(glycine biosynthetic proce…	00670(One carbon pool by folate);00790(Folate biosynthesis)	dihydrofolate reductase [Source:MGI Symbol;Acc:MGI:94890]	protein_coding	2.9103	1.54117	8.73802e-31	1.30934e-28	up	yes
ENSMUSG00000032314	Etfa	GO:0005515(protein binding);GO:0005739(mitochondrion);GO:0005759(mitochondrial matrix);GO:0009055(electron transfer activity);GO:0009063(cellular amino acid catabolic process);GO:0016491(oxidoreductase activity);GO:0017133(mitochondrial electron transfer flavoprotein complex);GO:0022904(respiratory electron transport chain);GO:0033539(fatty acid beta-oxidation using acyl-CoA dehydrogenase);GO:004…	NA	electron transferring flavoprotein, alpha polypeptide [Source:MGI Symbol;Acc:MGI:106092]	protein_coding;protein_coding_CDS_not_defined	2.52426	1.33586	9.25276e-31	1.3805e-28	up	yes
ENSMUSG00000022763	Aifm3	GO:0005737(cytoplasm);GO:0005739(mitochondrion);GO:0005743(mitochondrial inner membrane);GO:0005783(endoplasmic reticulum);GO:0005829(cytosol);GO:0006915(apoptotic process);GO:0016491(oxidoreductase activity);GO:0016651(oxidoreductase activity, acting on NAD(P)H);GO:0046872(metal ion binding);GO:0050660(flavin adenine dinucleotide binding);GO:0051536(iron-sulfur cluster binding);GO:0051537(2 iron…	NA	apoptosis-inducing factor, mitochondrion-associated 3 [Source:MGI Symbol;Acc:MGI:1919418]	protein_coding;retained_intron	2.6067	1.38222	1.00336e-30	1.49058e-28	up	yes
ENSMUSG00000023262	Acy1	GO:0004046(aminoacylase activity);GO:0005737(cytoplasm);GO:0006520(cellular amino acid metabolic process);GO:0016787(hydrolase activity);GO:0042802(identical protein binding);GO:0046872(metal ion binding);GO:0070062(extracellular exosome);GO:0070062(extracellular exosome)	00220(Arginine biosynthesis);00220(Arginine biosynthesis)	aminoacylase 1 [Source:MGI Symbol;Acc:MGI:87913]	nonsense_mediated_decay;protein_coding;retained_intron	4.71994	2.23877	1.03839e-30	1.53601e-28	up	yes
ENSMUSG00000056162	Cndp1	GO:0004180(carboxypeptidase activity);GO:0005829(cytosol);GO:0006508(proteolysis);GO:0016787(hydrolase activity);GO:0016805(dipeptidase activity);GO:0046872(metal ion binding);GO:0051246(regulation of protein metabolic process);GO:0070573(metallodipeptidase activity);GO:0070573(metallodipeptidase activity)	00330(Arginine and proline metabolism);00340(Histidine metabolism);00410(beta-Alanine metabolism);00410(beta-Alanine metabolism)	carnosine dipeptidase 1 [Source:MGI Symbol;Acc:MGI:2451097]	protein_coding;retained_intron	8.19384	3.03454	1.05315e-30	1.55123e-28	up	yes
ENSMUSG00000052738	Suclg1	GO:0000166(nucleotide binding);GO:0003824(catalytic activity);GO:0004775(succinate-CoA ligase (ADP-forming) activity);GO:0004776(succinate-CoA ligase (GDP-forming) activity);GO:0005515(protein binding);GO:0005739(mitochondrion);GO:0005743(mitochondrial inner membrane);GO:0006099(tricarboxylic acid cycle);GO:0006104(succinyl-CoA metabolic process);GO:0006105(succinate metabolic process);GO:0009361…	00020(Citrate cycle (TCA cycle));00640(Propanoate metabolism);00640(Propanoate metabolism)	succinate-CoA ligase, GDP-forming, alpha subunit [Source:MGI Symbol;Acc:MGI:1927234]	protein_coding;retained_intron;protein_coding_CDS_not_defined;nonsense_mediated_decay	2.19653	1.13523	1.18113e-30	1.72504e-28	up	yes
ENSMUSG00000022244	Amacr	GO:0003824(catalytic activity);GO:0005102(signaling receptor binding);GO:0005737(cytoplasm);GO:0005739(mitochondrion);GO:0005777(peroxisome);GO:0005886(plasma membrane);GO:0006631(fatty acid metabolic process);GO:0006699(bile acid biosynthetic process);GO:0008111(alpha-methylacyl-CoA racemase activity);GO:0008206(bile acid metabolic process);GO:0008300(isoprenoid catabolic process);GO:0016853(iso…	00120(Primary bile acid biosynthesis);04146(Peroxisome);04146(Peroxisome)	alpha-methylacyl-CoA racemase [Source:MGI Symbol;Acc:MGI:1098273]	protein_coding;protein_coding_CDS_not_defined	5.22608	2.38573	1.19557e-30	1.7388e-28	up	yes
ENSMUSG00000039197	Adk	GO:0000166(nucleotide binding);GO:0004001(adenosine kinase activity);GO:0004136(deoxyadenosine kinase activity);GO:0005524(ATP binding);GO:0005634(nucleus);GO:0005654(nucleoplasm);GO:0005737(cytoplasm);GO:0005829(cytosol);GO:0005886(plasma membrane);GO:0006144(purine nucleobase metabolic process);GO:0006166(purine ribonucleoside salvage);GO:0006175(dATP biosynthetic process);GO:0006753(nucleoside…	00230(Purine metabolism);00230(Purine metabolism)	adenosine kinase [Source:MGI Symbol;Acc:MGI:87930]	protein_coding;retained_intron;protein_coding_CDS_not_defined	2.03389	1.02424	1.27176e-30	1.84187e-28	up	yes
ENSMUSG00000042359	Osbpl6	GO:0005634(nucleus);GO:0005635(nuclear envelope);GO:0005737(cytoplasm);GO:0005768(endosome);GO:0005783(endoplasmic reticulum);GO:0005789(endoplasmic reticulum membrane);GO:0005829(cytosol);GO:0005886(plasma membrane);GO:0006869(lipid transport);GO:0008289(lipid binding);GO:0010008(endosome membrane);GO:0015248(sterol transporter activity);GO:0015485(cholesterol binding);GO:0015918(sterol transpor…	NA	oxysterol binding protein-like 6 [Source:MGI Symbol;Acc:MGI:2139014]	protein_coding;protein_coding_CDS_not_defined;nonsense_mediated_decay	2.28903	1.19474	1.2858e-30	1.85445e-28	up	yes
ENSMUSG00000028603	Scp2	GO:0000062(fatty-acyl-CoA binding);GO:0003988(acetyl-CoA C-acyltransferase activity);GO:0005102(signaling receptor binding);GO:0005515(protein binding);GO:0005654(nucleoplasm);GO:0005737(cytoplasm);GO:0005739(mitochondrion);GO:0005777(peroxisome);GO:0005782(peroxisomal matrix);GO:0005783(endoplasmic reticulum);GO:0006629(lipid metabolic process);GO:0006635(fatty acid beta-oxidation);GO:0006694(st…	00120(Primary bile acid biosynthesis);01040(Biosynthesis of unsaturated fatty acids);03320(PPAR signaling pathway);04146(Peroxisome);04146(Peroxisome)	sterol carrier protein 2, liver [Source:MGI Symbol;Acc:MGI:98254]	protein_coding;protein_coding_CDS_not_defined	2.34325	1.22851	1.31359e-30	1.88667e-28	up	yes
ENSMUSG00000025059	Gk	GO:0000166(nucleotide binding);GO:0004370(glycerol kinase activity);GO:0005524(ATP binding);GO:0005634(nucleus);GO:0005737(cytoplasm);GO:0005739(mitochondrion);GO:0005741(mitochondrial outer membrane);GO:0005829(cytosol);GO:0005975(carbohydrate metabolic process);GO:0006071(glycerol metabolic process);GO:0006072(glycerol-3-phosphate metabolic process);GO:0006641(triglyceride metabolic process);GO…	00561(Glycerolipid metabolism);03320(PPAR signaling pathway);03320(PPAR signaling pathway)	glycerol kinase [Source:MGI Symbol;Acc:MGI:106594]	protein_coding;protein_coding_CDS_not_defined;retained_intron	3.61656	1.85462	1.83796e-30	2.61807e-28	up	yes
ENSMUSG00000016918	Sulf1	GO:0001502(cartilage condensation);GO:0001822(kidney development);GO:0001937(negative regulation of endothelial cell proliferation);GO:0002063(chondrocyte development);GO:0003094(glomerular filtration);GO:0004065(arylsulfatase activity);GO:0005509(calcium ion binding);GO:0005539(glycosaminoglycan binding);GO:0005576(extracellular region);GO:0005615(extracellular space);GO:0005783(endoplasmic reti…	NA	sulfatase 1 [Source:MGI Symbol;Acc:MGI:2138563]	protein_coding;retained_intron	0.148387	-2.75256	1.89352e-30	2.68616e-28	down	yes
ENSMUSG00000064351	mt-Co1	GO:0001666(response to hypoxia);GO:0004129(cytochrome-c oxidase activity);GO:0005739(mitochondrion);GO:0005743(mitochondrial inner membrane);GO:0005750(mitochondrial respiratory chain complex III);GO:0005751(mitochondrial respiratory chain complex IV);GO:0006119(oxidative phosphorylation);GO:0006123(mitochondrial electron transport, cytochrome c to oxygen);GO:0006979(response to oxidative stress)…	00190(Oxidative phosphorylation);04260(Cardiac muscle contraction);04714(Thermogenesis);04932(Non-alcoholic fatty liver disease);05010(Alzheimer disease);05012(Parkinson disease);05014(Amyotrophic lateral sclerosis);05016(Huntington disease);05020(Prion disease);05022(Pathways of neurodegeneration - multiple diseases);05208(Chemical carcinogenesis - reactive oxygen species);05415(Diabetic cardiom…	mitochondrially encoded cytochrome c oxidase I [Source:MGI Symbol;Acc:MGI:102504]	protein_coding	2.23189	1.15827	2.05293e-30	2.88143e-28	up	yes
ENSMUSG00000113629	Gm48558	NA	NA	predicted gene, 48558 [Source:MGI Symbol;Acc:MGI:6098113]	lncRNA	8.75823	3.13064	2.05317e-30	2.88143e-28	up	yes
ENSMUSG00000025937	Lactb2	GO:0003723(RNA binding);GO:0003727(single-stranded RNA binding);GO:0004518(nuclease activity);GO:0004519(endonuclease activity);GO:0004521(endoribonuclease activity);GO:0005739(mitochondrion);GO:0005759(mitochondrial matrix);GO:0008270(zinc ion binding);GO:0016787(hydrolase activity);GO:0046872(metal ion binding);GO:0046872(metal ion binding)	NA	lactamase, beta 2 [Source:MGI Symbol;Acc:MGI:2442551]	protein_coding;retained_intron	3.93197	1.97525	2.05785e-30	2.88143e-28	up	yes
ENSMUSG00000058488	Kl	GO:0003085(negative regulation of systemic arterial blood pressure);GO:0004553(hydrolase activity, hydrolyzing O-glycosyl compounds);GO:0004566(beta-glucuronidase activity);GO:0005104(fibroblast growth factor receptor binding);GO:0005515(protein binding);GO:0005576(extracellular region);GO:0005886(plasma membrane);GO:0005975(carbohydrate metabolic process);GO:0006112(energy reserve metabolic proc…	00040(Pentose and glucuronate interconversions);00053(Ascorbate and aldarate metabolism);04211(Longevity regulating pathway);04928(Parathyroid hormone synthesis, secretion and action);04961(Endocrine and other factor-regulated calcium reabsorption);04961(Endocrine and other factor-regulated calcium reabsorption)	klotho [Source:MGI Symbol;Acc:MGI:1101771]	protein_coding;retained_intron	4.01515	2.00546	2.06447e-30	2.88143e-28	up	yes
ENSMUSG00000029162	Khk	GO:0004454(ketohexokinase activity);GO:0005737(cytoplasm);GO:0006000(fructose metabolic process);GO:0006796(phosphate-containing compound metabolic process);GO:0016301(kinase activity);GO:0046835(carbohydrate phosphorylation);GO:0046835(carbohydrate phosphorylation)	00051(Fructose and mannose metabolism);00051(Fructose and mannose metabolism)	ketohexokinase [Source:MGI Symbol;Acc:MGI:1096353]	protein_coding;retained_intron	3.38973	1.76117	2.23205e-30	3.10282e-28	up	yes
ENSMUSG00000026295	Spp2	GO:0003674(molecular_function);GO:0005576(extracellular region);GO:0032991(protein-containing complex);GO:0046849(bone remodeling);GO:0065003(protein-containing complex assembly);GO:0065003(protein-containing complex assembly)	NA	secreted phosphoprotein 2 [Source:MGI Symbol;Acc:MGI:1922646]	protein_coding;nonsense_mediated_decay	4.51826	2.17577	2.32735e-30	3.22236e-28	up	yes
ENSMUSG00000031538	Plat	GO:0001666(response to hypoxia);GO:0004252(serine-type endopeptidase activity);GO:0005102(signaling receptor binding);GO:0005576(extracellular region);GO:0005615(extracellular space);GO:0005737(cytoplasm);GO:0006508(proteolysis);GO:0008233(peptidase activity);GO:0008236(serine-type peptidase activity);GO:0009986(cell surface);GO:0010757(negative regulation of plasminogen activation);GO:0014909(sm…	04371(Apelin signaling pathway);04610(Complement and coagulation cascades);05202(Transcriptional misregulation in cancer);05215(Prostate cancer);05418(Fluid shear stress and atherosclerosis);05418(Fluid shear stress and atherosclerosis)	plasminogen activator, tissue [Source:MGI Symbol;Acc:MGI:97610]	protein_coding;retained_intron;protein_coding_CDS_not_defined	0.393618	-1.34513	2.50369e-30	3.4527e-28	down	yes
ENSMUSG00000025732	Mcrip2	GO:0003674(molecular_function);GO:0005634(nucleus);GO:0005737(cytoplasm);GO:0008150(biological_process);GO:0010494(cytoplasmic stress granule);GO:0010494(cytoplasmic stress granule)	NA	MAPK regulated corepressor interacting protein 2 [Source:MGI Symbol;Acc:MGI:1915491]	protein_coding;retained_intron;protein_coding_CDS_not_defined;nonsense_mediated_decay	3.09784	1.63126	2.9513e-30	4.05382e-28	up	yes
ENSMUSG00000030884	Uqcrc2	GO:0004222(metalloendopeptidase activity);GO:0005515(protein binding);GO:0005654(nucleoplasm);GO:0005739(mitochondrion);GO:0005743(mitochondrial inner membrane);GO:0005750(mitochondrial respiratory chain complex III);GO:0005751(mitochondrial respiratory chain complex IV);GO:0006122(mitochondrial electron transport, ubiquinol to cytochrome c);GO:0006508(proteolysis);GO:0009410(response to xenobiot…	00190(Oxidative phosphorylation);04260(Cardiac muscle contraction);04714(Thermogenesis);04932(Non-alcoholic fatty liver disease);05010(Alzheimer disease);05012(Parkinson disease);05014(Amyotrophic lateral sclerosis);05016(Huntington disease);05020(Prion disease);05022(Pathways of neurodegeneration - multiple diseases);05208(Chemical carcinogenesis - reactive oxygen species);05415(Diabetic cardiom…	ubiquinol cytochrome c reductase core protein 2 [Source:MGI Symbol;Acc:MGI:1914253]	protein_coding;protein_coding_CDS_not_defined;retained_intron	2.11694	1.08198	3.93031e-30	5.35606e-28	up	yes
ENSMUSG00000096917	2500002B13Rik	NA	NA	RIKEN cDNA 2500002B13 gene [Source:MGI Symbol;Acc:MGI:1925603]	lncRNA	3.05806	1.61262	3.99017e-30	5.4163e-28	up	yes
ENSMUSG00000074064	Mlycd	GO:0002931(response to ischemia);GO:0005515(protein binding);GO:0005737(cytoplasm);GO:0005739(mitochondrion);GO:0005759(mitochondrial matrix);GO:0005777(peroxisome);GO:0005782(peroxisomal matrix);GO:0006085(acetyl-CoA biosynthetic process);GO:0006629(lipid metabolic process);GO:0006631(fatty acid metabolic process);GO:0006633(fatty acid biosynthetic process);GO:0007584(response to nutrient);GO:00…	00410(beta-Alanine metabolism);00640(Propanoate metabolism);04146(Peroxisome);04152(AMPK signaling pathway);04936(Alcoholic liver disease);04936(Alcoholic liver disease)	malonyl-CoA decarboxylase [Source:MGI Symbol;Acc:MGI:1928485]	protein_coding;retained_intron	2.16267	1.11281	4.00628e-30	5.41692e-28	up	yes
ENSMUSG00000075304	Sp5	GO:0000122(negative regulation of transcription by RNA polymerase II);GO:0000977(RNA polymerase II transcription regulatory region sequence-specific DNA binding);GO:0000978(RNA polymerase II cis-regulatory region sequence-specific DNA binding);GO:0000981(DNA-binding transcription factor activity, RNA polymerase II-specific);GO:0001227(DNA-binding transcription repressor activity, RNA polymerase I…	NA	trans-acting transcription factor 5 [Source:MGI Symbol;Acc:MGI:1927715]	protein_coding	2.17988	1.12425	4.15548e-30	5.5968e-28	up	yes
ENSMUSG00000026368	F13b	GO:0005515(protein binding);GO:0005575(cellular_component);GO:0005576(extracellular region);GO:0007596(blood coagulation);GO:0007599(hemostasis);GO:0072378(blood coagulation, fibrin clot formation);GO:0072378(blood coagulation, fibrin clot formation)	04610(Complement and coagulation cascades);05171(Coronavirus disease - COVID-19);05171(Coronavirus disease - COVID-19)	coagulation factor XIII, beta subunit [Source:MGI Symbol;Acc:MGI:88379]	protein_coding;protein_coding_CDS_not_defined	7.50817	2.90846	4.19497e-30	5.61256e-28	up	yes
ENSMUSG00000020258	Glyctk	GO:0005737(cytoplasm);GO:0005794(Golgi apparatus);GO:0005829(cytosol);GO:0008887(glycerate kinase activity);GO:0008887(glycerate kinase activity)	00030(Pentose phosphate pathway);00260(Glycine, serine and threonine metabolism);00561(Glycerolipid metabolism);00630(Glyoxylate and dicarboxylate metabolism);00630(Glyoxylate and dicarboxylate metabolism)	glycerate kinase [Source:MGI Symbol;Acc:MGI:2444085]	protein_coding	2.75362	1.46133	4.19961e-30	5.61256e-28	up	yes
ENSMUSG00000032066	Bco2	GO:0003834(beta-carotene 15,15'-dioxygenase activity);GO:0005739(mitochondrion);GO:0006629(lipid metabolic process);GO:0006720(isoprenoid metabolic process);GO:0010436(carotenoid dioxygenase activity);GO:0010437(9,10 (9', 10')-carotenoid-cleaving dioxygenase activity);GO:0016116(carotenoid metabolic process);GO:0016119(carotene metabolic process);GO:0016121(carotene catabolic process);GO:0016122(…	NA	beta-carotene oxygenase 2 [Source:MGI Symbol;Acc:MGI:2177469]	protein_coding	6.3907	2.67597	4.23597e-30	5.63937e-28	up	yes
ENSMUSG00000019762	Iyd	GO:0005654(nucleoplasm);GO:0005886(plasma membrane);GO:0006570(tyrosine metabolic process);GO:0010181(FMN binding);GO:0016020(membrane);GO:0016491(oxidoreductase activity);GO:0030659(cytoplasmic vesicle membrane);GO:0031410(cytoplasmic vesicle);GO:0042403(thyroid hormone metabolic process);GO:0140616(iodotyrosine deiodinase activity);GO:0140616(iodotyrosine deiodinase activity)	04918(Thyroid hormone synthesis);04918(Thyroid hormone synthesis)	iodotyrosine deiodinase [Source:MGI Symbol;Acc:MGI:1917587]	protein_coding;retained_intron	2.70713	1.43676	4.92627e-30	6.53325e-28	up	yes
ENSMUSG00000028017	Egf	GO:0001525(angiogenesis);GO:0001938(positive regulation of endothelial cell proliferation);GO:0002092(positive regulation of receptor internalization);GO:0005085(guanyl-nucleotide exchange factor activity);GO:0005154(epidermal growth factor receptor binding);GO:0005509(calcium ion binding);GO:0005515(protein binding);GO:0005576(extracellular region);GO:0005615(extracellular space);GO:0005886(plas…	04010(MAPK signaling pathway);04012(ErbB signaling pathway);04014(Ras signaling pathway);04015(Rap1 signaling pathway);04020(Calcium signaling pathway);04066(HIF-1 signaling pathway);04068(FoxO signaling pathway);04072(Phospholipase D signaling pathway);04151(PI3K-Akt signaling pathway);04510(Focal adhesion);04540(Gap junction);04630(JAK-STAT signaling pathway);04810(Regulation of actin cytoskele…	epidermal growth factor [Source:MGI Symbol;Acc:MGI:95290]	retained_intron;protein_coding;nonsense_mediated_decay	8.21582	3.0384	4.94858e-30	6.53779e-28	up	yes
ENSMUSG00000028463	Car9	GO:0001666(response to hypoxia);GO:0002009(morphogenesis of an epithelium);GO:0004089(carbonate dehydratase activity);GO:0005634(nucleus);GO:0005730(nucleolus);GO:0005886(plasma membrane);GO:0006730(one-carbon metabolic process);GO:0008270(zinc ion binding);GO:0009410(response to xenobiotic stimulus);GO:0016020(membrane);GO:0016323(basolateral plasma membrane);GO:0016829(lyase activity);GO:003152…	00910(Nitrogen metabolism);00910(Nitrogen metabolism)	carbonic anhydrase 9 [Source:MGI Symbol;Acc:MGI:2447188]	protein_coding;protein_coding_CDS_not_defined	5.2855	2.40204	5.24751e-30	6.90636e-28	up	yes
ENSMUSG00000028179	Cth	GO:0004121(cystathionine beta-lyase activity);GO:0004123(cystathionine gamma-lyase activity);GO:0005515(protein binding);GO:0005516(calmodulin binding);GO:0005737(cytoplasm);GO:0005829(cytosol);GO:0006629(lipid metabolic process);GO:0006749(glutathione metabolic process);GO:0008285(negative regulation of cell population proliferation);GO:0008652(cellular amino acid biosynthetic process);GO:001682…	00260(Glycine, serine and threonine metabolism);00270(Cysteine and methionine metabolism);00450(Selenocompound metabolism);00450(Selenocompound metabolism)	cystathionine gamma lyase [Source:MGI Symbol;Acc:MGI:1339968]	protein_coding;protein_coding_CDS_not_defined;retained_intron	3.01525	1.59228	5.47413e-30	7.17733e-28	up	yes
ENSMUSG00000002204	Napsa	GO:0004175(endopeptidase activity);GO:0004190(aspartic-type endopeptidase activity);GO:0005576(extracellular region);GO:0005615(extracellular space);GO:0005764(lysosome);GO:0006508(proteolysis);GO:0008233(peptidase activity);GO:0016787(hydrolase activity);GO:0033619(membrane protein proteolysis);GO:0043129(surfactant homeostasis);GO:0097208(alveolar lamellar body);GO:0097208(alveolar lamellar bod…	04142(Lysosome);04142(Lysosome)	napsin A aspartic peptidase [Source:MGI Symbol;Acc:MGI:109365]	protein_coding;retained_intron;nonsense_mediated_decay	2.40238	1.26447	5.97975e-30	7.78131e-28	up	yes
ENSMUSG00000041120	Nbl1	GO:0005515(protein binding);GO:0005576(extracellular region);GO:0005615(extracellular space);GO:0007165(signal transduction);GO:0007399(nervous system development);GO:0009887(animal organ morphogenesis);GO:0016015(morphogen activity);GO:0030182(neuron differentiation);GO:0030514(negative regulation of BMP signaling pathway);GO:0035582(sequestering of BMP in extracellular matrix);GO:0036122(BMP bi…	04350(TGF-beta signaling pathway);04350(TGF-beta signaling pathway)	NBL1, DAN family BMP antagonist [Source:MGI Symbol;Acc:MGI:104591]	protein_coding;protein_coding_CDS_not_defined	0.144738	-2.78849	6.18867e-30	8.02302e-28	down	yes
ENSMUSG00000063929	Cyp4a32	GO:0001822(kidney development);GO:0004497(monooxygenase activity);GO:0005506(iron ion binding);GO:0005737(cytoplasm);GO:0008391(arachidonic acid monooxygenase activity);GO:0008392(arachidonic acid epoxygenase activity);GO:0016020(membrane);GO:0016324(apical plasma membrane);GO:0016491(oxidoreductase activity);GO:0016705(oxidoreductase activity, acting on paired donors, with incorporation or reduc…	00071(Fatty acid degradation);00590(Arachidonic acid metabolism);00830(Retinol metabolism);03320(PPAR signaling pathway);04270(Vascular smooth muscle contraction);04750(Inflammatory mediator regulation of TRP channels);04750(Inflammatory mediator regulation of TRP channels)	cytochrome P450, family 4, subfamily a, polypeptide 32 [Source:MGI Symbol;Acc:MGI:3717148]	protein_coding;protein_coding_CDS_not_defined	6.50932	2.70251	6.55499e-30	8.43474e-28	up	yes
ENSMUSG00000025911	Adhfe1	GO:0004022(alcohol dehydrogenase (NAD+) activity);GO:0005739(mitochondrion);GO:0006539(glutamate catabolic process via 2-oxoglutarate);GO:0006629(lipid metabolic process);GO:0016491(oxidoreductase activity);GO:0046872(metal ion binding);GO:0047988(hydroxyacid-oxoacid transhydrogenase activity);GO:0047988(hydroxyacid-oxoacid transhydrogenase activity)	NA	alcohol dehydrogenase, iron containing, 1 [Source:MGI Symbol;Acc:MGI:1923437]	protein_coding;nonsense_mediated_decay	5.16101	2.36765	7.15624e-30	9.14045e-28	up	yes
ENSMUSG00000042410	Agps	GO:0003824(catalytic activity);GO:0005777(peroxisome);GO:0006629(lipid metabolic process);GO:0008609(alkylglycerone-phosphate synthase activity);GO:0008610(lipid biosynthetic process);GO:0008611(ether lipid biosynthetic process);GO:0016740(transferase activity);GO:0050660(flavin adenine dinucleotide binding);GO:0071949(FAD binding);GO:0071949(FAD binding)	00565(Ether lipid metabolism);04146(Peroxisome);04146(Peroxisome)	alkylglycerone phosphate synthase [Source:MGI Symbol;Acc:MGI:2443065]	protein_coding;retained_intron;nonsense_mediated_decay;protein_coding_CDS_not_defined	2.12991	1.09079	7.31505e-30	9.30894e-28	up	yes
ENSMUSG00000001827	Folr1	GO:0001947(heart looping);GO:0003147(neural crest cell migration involved in heart formation);GO:0003253(cardiac neural crest cell migration involved in outflow tract morphogenesis);GO:0005542(folic acid binding);GO:0005576(extracellular region);GO:0005634(nucleus);GO:0005768(endosome);GO:0005886(plasma membrane);GO:0006620(post-translational protein targeting to endoplasmic reticulum membrane);G…	04144(Endocytosis);04144(Endocytosis)	folate receptor alpha [Source:MGI Symbol;Acc:MGI:95568]	protein_coding;protein_coding_CDS_not_defined	2.26606	1.18018	7.97622e-30	1.01131e-27	up	yes
ENSMUSG00000121505	Gm4956	NA	NA	predicted gene 4956 [Source:NCBI gene (formerly Entrezgene);Acc:241041]	lncRNA	8.36919	3.06509	9.05918e-30	1.14443e-27	up	yes
ENSMUSG00000037710	Cisd1	GO:0005506(iron ion binding);GO:0005739(mitochondrion);GO:0005741(mitochondrial outer membrane);GO:0010506(regulation of autophagy);GO:0016020(membrane);GO:0016740(transferase activity);GO:0030170(pyridoxal phosphate binding);GO:0032473(cytoplasmic side of mitochondrial outer membrane);GO:0042802(identical protein binding);GO:0042803(protein homodimerization activity);GO:0043231(intracellular mem…	NA	CDGSH iron sulfur domain 1 [Source:MGI Symbol;Acc:MGI:1261855]	protein_coding	2.01887	1.01355	9.10964e-30	1.14662e-27	up	yes
ENSMUSG00000028487	Bnc2	GO:0000182(rDNA binding);GO:0000785(chromatin);GO:0003416(endochondral bone growth);GO:0003677(DNA binding);GO:0005634(nucleus);GO:0005654(nucleoplasm);GO:0006355(regulation of DNA-templated transcription);GO:0008270(zinc ion binding);GO:0043586(tongue development);GO:0046872(metal ion binding);GO:0060021(roof of mouth development);GO:0060485(mesenchyme development);GO:0060485(mesenchyme developm…	NA	basonuclin zinc finger protein 2 [Source:MGI Symbol;Acc:MGI:2443805]	protein_coding;protein_coding_CDS_not_defined;nonsense_mediated_decay;retained_intron	2.75296	1.46098	9.7137e-30	1.21822e-27	up	yes
ENSMUSG00000038034	Igsf8	GO:0016020(membrane);GO:0043231(intracellular membrane-bounded organelle);GO:0043231(intracellular membrane-bounded organelle)	NA	immunoglobulin superfamily, member 8 [Source:MGI Symbol;Acc:MGI:2154090]	protein_coding;protein_coding_CDS_not_defined;retained_intron	0.267451	-1.90266	9.78357e-30	1.22256e-27	down	yes
ENSMUSG00000064367	mt-Nd5	GO:0001666(response to hypoxia);GO:0003954(NADH dehydrogenase activity);GO:0005739(mitochondrion);GO:0005743(mitochondrial inner membrane);GO:0005747(mitochondrial respiratory chain complex I);GO:0006120(mitochondrial electron transport, NADH to ubiquinone);GO:0008137(NADH dehydrogenase (ubiquinone) activity);GO:0009060(aerobic respiration);GO:0010243(response to organonitrogen compound);GO:00159…	00190(Oxidative phosphorylation);04714(Thermogenesis);04723(Retrograde endocannabinoid signaling);05010(Alzheimer disease);05012(Parkinson disease);05014(Amyotrophic lateral sclerosis);05016(Huntington disease);05020(Prion disease);05022(Pathways of neurodegeneration - multiple diseases);05208(Chemical carcinogenesis - reactive oxygen species);05415(Diabetic cardiomyopathy)	mitochondrially encoded NADH dehydrogenase 5 [Source:MGI Symbol;Acc:MGI:102496]	protein_coding	2.65735	1.40999	1.13181e-29	1.40923e-27	up	yes
ENSMUSG00000022219	Cideb	GO:0005783(endoplasmic reticulum);GO:0005789(endoplasmic reticulum membrane);GO:0005794(Golgi apparatus);GO:0005811(lipid droplet);GO:0005829(cytosol);GO:0006915(apoptotic process);GO:0016020(membrane);GO:0019915(lipid storage);GO:0030127(COPII vesicle coat);GO:0030137(COPI-coated vesicle);GO:0031410(cytoplasmic vesicle);GO:0034379(very-low-density lipoprotein particle assembly);GO:0042802(identi…	04979(Cholesterol metabolism);04979(Cholesterol metabolism)	cell death-inducing DNA fragmentation factor, alpha subunit-like effector B [Source:MGI Symbol;Acc:MGI:1270844]	protein_coding;retained_intron	2.77701	1.47353	1.1553e-29	1.4282e-27	up	yes
ENSMUSG00000050953	Gja1	GO:0000132(establishment of mitotic spindle orientation);GO:0001649(osteoblast differentiation);GO:0001701(in utero embryonic development);GO:0001764(neuron migration);GO:0001937(negative regulation of endothelial cell proliferation);GO:0001947(heart looping);GO:0002069(columnar/cuboidal epithelial cell maturation);GO:0002088(lens development in camera-type eye);GO:0002544(chronic inflammatory re…	04540(Gap junction);05412(Arrhythmogenic right ventricular cardiomyopathy);05412(Arrhythmogenic right ventricular cardiomyopathy)	gap junction protein, alpha 1 [Source:MGI Symbol;Acc:MGI:95713]	protein_coding;retained_intron;protein_coding_CDS_not_defined	0.319719	-1.64512	1.27083e-29	1.56542e-27	down	yes
ENSMUSG00000025903	Lypla1	GO:0002084(protein depalmitoylation);GO:0004620(phospholipase activity);GO:0004622(lysophospholipase activity);GO:0005634(nucleus);GO:0005654(nucleoplasm);GO:0005737(cytoplasm);GO:0005739(mitochondrion);GO:0005783(endoplasmic reticulum);GO:0005829(cytosol);GO:0005886(plasma membrane);GO:0006629(lipid metabolic process);GO:0006631(fatty acid metabolic process);GO:0008474(palmitoyl-(protein) hydrol…	00564(Glycerophospholipid metabolism);05231(Choline metabolism in cancer);05231(Choline metabolism in cancer)	lysophospholipase 1 [Source:MGI Symbol;Acc:MGI:1344588]	protein_coding;retained_intron;nonsense_mediated_decay	2.7117	1.4392	1.35066e-29	1.65787e-27	up	yes
ENSMUSG00000028223	Decr1	GO:0005654(nucleoplasm);GO:0005739(mitochondrion);GO:0005829(cytosol);GO:0006629(lipid metabolic process);GO:0006631(fatty acid metabolic process);GO:0006635(fatty acid beta-oxidation);GO:0008670(2,4-dienoyl-CoA reductase (NADPH) activity);GO:0016491(oxidoreductase activity);GO:0042802(identical protein binding);GO:0070402(NADPH binding);GO:0120162(positive regulation of cold-induced thermogenesi…	NA	2,4-dienoyl CoA reductase 1, mitochondrial [Source:MGI Symbol;Acc:MGI:1914710]	protein_coding;protein_coding_CDS_not_defined	2.27358	1.18496	1.39156e-29	1.69621e-27	up	yes
ENSMUSG00000028132	Tlcd4	GO:0003674(molecular_function);GO:0005783(endoplasmic reticulum);GO:0016020(membrane);GO:0055088(lipid homeostasis);GO:0055088(lipid homeostasis)	NA	TLC domain containing 4 [Source:MGI Symbol;Acc:MGI:1923195]	protein_coding;retained_intron;protein_coding_CDS_not_defined	3.48201	1.79992	1.3917e-29	1.69621e-27	up	yes
ENSMUSG00000038775	Vill	GO:0003779(actin binding);GO:0005546(phosphatidylinositol-4,5-bisphosphate binding);GO:0005737(cytoplasm);GO:0007010(cytoskeleton organization);GO:0008154(actin polymerization or depolymerization);GO:0015629(actin cytoskeleton);GO:0051014(actin filament severing);GO:0051015(actin filament binding);GO:0051016(barbed-end actin filament capping);GO:0051693(actin filament capping);GO:0051693(actin fi…	NA	villin-like [Source:MGI Symbol;Acc:MGI:1201781]	protein_coding;retained_intron;protein_coding_CDS_not_defined	2.87791	1.52502	1.75195e-29	2.12779e-27	up	yes
ENSMUSG00000019232	Etnppl	GO:0003674(molecular_function);GO:0005739(mitochondrion);GO:0008150(biological_process);GO:0008483(transaminase activity);GO:0016829(lyase activity);GO:0030170(pyridoxal phosphate binding);GO:0050459(ethanolamine-phosphate phospho-lyase activity);GO:0050459(ethanolamine-phosphate phospho-lyase activity)	00564(Glycerophospholipid metabolism);00564(Glycerophospholipid metabolism)	ethanolamine phosphate phospholyase [Source:MGI Symbol;Acc:MGI:1919010]	protein_coding;retained_intron	12.9349	3.6932	2.15196e-29	2.5954e-27	up	yes
ENSMUSG00000032098	Treh	GO:0004555(alpha,alpha-trehalase activity);GO:0005886(plasma membrane);GO:0005903(brush border);GO:0005975(carbohydrate metabolic process);GO:0005991(trehalose metabolic process);GO:0005993(trehalose catabolic process);GO:0008152(metabolic process);GO:0009887(animal organ morphogenesis);GO:0016020(membrane);GO:0016787(hydrolase activity);GO:0016798(hydrolase activity, acting on glycosyl bonds);GO…	00500(Starch and sucrose metabolism);00500(Starch and sucrose metabolism)	trehalase (brush-border membrane glycoprotein) [Source:MGI Symbol;Acc:MGI:1926230]	protein_coding;nonsense_mediated_decay	2.97483	1.57281	2.23972e-29	2.69187e-27	up	yes
ENSMUSG00000024039	Cbs	GO:0001958(endochondral ossification);GO:0001974(blood vessel remodeling);GO:0004122(cystathionine beta-synthase activity);GO:0005634(nucleus);GO:0005737(cytoplasm);GO:0006534(cysteine metabolic process);GO:0006535(cysteine biosynthetic process from serine);GO:0006563(L-serine metabolic process);GO:0006565(L-serine catabolic process);GO:0006801(superoxide metabolic process);GO:0008652(cellular am…	00260(Glycine, serine and threonine metabolism);00270(Cysteine and methionine metabolism);00270(Cysteine and methionine metabolism)	cystathionine beta-synthase [Source:MGI Symbol;Acc:MGI:88285]	retained_intron;protein_coding;protein_coding_CDS_not_defined	4.19214	2.06769	2.28947e-29	2.74214e-27	up	yes
ENSMUSG00000037542	Aldh8a1	GO:0001758(retinal dehydrogenase activity);GO:0005737(cytoplasm);GO:0016491(oxidoreductase activity);GO:0016620(oxidoreductase activity, acting on the aldehyde or oxo group of donors, NAD or NADP as acceptor);GO:0042573(retinoic acid metabolic process);GO:0042574(retinal metabolic process);GO:0042904(9-cis-retinoic acid biosynthetic process);GO:0047102(aminomuconate-semialdehyde dehydrogenase act…	00380(Tryptophan metabolism);00380(Tryptophan metabolism)	aldehyde dehydrogenase 8 family, member A1 [Source:MGI Symbol;Acc:MGI:2653900]	protein_coding;retained_intron;protein_coding_CDS_not_defined	4.2204	2.07738	2.47942e-29	2.95812e-27	up	yes
ENSMUSG00000024064	Galnt14	GO:0000139(Golgi membrane);GO:0003674(molecular_function);GO:0004653(polypeptide N-acetylgalactosaminyltransferase activity);GO:0005794(Golgi apparatus);GO:0006486(protein glycosylation);GO:0006493(protein O-linked glycosylation);GO:0008150(biological_process);GO:0016020(membrane);GO:0016740(transferase activity);GO:0016757(glycosyltransferase activity);GO:0030246(carbohydrate binding);GO:0046872…	00512(Mucin type O-glycan biosynthesis);00514(Other types of O-glycan biosynthesis);00514(Other types of O-glycan biosynthesis)	polypeptide N-acetylgalactosaminyltransferase 14 [Source:MGI Symbol;Acc:MGI:1918935]	protein_coding;retained_intron;protein_coding_CDS_not_defined	2.34117	1.22723	2.48689e-29	2.95812e-27	up	yes
ENSMUSG00000006574	Slc4a1	GO:0003779(actin binding);GO:0005452(solute:inorganic anion antiporter activity);GO:0005515(protein binding);GO:0005886(plasma membrane);GO:0006811(ion transport);GO:0006820(anion transport);GO:0006821(chloride transport);GO:0007596(blood coagulation);GO:0008509(anion transmembrane transporter activity);GO:0009898(cytoplasmic side of plasma membrane);GO:0009986(cell surface);GO:0010037(response t…	04966(Collecting duct acid secretion);04966(Collecting duct acid secretion)	solute carrier family 4 (anion exchanger), member 1 [Source:MGI Symbol;Acc:MGI:109393]	protein_coding;protein_coding_CDS_not_defined	6.11607	2.6126	2.86085e-29	3.39129e-27	up	yes
ENSMUSG00000015027	Galns	GO:0004065(arylsulfatase activity);GO:0005764(lysosome);GO:0008484(sulfuric ester hydrolase activity);GO:0016787(hydrolase activity);GO:0030207(chondroitin sulfate catabolic process);GO:0043890(N-acetylgalactosamine-6-sulfatase activity);GO:0046872(metal ion binding);GO:0046872(metal ion binding)	00531(Glycosaminoglycan degradation);04142(Lysosome);04142(Lysosome)	galactosamine (N-acetyl)-6-sulfatase [Source:MGI Symbol;Acc:MGI:1355303]	protein_coding;protein_coding_CDS_not_defined	2.04951	1.03528	3.14544e-29	3.71591e-27	up	yes
ENSMUSG00000010122	Slc47a1	GO:0005886(plasma membrane);GO:0006812(cation transport);GO:0006855(xenobiotic transmembrane transport);GO:0015101(organic cation transmembrane transporter activity);GO:0015179(L-amino acid transmembrane transporter activity);GO:0015234(thiamine transmembrane transporter activity);GO:0015297(antiporter activity);GO:0015489(putrescine transmembrane transporter activity);GO:0015695(organic cation t…	NA	solute carrier family 47, member 1 [Source:MGI Symbol;Acc:MGI:1914723]	protein_coding_CDS_not_defined;protein_coding;nonsense_mediated_decay	2.66578	1.41456	3.83547e-29	4.51568e-27	up	yes
ENSMUSG00000021306	Gpr137b	GO:0005765(lysosomal membrane);GO:0010506(regulation of autophagy);GO:0016020(membrane);GO:0150032(positive regulation of protein localization to lysosome);GO:1904263(positive regulation of TORC1 signaling);GO:1904263(positive regulation of TORC1 signaling)	NA	G protein-coupled receptor 137B [Source:MGI Symbol;Acc:MGI:1891463]	protein_coding;protein_coding_CDS_not_defined;nonsense_mediated_decay;retained_intron	2.63513	1.39787	3.95557e-29	4.62561e-27	up	yes
ENSMUSG00000049130	C5ar1	GO:0001774(microglial cell activation);GO:0001856(complement component C5a binding);GO:0002430(complement receptor mediated signaling pathway);GO:0002684(positive regulation of immune system process);GO:0004875(complement receptor activity);GO:0004878(complement component C5a receptor activity);GO:0004930(G protein-coupled receptor activity);GO:0005886(plasma membrane);GO:0006935(chemotaxis);GO:0…	04080(Neuroactive ligand-receptor interaction);04610(Complement and coagulation cascades);04613(Neutrophil extracellular trap formation);04936(Alcoholic liver disease);05150(Staphylococcus aureus infection);05171(Coronavirus disease - COVID-19)	complement component 5a receptor 1 [Source:MGI Symbol;Acc:MGI:88232]	protein_coding	0.0698298	-3.84001	3.97751e-29	4.6356e-27	down	yes
ENSMUSG00000035769	Xylb	GO:0000166(nucleotide binding);GO:0004856(xylulokinase activity);GO:0005524(ATP binding);GO:0005829(cytosol);GO:0005975(carbohydrate metabolic process);GO:0005997(xylulose metabolic process);GO:0016301(kinase activity);GO:0016310(phosphorylation);GO:0016740(transferase activity);GO:0019640(glucuronate catabolic process to xylulose 5-phosphate);GO:0042732(D-xylose metabolic process);GO:0046835(car…	00040(Pentose and glucuronate interconversions);00040(Pentose and glucuronate interconversions)	xylulokinase homolog (H. influenzae) [Source:MGI Symbol;Acc:MGI:2142985]	protein_coding;protein_coding_CDS_not_defined;nonsense_mediated_decay;retained_intron	2.9839	1.5772	4.38304e-29	5.07407e-27	up	yes
ENSMUSG00000046603	Tcaim	GO:0005739(mitochondrion);GO:0005739(mitochondrion)	NA	T cell activation inhibitor, mitochondrial [Source:MGI Symbol;Acc:MGI:1196217]	protein_coding;retained_intron;nonsense_mediated_decay;protein_coding_CDS_not_defined	2.58071	1.36777	4.71511e-29	5.42222e-27	up	yes
ENSMUSG00000025232	Hexa	GO:0001501(skeletal system development);GO:0004553(hydrolase activity, hydrolyzing O-glycosyl compounds);GO:0004563(beta-N-acetylhexosaminidase activity);GO:0005764(lysosome);GO:0005829(cytosol);GO:0005975(carbohydrate metabolic process);GO:0006024(glycosaminoglycan biosynthetic process);GO:0006629(lipid metabolic process);GO:0006689(ganglioside catabolic process);GO:0007040(lysosome organization…	00511(Other glycan degradation);00513(Various types of N-glycan biosynthesis);00520(Amino sugar and nucleotide sugar metabolism);00531(Glycosaminoglycan degradation);00600(Sphingolipid metabolism);00603(Glycosphingolipid biosynthesis - globo and isoglobo series);00604(Glycosphingolipid biosynthesis - ganglio series);04142(Lysosome)	hexosaminidase A [Source:MGI Symbol;Acc:MGI:96073]	protein_coding	0.350397	-1.51294	5.06715e-29	5.80776e-27	down	yes
ENSMUSG00000034285	Nipsnap1	GO:0005515(protein binding);GO:0005739(mitochondrion);GO:0005743(mitochondrial inner membrane);GO:0016020(membrane);GO:0019233(sensory perception of pain);GO:0097060(synaptic membrane);GO:0097060(synaptic membrane)	NA	nipsnap homolog 1 [Source:MGI Symbol;Acc:MGI:1278344]	protein_coding;protein_coding_CDS_not_defined;nonsense_mediated_decay	2.13962	1.09735	5.43198e-29	6.20536e-27	up	yes
ENSMUSG00000021577	Sdha	GO:0000104(succinate dehydrogenase activity);GO:0005730(nucleolus);GO:0005739(mitochondrion);GO:0005743(mitochondrial inner membrane);GO:0005749(mitochondrial respiratory chain complex II, succinate dehydrogenase complex (ubiquinone));GO:0006099(tricarboxylic acid cycle);GO:0006105(succinate metabolic process);GO:0006121(mitochondrial electron transport, succinate to ubiquinone);GO:0007399(nervou…	00020(Citrate cycle (TCA cycle));00190(Oxidative phosphorylation);04714(Thermogenesis);04932(Non-alcoholic fatty liver disease);05010(Alzheimer disease);05012(Parkinson disease);05014(Amyotrophic lateral sclerosis);05016(Huntington disease);05020(Prion disease);05022(Pathways of neurodegeneration - multiple diseases);05208(Chemical carcinogenesis - reactive oxygen species);05415(Diabetic cardiomy…	succinate dehydrogenase complex, subunit A, flavoprotein (Fp) [Source:MGI Symbol;Acc:MGI:1914195]	protein_coding;protein_coding_CDS_not_defined;retained_intron	2.01571	1.01129	5.84286e-29	6.65279e-27	up	yes
ENSMUSG00000042118	Bhmt2	GO:0005829(cytosol);GO:0008168(methyltransferase activity);GO:0008172(S-methyltransferase activity);GO:0008270(zinc ion binding);GO:0008898(S-adenosylmethionine-homocysteine S-methyltransferase activity);GO:0009086(methionine biosynthetic process);GO:0016740(transferase activity);GO:0032259(methylation);GO:0033477(S-methylmethionine metabolic process);GO:0046500(S-adenosylmethionine metabolic pro…	00270(Cysteine and methionine metabolism)	betaine-homocysteine methyltransferase 2 [Source:MGI Symbol;Acc:MGI:1891379]	protein_coding	5.14988	2.36454	7.3197e-29	8.30701e-27	up	yes
ENSMUSG00000028158	Mttp	GO:0005319(lipid transporter activity);GO:0005515(protein binding);GO:0005548(phospholipid transporter activity);GO:0005783(endoplasmic reticulum);GO:0005794(Golgi apparatus);GO:0005829(cytosol);GO:0006629(lipid metabolic process);GO:0006641(triglyceride metabolic process);GO:0006869(lipid transport);GO:0007623(circadian rhythm);GO:0008202(steroid metabolic process);GO:0008203(cholesterol metabol…	04975(Fat digestion and absorption);04975(Fat digestion and absorption)	microsomal triglyceride transfer protein [Source:MGI Symbol;Acc:MGI:106926]	protein_coding;retained_intron	2.77125	1.47054	7.38872e-29	8.35794e-27	up	yes
ENSMUSG00000027605	Acss2	GO:0000166(nucleotide binding);GO:0003682(chromatin binding);GO:0003713(transcription coactivator activity);GO:0003987(acetate-CoA ligase activity);GO:0005515(protein binding);GO:0005524(ATP binding);GO:0005634(nucleus);GO:0005737(cytoplasm);GO:0005829(cytosol);GO:0006085(acetyl-CoA biosynthetic process);GO:0006629(lipid metabolic process);GO:0007616(long-term memory);GO:0008610(lipid biosyntheti…	00010(Glycolysis / Gluconeogenesis);00620(Pyruvate metabolism);00630(Glyoxylate and dicarboxylate metabolism);00640(Propanoate metabolism);00640(Propanoate metabolism)	acyl-CoA synthetase short-chain family member 2 [Source:MGI Symbol;Acc:MGI:1890410]	protein_coding;retained_intron;protein_coding_CDS_not_defined	4.38639	2.13303	9.89502e-29	1.11203e-26	up	yes
ENSMUSG00000038967	Pdk2	GO:0000166(nucleotide binding);GO:0004672(protein kinase activity);GO:0004674(protein serine/threonine kinase activity);GO:0004740(pyruvate dehydrogenase (acetyl-transferring) kinase activity);GO:0005515(protein binding);GO:0005524(ATP binding);GO:0005654(nucleoplasm);GO:0005739(mitochondrion);GO:0005759(mitochondrial matrix);GO:0005829(cytosol);GO:0005967(mitochondrial pyruvate dehydrogenase com…	05415(Diabetic cardiomyopathy);05415(Diabetic cardiomyopathy)	pyruvate dehydrogenase kinase, isoenzyme 2 [Source:MGI Symbol;Acc:MGI:1343087]	protein_coding;protein_coding_CDS_not_defined	2.48524	1.31339	1.0094e-28	1.13072e-26	up	yes
ENSMUSG00000032560	Dnajc13	GO:0003674(molecular_function);GO:0005829(cytosol);GO:0006898(receptor-mediated endocytosis);GO:0007032(endosome organization);GO:0010008(endosome membrane);GO:0016020(membrane);GO:0031901(early endosome membrane);GO:0043231(intracellular membrane-bounded organelle);GO:0071203(WASH complex);GO:1902954(regulation of early endosome to recycling endosome transport);GO:2000641(regulation of early end…	NA	DnaJ heat shock protein family (Hsp40) member C13 [Source:MGI Symbol;Acc:MGI:2676368]	protein_coding;retained_intron;nonsense_mediated_decay	2.06865	1.04869	1.42394e-28	1.58484e-26	up	yes
ENSMUSG00000005640	Insrr	GO:0000166(nucleotide binding);GO:0004672(protein kinase activity);GO:0004713(protein tyrosine kinase activity);GO:0004714(transmembrane receptor protein tyrosine kinase activity);GO:0005009(insulin receptor activity);GO:0005515(protein binding);GO:0005524(ATP binding);GO:0005899(insulin receptor complex);GO:0006468(protein phosphorylation);GO:0007169(transmembrane receptor protein tyrosine kinas…	04810(Regulation of actin cytoskeleton);05215(Prostate cancer);05215(Prostate cancer)	insulin receptor-related receptor [Source:MGI Symbol;Acc:MGI:1346037]	protein_coding;retained_intron	4.75508	2.24947	2.11356e-28	2.32101e-26	up	yes
ENSMUSG00000062609	Kcnj15	GO:0005242(inward rectifier potassium channel activity);GO:0005267(potassium channel activity);GO:0005515(protein binding);GO:0005886(plasma membrane);GO:0006811(ion transport);GO:0006813(potassium ion transport);GO:0016020(membrane);GO:0034220(ion transmembrane transport);GO:0034702(ion channel complex);GO:0034765(regulation of ion transmembrane transport);GO:0071805(potassium ion transmembrane …	04971(Gastric acid secretion);04971(Gastric acid secretion)	potassium inwardly-rectifying channel, subfamily J, member 15 [Source:MGI Symbol;Acc:MGI:1310000]	protein_coding	3.39913	1.76516	2.11891e-28	2.32101e-26	up	yes
ENSMUSG00000028085	Gatb	GO:0000166(nucleotide binding);GO:0003824(catalytic activity);GO:0005524(ATP binding);GO:0005739(mitochondrion);GO:0006412(translation);GO:0016874(ligase activity);GO:0016884(carbon-nitrogen ligase activity, with glutamine as amido-N-donor);GO:0030956(glutamyl-tRNA(Gln) amidotransferase complex);GO:0032543(mitochondrial translation);GO:0050567(glutaminyl-tRNA synthase (glutamine-hydrolyzing) acti…	00970(Aminoacyl-tRNA biosynthesis);00970(Aminoacyl-tRNA biosynthesis)	glutamyl-tRNA amidotransferase subunit B [Source:MGI Symbol;Acc:MGI:2442496]	protein_coding;protein_coding_CDS_not_defined	2.51245	1.3291	2.21804e-28	2.42193e-26	up	yes
ENSMUSG00000032373	Car12	GO:0004089(carbonate dehydratase activity);GO:0008270(zinc ion binding);GO:0016020(membrane);GO:0016323(basolateral plasma membrane);GO:0016324(apical plasma membrane);GO:0016829(lyase activity);GO:0044849(estrous cycle);GO:0046872(metal ion binding);GO:0055064(chloride ion homeostasis);GO:0055064(chloride ion homeostasis)	00910(Nitrogen metabolism);00910(Nitrogen metabolism)	carbonic anhydrase 12 [Source:MGI Symbol;Acc:MGI:1923709]	protein_coding;retained_intron	2.80368	1.48732	2.23705e-28	2.42737e-26	up	yes
ENSMUSG00000041945	Mfsd9	GO:0016020(membrane);GO:0022857(transmembrane transporter activity);GO:0055085(transmembrane transport);GO:0055085(transmembrane transport)	NA	major facilitator superfamily domain containing 9 [Source:MGI Symbol;Acc:MGI:2443548]	nonsense_mediated_decay;protein_coding;retained_intron	2.19878	1.1367	2.58576e-28	2.76245e-26	up	yes
ENSMUSG00000038072	Galnt11	GO:0000139(Golgi membrane);GO:0004653(polypeptide N-acetylgalactosaminyltransferase activity);GO:0005112(Notch binding);GO:0005794(Golgi apparatus);GO:0006486(protein glycosylation);GO:0006493(protein O-linked glycosylation);GO:0007219(Notch signaling pathway);GO:0007220(Notch receptor processing);GO:0007368(determination of left/right symmetry);GO:0008593(regulation of Notch signaling pathway);G…	00512(Mucin type O-glycan biosynthesis);00514(Other types of O-glycan biosynthesis);00514(Other types of O-glycan biosynthesis)	polypeptide N-acetylgalactosaminyltransferase 11 [Source:MGI Symbol;Acc:MGI:2444392]	protein_coding;protein_coding_CDS_not_defined	3.28325	1.71513	2.59493e-28	2.76373e-26	up	yes
ENSMUSG00000017868	Sgk2	GO:0000166(nucleotide binding);GO:0004672(protein kinase activity);GO:0004674(protein serine/threonine kinase activity);GO:0005524(ATP binding);GO:0005575(cellular_component);GO:0005634(nucleus);GO:0005654(nucleoplasm);GO:0005737(cytoplasm);GO:0006468(protein phosphorylation);GO:0015459(potassium channel regulator activity);GO:0016301(kinase activity);GO:0016310(phosphorylation);GO:0016740(transf…	04068(FoxO signaling pathway);04151(PI3K-Akt signaling pathway);04151(PI3K-Akt signaling pathway)	serum/glucocorticoid regulated kinase 2 [Source:MGI Symbol;Acc:MGI:1351318]	protein_coding;retained_intron	3.63597	1.86234	2.81901e-28	2.99317e-26	up	yes
ENSMUSG00000002769	Gnmt	GO:0005542(folic acid binding);GO:0005737(cytoplasm);GO:0005829(cytosol);GO:0005977(glycogen metabolic process);GO:0006111(regulation of gluconeogenesis);GO:0006544(glycine metabolic process);GO:0006555(methionine metabolic process);GO:0006730(one-carbon metabolic process);GO:0008168(methyltransferase activity);GO:0008757(S-adenosylmethionine-dependent methyltransferase activity);GO:0016594(glyci…	00260(Glycine, serine and threonine metabolism);00270(Cysteine and methionine metabolism);00270(Cysteine and methionine metabolism)	glycine N-methyltransferase [Source:MGI Symbol;Acc:MGI:1202304]	protein_coding;retained_intron;protein_coding_CDS_not_defined	3.69399	1.88518	3.44173e-28	3.63207e-26	up	yes
ENSMUSG00000040133	Gpr176	GO:0004930(G protein-coupled receptor activity);GO:0005886(plasma membrane);GO:0007165(signal transduction);GO:0007186(G protein-coupled receptor signaling pathway);GO:0007193(adenylate cyclase-inhibiting G protein-coupled receptor signaling pathway);GO:0016020(membrane);GO:0048511(rhythmic process);GO:0048512(circadian behavior)	NA	G protein-coupled receptor 176 [Source:MGI Symbol;Acc:MGI:2685858]	protein_coding	0.110171	-3.18218	3.64942e-28	3.83955e-26	down	yes
ENSMUSG00000035566	Pcdh17	GO:0005509(calcium ion binding);GO:0005886(plasma membrane);GO:0007155(cell adhesion);GO:0007156(homophilic cell adhesion via plasma membrane adhesion molecules);GO:0016020(membrane);GO:0030534(adult behavior);GO:0042734(presynaptic membrane);GO:0045211(postsynaptic membrane);GO:0050805(negative regulation of synaptic transmission);GO:0098978(glutamatergic synapse);GO:0098982(GABA-ergic synapse);…	NA	protocadherin 17 [Source:MGI Symbol;Acc:MGI:2684924]	protein_coding;retained_intron	3.14869	1.65475	3.76823e-28	3.95253e-26	up	yes
ENSMUSG00000002346	Slc25a42	GO:0005347(ATP transmembrane transporter activity);GO:0005739(mitochondrion);GO:0005743(mitochondrial inner membrane);GO:0015217(ADP transmembrane transporter activity);GO:0015228(coenzyme A transmembrane transporter activity);GO:0015291(secondary active transmembrane transporter activity);GO:0015866(ADP transport);GO:0015867(ATP transport);GO:0015937(coenzyme A biosynthetic process);GO:0016020(m…	NA	solute carrier family 25, member 42 [Source:MGI Symbol;Acc:MGI:1920345]	retained_intron;protein_coding	3.38482	1.75908	4.20569e-28	4.39806e-26	up	yes
ENSMUSG00000026249	Serpine2	GO:0004867(serine-type endopeptidase inhibitor activity);GO:0005102(signaling receptor binding);GO:0005539(glycosaminoglycan binding);GO:0005576(extracellular region);GO:0005615(extracellular space);GO:0005829(cytosol);GO:0007399(nervous system development);GO:0007596(blood coagulation);GO:0008201(heparin binding);GO:0008285(negative regulation of cell population proliferation);GO:0009611(respons…	04610(Complement and coagulation cascades);04610(Complement and coagulation cascades)	serine (or cysteine) peptidase inhibitor, clade E, member 2 [Source:MGI Symbol;Acc:MGI:101780]	protein_coding;retained_intron	0.149424	-2.74252	4.67605e-28	4.84601e-26	down	yes
ENSMUSG00000109764	Klkb1	GO:0004252(serine-type endopeptidase activity);GO:0005515(protein binding);GO:0005576(extracellular region);GO:0005615(extracellular space);GO:0006508(proteolysis);GO:0006954(inflammatory response);GO:0007596(blood coagulation);GO:0007599(hemostasis);GO:0008233(peptidase activity);GO:0008236(serine-type peptidase activity);GO:0016787(hydrolase activity);GO:0031639(plasminogen activation);GO:00427…	04610(Complement and coagulation cascades)	kallikrein B, plasma 1 [Source:MGI Symbol;Acc:MGI:102849]	protein_coding	4.814	2.26724	4.79344e-28	4.95284e-26	up	yes
ENSMUSG00000020189	Osbpl8	GO:0001786(phosphatidylserine binding);GO:0005515(protein binding);GO:0005634(nucleus);GO:0005783(endoplasmic reticulum);GO:0005789(endoplasmic reticulum membrane);GO:0005829(cytosol);GO:0006869(lipid transport);GO:0008289(lipid binding);GO:0010891(negative regulation of sequestering of triglyceride);GO:0015248(sterol transporter activity);GO:0015485(cholesterol binding);GO:0015914(phospholipid t…	NA	oxysterol binding protein-like 8 [Source:MGI Symbol;Acc:MGI:2443807]	protein_coding;retained_intron;protein_coding_CDS_not_defined	2.58633	1.37091	5.76582e-28	5.90467e-26	up	yes
ENSMUSG00000069805	Fbp1	GO:0000122(negative regulation of transcription by RNA polymerase II);GO:0003824(catalytic activity);GO:0005615(extracellular space);GO:0005634(nucleus);GO:0005737(cytoplasm);GO:0005829(cytosol);GO:0005975(carbohydrate metabolic process);GO:0005986(sucrose biosynthetic process);GO:0006000(fructose metabolic process);GO:0006002(fructose 6-phosphate metabolic process);GO:0006094(gluconeogenesis);GO…	00010(Glycolysis / Gluconeogenesis);00030(Pentose phosphate pathway);00051(Fructose and mannose metabolism);04152(AMPK signaling pathway);04910(Insulin signaling pathway);04922(Glucagon signaling pathway);04922(Glucagon signaling pathway)	fructose bisphosphatase 1 [Source:MGI Symbol;Acc:MGI:95492]	protein_coding;nonsense_mediated_decay	4.28434	2.09907	5.93816e-28	6.0454e-26	up	yes
ENSMUSG00000038121	Fam210a	GO:0003674(molecular_function);GO:0005737(cytoplasm);GO:0005739(mitochondrion);GO:0008150(biological_process);GO:0016020(membrane);GO:0016020(membrane)	NA	family with sequence similarity 210, member A [Source:MGI Symbol;Acc:MGI:1914000]	protein_coding	2.34766	1.23122	6.18379e-28	6.277e-26	up	yes
ENSMUSG00000048911	Rnf24	GO:0000139(Golgi membrane);GO:0005794(Golgi apparatus);GO:0008270(zinc ion binding);GO:0016020(membrane);GO:0046872(metal ion binding);GO:0046872(metal ion binding)	NA	ring finger protein 24 [Source:MGI Symbol;Acc:MGI:1261771]	protein_coding;nonsense_mediated_decay;retained_intron	2.52243	1.33481	6.48405e-28	6.56254e-26	up	yes
ENSMUSG00000029309	Sparcl1	GO:0005509(calcium ion binding);GO:0005515(protein binding);GO:0005518(collagen binding);GO:0005576(extracellular region);GO:0005615(extracellular space);GO:0007165(signal transduction);GO:0046872(metal ion binding);GO:0048856(anatomical structure development);GO:0050807(regulation of synapse organization);GO:0050840(extracellular matrix binding);GO:0062023(collagen-containing extracellular matri…	NA	SPARC-like 1 [Source:MGI Symbol;Acc:MGI:108110]	protein_coding	0.228538	-2.12949	6.79157e-28	6.84737e-26	down	yes
ENSMUSG00000064370	mt-Cytb	GO:0001666(response to hypoxia);GO:0005739(mitochondrion);GO:0005743(mitochondrial inner membrane);GO:0005750(mitochondrial respiratory chain complex III);GO:0006122(mitochondrial electron transport, ubiquinol to cytochrome c);GO:0007584(response to nutrient);GO:0008121(ubiquinol-cytochrome-c reductase activity);GO:0009055(electron transfer activity);GO:0009410(response to xenobiotic stimulus);GO…	00190(Oxidative phosphorylation);04260(Cardiac muscle contraction);04714(Thermogenesis);04932(Non-alcoholic fatty liver disease);05010(Alzheimer disease);05012(Parkinson disease);05014(Amyotrophic lateral sclerosis);05016(Huntington disease);05020(Prion disease);05022(Pathways of neurodegeneration - multiple diseases);05208(Chemical carcinogenesis - reactive oxygen species);05415(Diabetic cardiom…	mitochondrially encoded cytochrome b [Source:MGI Symbol;Acc:MGI:102501]	protein_coding	2.58692	1.37123	6.85906e-28	6.88172e-26	up	yes
ENSMUSG00000029098	Acox3	GO:0003997(acyl-CoA oxidase activity);GO:0005504(fatty acid binding);GO:0005739(mitochondrion);GO:0005777(peroxisome);GO:0005782(peroxisomal matrix);GO:0006629(lipid metabolic process);GO:0006631(fatty acid metabolic process);GO:0006635(fatty acid beta-oxidation);GO:0016402(pristanoyl-CoA oxidase activity);GO:0016491(oxidoreductase activity);GO:0016627(oxidoreductase activity, acting on the CH-CH…	00071(Fatty acid degradation);00410(beta-Alanine metabolism);00592(alpha-Linolenic acid metabolism);00640(Propanoate metabolism);01040(Biosynthesis of unsaturated fatty acids);03320(PPAR signaling pathway);04024(cAMP signaling pathway);04146(Peroxisome);04936(Alcoholic liver disease);04936(Alcoholic liver disease)	acyl-Coenzyme A oxidase 3, pristanoyl [Source:MGI Symbol;Acc:MGI:1933156]	protein_coding;retained_intron	2.68308	1.42389	7.09482e-28	7.07724e-26	up	yes
ENSMUSG00000043336	Filip1l	GO:0003674(molecular_function);GO:0005575(cellular_component);GO:0005634(nucleus);GO:0005737(cytoplasm);GO:0008150(biological_process);GO:0016020(membrane);GO:0016020(membrane)	NA	filamin A interacting protein 1-like [Source:MGI Symbol;Acc:MGI:1925999]	protein_coding	0.306861	-1.70434	8.57742e-28	8.53158e-26	down	yes
ENSMUSG00000034947	Tmem106a	GO:0002376(immune system process);GO:0003674(molecular_function);GO:0005886(plasma membrane);GO:0016020(membrane);GO:0032731(positive regulation of interleukin-1 beta production);GO:0032755(positive regulation of interleukin-6 production);GO:0032760(positive regulation of tumor necrosis factor production);GO:0035780(CD80 biosynthetic process);GO:0035781(CD86 biosynthetic process);GO:0042116(macro…	NA	transmembrane protein 106A [Source:MGI Symbol;Acc:MGI:1922056]	protein_coding;protein_coding_CDS_not_defined	2.47399	1.30684	8.70906e-28	8.63769e-26	up	yes
ENSMUSG00000074715	Ccl28	GO:0001954(positive regulation of cell-matrix adhesion);GO:0005125(cytokine activity);GO:0005576(extracellular region);GO:0005615(extracellular space);GO:0006935(chemotaxis);GO:0006955(immune response);GO:0007165(signal transduction);GO:0007204(positive regulation of cytosolic calcium ion concentration);GO:0008009(chemokine activity);GO:0030141(secretory granule);GO:0031640(killing of cells of an…	04060(Cytokine-cytokine receptor interaction);04061(Viral protein interaction with cytokine and cytokine receptor);04062(Chemokine signaling pathway);04672(Intestinal immune network for IgA production);04672(Intestinal immune network for IgA production)	C-C motif chemokine ligand 28 [Source:MGI Symbol;Acc:MGI:1861731]	protein_coding;retained_intron	2.7339	1.45096	9.15149e-28	9.05056e-26	up	yes
ENSMUSG00000028692	Akr1a1	GO:0004032(alditol:NADP+ 1-oxidoreductase activity);GO:0005737(cytoplasm);GO:0005829(cytosol);GO:0005886(plasma membrane);GO:0006629(lipid metabolic process);GO:0008106(alcohol dehydrogenase (NADP+) activity);GO:0016020(membrane);GO:0016324(apical plasma membrane);GO:0016491(oxidoreductase activity);GO:0016657(oxidoreductase activity, acting on NAD(P)H, nitrogenous group as acceptor);GO:0019640(g…	00010(Glycolysis / Gluconeogenesis);00040(Pentose and glucuronate interconversions);00053(Ascorbate and aldarate metabolism);00561(Glycerolipid metabolism);00620(Pyruvate metabolism);05208(Chemical carcinogenesis - reactive oxygen species);05208(Chemical carcinogenesis - reactive oxygen species)	aldo-keto reductase family 1, member A1 [Source:MGI Symbol;Acc:MGI:1929955]	protein_coding;protein_coding_CDS_not_defined	2.01037	1.00746	9.8067e-28	9.67091e-26	up	yes
ENSMUSG00000031884	Ces2d-ps	NA	NA	carboxylesterase 2D, pseudogene [Source:MGI Symbol;Acc:MGI:3704319]	unprocessed_pseudogene	7.91463	2.98452	1.07198e-27	1.05413e-25	up	yes
ENSMUSG00000020432	Tcn2	GO:0005576(extracellular region);GO:0005615(extracellular space);GO:0006811(ion transport);GO:0006824(cobalt ion transport);GO:0009897(external side of plasma membrane);GO:0015889(cobalamin transport);GO:0031419(cobalamin binding);GO:0046872(metal ion binding);GO:0140355(cargo receptor ligand activity);GO:0140355(cargo receptor ligand activity)	04977(Vitamin digestion and absorption);04980(Cobalamin transport and metabolism);04980(Cobalamin transport and metabolism)	transcobalamin 2 [Source:MGI Symbol;Acc:MGI:98534]	protein_coding	2.76191	1.46567	1.1217e-27	1.09679e-25	up	yes
ENSMUSG00000025161	Slc16a3	GO:0005886(plasma membrane);GO:0008028(monocarboxylic acid transmembrane transporter activity);GO:0015129(lactate transmembrane transporter activity);GO:0015293(symporter activity);GO:0015650(lactate:proton symporter activity);GO:0015718(monocarboxylic acid transport);GO:0016020(membrane);GO:0016323(basolateral plasma membrane);GO:0016324(apical plasma membrane);GO:0016328(lateral plasma membrane…	05230(Central carbon metabolism in cancer);05230(Central carbon metabolism in cancer)	solute carrier family 16 (monocarboxylic acid transporters), member 3 [Source:MGI Symbol;Acc:MGI:1933438]	protein_coding;retained_intron;protein_coding_CDS_not_defined	0.187814	-2.41262	1.25902e-27	1.2276e-25	down	yes
ENSMUSG00000024650	Slc22a6	GO:0005452(solute:inorganic anion antiporter activity);GO:0005886(plasma membrane);GO:0005901(caveola);GO:0006820(anion transport);GO:0008514(organic anion transmembrane transporter activity);GO:0009925(basal plasma membrane);GO:0014070(response to organic cyclic compound);GO:0015132(prostaglandin transmembrane transporter activity);GO:0015139(alpha-ketoglutarate transmembrane transporter activit…	NA	solute carrier family 22 (organic anion transporter), member 6 [Source:MGI Symbol;Acc:MGI:892001]	protein_coding	7.02296	2.81208	1.29352e-27	1.25769e-25	up	yes
ENSMUSG00000028672	Hmgcl	GO:0000062(fatty-acyl-CoA binding);GO:0000287(magnesium ion binding);GO:0003824(catalytic activity);GO:0004419(hydroxymethylglutaryl-CoA lyase activity);GO:0005198(structural molecule activity);GO:0005739(mitochondrion);GO:0005743(mitochondrial inner membrane);GO:0005759(mitochondrial matrix);GO:0005777(peroxisome);GO:0006552(leucine catabolic process);GO:0006629(lipid metabolic process);GO:00066…	00280(Valine, leucine and isoleucine degradation);00650(Butanoate metabolism);04146(Peroxisome);04146(Peroxisome)	3-hydroxy-3-methylglutaryl-Coenzyme A lyase [Source:MGI Symbol;Acc:MGI:96158]	protein_coding;protein_coding_CDS_not_defined	2.01975	1.01418	1.32893e-27	1.2885e-25	up	yes
ENSMUSG00000038173	Enpp6	GO:0005576(extracellular region);GO:0005886(plasma membrane);GO:0006629(lipid metabolic process);GO:0008081(phosphoric diester hydrolase activity);GO:0008889(glycerophosphodiester phosphodiesterase activity);GO:0016020(membrane);GO:0016042(lipid catabolic process);GO:0016787(hydrolase activity);GO:0019695(choline metabolic process);GO:0046872(metal ion binding);GO:0047390(glycerophosphocholine ch…	00565(Ether lipid metabolism);00565(Ether lipid metabolism)	ectonucleotide pyrophosphatase/phosphodiesterase 6 [Source:MGI Symbol;Acc:MGI:2445171]	protein_coding;nonsense_mediated_decay;retained_intron	3.28057	1.71395	1.84172e-27	1.78071e-25	up	yes
ENSMUSG00000040181	Fmo1	GO:0004497(monooxygenase activity);GO:0004499(N,N-dimethylaniline monooxygenase activity);GO:0005783(endoplasmic reticulum);GO:0005789(endoplasmic reticulum membrane);GO:0006082(organic acid metabolic process);GO:0006805(xenobiotic metabolic process);GO:0009404(toxin metabolic process);GO:0016020(membrane);GO:0016491(oxidoreductase activity);GO:0032496(response to lipopolysaccharide);GO:0034899(t…	00430(Taurine and hypotaurine metabolism);00982(Drug metabolism - cytochrome P450);00982(Drug metabolism - cytochrome P450)	flavin containing monooxygenase 1 [Source:MGI Symbol;Acc:MGI:1310002]	retained_intron;protein_coding;protein_coding_CDS_not_defined	3.45896	1.79034	2.08756e-27	2.00719e-25	up	yes
ENSMUSG00000018217	Pmp22	GO:0005886(plasma membrane);GO:0005923(bicellular tight junction);GO:0006915(apoptotic process);GO:0008285(negative regulation of cell population proliferation);GO:0010977(negative regulation of neuron projection development);GO:0016020(membrane);GO:0030154(cell differentiation);GO:0032060(bleb assembly);GO:0042552(myelination);GO:0043218(compact myelin);GO:0043218(compact myelin)	NA	peripheral myelin protein 22 [Source:MGI Symbol;Acc:MGI:97631]	protein_coding;protein_coding_CDS_not_defined	0.294278	-1.76475	2.36803e-27	2.27055e-25	down	yes
ENSMUSG00000057367	Birc2	GO:0000209(protein polyubiquitination);GO:0001666(response to hypoxia);GO:0001741(XY body);GO:0001890(placenta development);GO:0003713(transcription coactivator activity);GO:0004842(ubiquitin-protein transferase activity);GO:0005515(protein binding);GO:0005634(nucleus);GO:0005737(cytoplasm);GO:0006915(apoptotic process);GO:0008270(zinc ion binding);GO:0009898(cytoplasmic side of plasma membrane);…	04064(NF-kappa B signaling pathway);04120(Ubiquitin mediated proteolysis);04210(Apoptosis);04215(Apoptosis - multiple species);04217(Necroptosis);04390(Hippo signaling pathway);04510(Focal adhesion);04621(NOD-like receptor signaling pathway);04668(TNF signaling pathway);05132(Salmonella infection);05145(Toxoplasmosis);05168(Herpes simplex virus 1 infection);05200(Pathways in cancer);05202(Transcr…	baculoviral IAP repeat-containing 2 [Source:MGI Symbol;Acc:MGI:1197009]	retained_intron;protein_coding;protein_coding_CDS_not_defined	0.347141	-1.52641	2.55058e-27	2.43884e-25	down	yes
ENSMUSG00000064369	mt-Te	GO:0005739(mitochondrion);GO:0006414(translational elongation);GO:0030533(triplet codon-amino acid adaptor activity)	NA	mitochondrially encoded tRNA glutamic acid [Source:MGI Symbol;Acc:MGI:102488]	Mt_tRNA	3.59512	1.84604	3.03502e-27	2.89405e-25	up	yes
ENSMUSG00000109244	Gm44751	NA	NA	predicted gene 44751 [Source:MGI Symbol;Acc:MGI:5753327]	lncRNA	0.225389	-2.14951	3.52185e-27	3.34905e-25	down	yes
ENSMUSG00000020321	Mdh1	GO:0003824(catalytic activity);GO:0005737(cytoplasm);GO:0005739(mitochondrion);GO:0005813(centrosome);GO:0005829(cytosol);GO:0006094(gluconeogenesis);GO:0006099(tricarboxylic acid cycle);GO:0006107(oxaloacetate metabolic process);GO:0006108(malate metabolic process);GO:0006734(NADH metabolic process);GO:0006739(NADP metabolic process);GO:0016491(oxidoreductase activity);GO:0016615(malate dehydrog…	00020(Citrate cycle (TCA cycle));00270(Cysteine and methionine metabolism);00620(Pyruvate metabolism);00630(Glyoxylate and dicarboxylate metabolism);04964(Proximal tubule bicarbonate reclamation);04964(Proximal tubule bicarbonate reclamation)	malate dehydrogenase 1, NAD (soluble) [Source:MGI Symbol;Acc:MGI:97051]	protein_coding;protein_coding_CDS_not_defined	2.45462	1.2955	3.95429e-27	3.74997e-25	up	yes
ENSMUSG00000030492	Slc7a9	GO:0003333(amino acid transmembrane transport);GO:0005515(protein binding);GO:0005886(plasma membrane);GO:0006865(amino acid transport);GO:0015171(amino acid transmembrane transporter activity);GO:0015175(neutral amino acid transmembrane transporter activity);GO:0015184(L-cystine transmembrane transporter activity);GO:0015297(antiporter activity);GO:0015804(neutral amino acid transport);GO:001581…	04974(Protein digestion and absorption);04974(Protein digestion and absorption)	solute carrier family 7 (cationic amino acid transporter, y+ system), member 9 [Source:MGI Symbol;Acc:MGI:1353656]	retained_intron;protein_coding;nonsense_mediated_decay	2.39433	1.25962	4.06519e-27	3.8446e-25	up	yes
ENSMUSG00000064348	mt-Tn	GO:0005739(mitochondrion);GO:0006414(translational elongation);GO:0030533(triplet codon-amino acid adaptor activity)	NA	mitochondrially encoded tRNA asparagine [Source:MGI Symbol;Acc:MGI:102479]	Mt_tRNA	3.39252	1.76236	4.12171e-27	3.88744e-25	up	yes
ENSMUSG00000062410	Hsd3b3	GO:0003824(catalytic activity);GO:0003854(3-beta-hydroxy-delta5-steroid dehydrogenase activity);GO:0004769(steroid delta-isomerase activity);GO:0005730(nucleolus);GO:0005737(cytoplasm);GO:0005739(mitochondrion);GO:0005743(mitochondrial inner membrane);GO:0005758(mitochondrial intermembrane space);GO:0005783(endoplasmic reticulum);GO:0005789(endoplasmic reticulum membrane);GO:0006629(lipid metabol…	00140(Steroid hormone biosynthesis);04913(Ovarian steroidogenesis);04925(Aldosterone synthesis and secretion);04927(Cortisol synthesis and secretion);04934(Cushing syndrome);04934(Cushing syndrome)	hydroxy-delta-5-steroid dehydrogenase, 3 beta- and steroid delta-isomerase 3 [Source:MGI Symbol;Acc:MGI:96235]	protein_coding_CDS_not_defined;protein_coding	4.61457	2.2062	4.25233e-27	3.99973e-25	up	yes
ENSMUSG00000078915	Hsp25-ps1	NA	NA	heat shock protein 25, pseudogene 1 [Source:MGI Symbol;Acc:MGI:96241]	processed_pseudogene	0.140931	-2.82694	4.2995e-27	4.03314e-25	down	yes
ENSMUSG00000028743	Akr7a5	GO:0004032(alditol:NADP+ 1-oxidoreductase activity);GO:0004033(aldo-keto reductase (NADP) activity);GO:0005635(nuclear envelope);GO:0005737(cytoplasm);GO:0005739(mitochondrion);GO:0005794(Golgi apparatus);GO:0005829(cytosol);GO:0006629(lipid metabolic process);GO:0016491(oxidoreductase activity);GO:0019119(phenanthrene-9,10-epoxide hydrolase activity);GO:0042802(identical protein binding);GO:0042…	00980(Metabolism of xenobiotics by cytochrome P450);00980(Metabolism of xenobiotics by cytochrome P450)	aldo-keto reductase family 7, member A5 [Source:MGI Symbol;Acc:MGI:107796]	protein_coding;protein_coding_CDS_not_defined	2.33873	1.22572	4.66164e-27	4.34927e-25	up	yes
ENSMUSG00000064358	mt-Co3	GO:0004129(cytochrome-c oxidase activity);GO:0005739(mitochondrion);GO:0005743(mitochondrial inner membrane);GO:0005751(mitochondrial respiratory chain complex IV);GO:0006123(mitochondrial electron transport, cytochrome c to oxygen);GO:0008535(respiratory chain complex IV assembly);GO:0009055(electron transfer activity);GO:0016020(membrane);GO:0016491(oxidoreductase activity);GO:0019646(aerobic e…	00190(Oxidative phosphorylation);04260(Cardiac muscle contraction);04714(Thermogenesis);04932(Non-alcoholic fatty liver disease);05010(Alzheimer disease);05012(Parkinson disease);05014(Amyotrophic lateral sclerosis);05016(Huntington disease);05020(Prion disease);05022(Pathways of neurodegeneration - multiple diseases);05208(Chemical carcinogenesis - reactive oxygen species);05415(Diabetic cardiom…	mitochondrially encoded cytochrome c oxidase III [Source:MGI Symbol;Acc:MGI:102502]	protein_coding	2.05939	1.04222	4.99391e-27	4.64675e-25	up	yes
ENSMUSG00000109311	AI314278	GO:0003674(molecular_function);GO:0005575(cellular_component);GO:0008150(biological_process);GO:0008150(biological_process)	NA	expressed sequence AI314278 [Source:MGI Symbol;Acc:MGI:2141898]	lncRNA	3.55339	1.82919	5.32085e-27	4.93769e-25	up	yes
ENSMUSG00000101111	Gm28437	NA	NA	predicted gene 28437 [Source:MGI Symbol;Acc:MGI:5579143]	unprocessed_pseudogene	2.04958	1.03532	5.44525e-27	5.02618e-25	up	yes
ENSMUSG00000064357	mt-Atp6	GO:0005739(mitochondrion);GO:0005743(mitochondrial inner membrane);GO:0005753(mitochondrial proton-transporting ATP synthase complex);GO:0006754(ATP biosynthetic process);GO:0006811(ion transport);GO:0015078(proton transmembrane transporter activity);GO:0015986(proton motive force-driven ATP synthesis);GO:0016020(membrane);GO:0016787(hydrolase activity);GO:0042776(proton motive force-driven mitoc…	00190(Oxidative phosphorylation);04714(Thermogenesis);05010(Alzheimer disease);05012(Parkinson disease);05014(Amyotrophic lateral sclerosis);05016(Huntington disease);05020(Prion disease);05022(Pathways of neurodegeneration - multiple diseases);05208(Chemical carcinogenesis - reactive oxygen species);05415(Diabetic cardiomyopathy)	mitochondrially encoded ATP synthase 6 [Source:MGI Symbol;Acc:MGI:99927]	protein_coding	2.14833	1.10321	6.18241e-27	5.67634e-25	up	yes
ENSMUSG00000024228	Nudt12	GO:0000210(NAD+ diphosphatase activity);GO:0000287(magnesium ion binding);GO:0005515(protein binding);GO:0005634(nucleus);GO:0005737(cytoplasm);GO:0005777(peroxisome);GO:0006402(mRNA catabolic process);GO:0006734(NADH metabolic process);GO:0006742(NADP catabolic process);GO:0008270(zinc ion binding);GO:0016787(hydrolase activity);GO:0019677(NAD catabolic process);GO:0032922(circadian regulation o…	00760(Nicotinate and nicotinamide metabolism);04146(Peroxisome);04146(Peroxisome)	nudix hydrolase 12 [Source:MGI Symbol;Acc:MGI:1915243]	protein_coding;retained_intron	2.35886	1.23809	7.02601e-27	6.43381e-25	up	yes
ENSMUSG00000048424	Ranbp3l	GO:0005096(GTPase activator activity);GO:0005634(nucleus);GO:0005643(nuclear pore);GO:0005737(cytoplasm);GO:0006611(protein export from nucleus);GO:0045663(positive regulation of myoblast differentiation);GO:0045668(negative regulation of osteoblast differentiation);GO:0046332(SMAD binding);GO:0046907(intracellular transport);GO:1901706(mesenchymal cell differentiation involved in bone developmen…	NA	RAN binding protein 3-like [Source:MGI Symbol;Acc:MGI:2444654]	protein_coding;retained_intron;protein_coding_CDS_not_defined	6.07319	2.60245	7.09852e-27	6.48306e-25	up	yes
ENSMUSG00000110697	Gm31718	NA	NA	predicted gene, 31718 [Source:MGI Symbol;Acc:MGI:5590877]	lncRNA	3.38704	1.76003	7.33557e-27	6.68193e-25	up	yes
ENSMUSG00000041707	Tmem273	GO:0003674(molecular_function);GO:0005575(cellular_component);GO:0008150(biological_process);GO:0016020(membrane);GO:0016020(membrane)	NA	transmembrane protein 273 [Source:MGI Symbol;Acc:MGI:1916319]	protein_coding;retained_intron;nonsense_mediated_decay	0.135895	-2.87943	7.43939e-27	6.75871e-25	down	yes
ENSMUSG00000010175	Prox1	GO:0000122(negative regulation of transcription by RNA polymerase II);GO:0000976(transcription cis-regulatory region binding);GO:0000978(RNA polymerase II cis-regulatory region sequence-specific DNA binding);GO:0000981(DNA-binding transcription factor activity, RNA polymerase II-specific);GO:0001227(DNA-binding transcription repressor activity, RNA polymerase II-specific);GO:0001822(kidney develo…	NA	prospero homeobox 1 [Source:MGI Symbol;Acc:MGI:97772]	protein_coding	2.45914	1.29815	8.27417e-27	7.49744e-25	up	yes
ENSMUSG00000017453	Pipox	GO:0005777(peroxisome);GO:0008115(sarcosine oxidase activity);GO:0016491(oxidoreductase activity);GO:0033514(L-lysine catabolic process to acetyl-CoA via L-pipecolate);GO:0050031(L-pipecolate oxidase activity);GO:0050660(flavin adenine dinucleotide binding);GO:0050660(flavin adenine dinucleotide binding)	00260(Glycine, serine and threonine metabolism);00310(Lysine degradation);04146(Peroxisome);04146(Peroxisome)	pipecolic acid oxidase [Source:MGI Symbol;Acc:MGI:1197006]	protein_coding;retained_intron;protein_coding_CDS_not_defined	2.01497	1.01076	8.62998e-27	7.77912e-25	up	yes
ENSMUSG00000024131	Slc3a1	GO:0005515(protein binding);GO:0005743(mitochondrial inner membrane);GO:0005774(vacuolar membrane);GO:0005886(plasma membrane);GO:0005975(carbohydrate metabolic process);GO:0006865(amino acid transport);GO:0010467(gene expression);GO:0015810(aspartate transmembrane transport);GO:0015811(L-cystine transport);GO:0015813(L-glutamate transmembrane transport);GO:0016020(membrane);GO:0016324(apical pla…	04974(Protein digestion and absorption)	solute carrier family 3, member 1 [Source:MGI Symbol;Acc:MGI:1195264]	protein_coding	2.36247	1.2403	9.47486e-27	8.51851e-25	up	yes
ENSMUSG00000022210	Dhrs4	GO:0000253(3-keto sterol reductase activity);GO:0001758(retinal dehydrogenase activity);GO:0004090(carbonyl reductase (NADPH) activity);GO:0005634(nucleus);GO:0005739(mitochondrion);GO:0005777(peroxisome);GO:0005778(peroxisomal membrane);GO:0006066(alcohol metabolic process);GO:0008202(steroid metabolic process);GO:0016491(oxidoreductase activity);GO:0016655(oxidoreductase activity, acting on NAD…	00830(Retinol metabolism);04146(Peroxisome);04146(Peroxisome)	dehydrogenase/reductase 4 [Source:MGI Symbol;Acc:MGI:90169]	protein_coding;retained_intron	2.27775	1.18761	1.01163e-26	9.04818e-25	up	yes
ENSMUSG00000017446	C1qtnf1	GO:0005515(protein binding);GO:0005518(collagen binding);GO:0005576(extracellular region);GO:0005581(collagen trimer);GO:0005615(extracellular space);GO:0005886(plasma membrane);GO:0007204(positive regulation of cytosolic calcium ion concentration);GO:0010544(negative regulation of platelet activation);GO:0010628(positive regulation of gene expression);GO:0010906(regulation of glucose metabolic p…	NA	C1q and tumor necrosis factor related protein 1 [Source:MGI Symbol;Acc:MGI:1919254]	protein_coding	0.257068	-1.95978	1.12382e-26	9.99995e-25	down	yes
ENSMUSG00000000805	Car4	GO:0004089(carbonate dehydratase activity);GO:0005515(protein binding);GO:0005791(rough endoplasmic reticulum);GO:0005793(endoplasmic reticulum-Golgi intermediate compartment);GO:0005794(Golgi apparatus);GO:0005802(trans-Golgi network);GO:0005886(plasma membrane);GO:0006730(one-carbon metabolic process);GO:0006885(regulation of pH);GO:0008270(zinc ion binding);GO:0009897(external side of plasma m…	00910(Nitrogen metabolism);04964(Proximal tubule bicarbonate reclamation);04964(Proximal tubule bicarbonate reclamation)	carbonic anhydrase 4 [Source:MGI Symbol;Acc:MGI:1096574]	protein_coding;retained_intron;protein_coding_CDS_not_defined;nonsense_mediated_decay	3.79522	1.92418	1.15377e-26	1.02402e-24	up	yes
ENSMUSG00000073940	Hbb-bt	GO:0004601(peroxidase activity);GO:0005344(oxygen carrier activity);GO:0005615(extracellular space);GO:0005833(hemoglobin complex);GO:0015671(oxygen transport);GO:0019825(oxygen binding);GO:0020037(heme binding);GO:0030492(hemoglobin binding);GO:0031720(haptoglobin binding);GO:0031721(hemoglobin alpha binding);GO:0031722(hemoglobin beta binding);GO:0031838(haptoglobin-hemoglobin complex);GO:00427…	05143(African trypanosomiasis);05144(Malaria)	hemoglobin, beta adult t chain [Source:MGI Symbol;Acc:MGI:5474850]	protein_coding	19.8798	4.31323	1.2651e-26	1.1171e-24	up	yes
ENSMUSG00000052920	Prkg1	GO:0000166(nucleotide binding);GO:0001669(acrosomal vesicle);GO:0001764(neuron migration);GO:0003824(catalytic activity);GO:0004672(protein kinase activity);GO:0004674(protein serine/threonine kinase activity);GO:0004692(cGMP-dependent protein kinase activity);GO:0005246(calcium channel regulator activity);GO:0005515(protein binding);GO:0005524(ATP binding);GO:0005654(nucleoplasm);GO:0005737(cyto…	04022(cGMP-PKG signaling pathway);04270(Vascular smooth muscle contraction);04540(Gap junction);04611(Platelet activation);04713(Circadian entrainment);04714(Thermogenesis);04730(Long-term depression);04740(Olfactory transduction);04923(Regulation of lipolysis in adipocytes);04970(Salivary secretion);04970(Salivary secretion)	protein kinase, cGMP-dependent, type I [Source:MGI Symbol;Acc:MGI:108174]	protein_coding;protein_coding_CDS_not_defined	0.323725	-1.62716	1.28979e-26	1.136e-24	down	yes
ENSMUSG00000026726	Cubn	GO:0001701(in utero embryonic development);GO:0005509(calcium ion binding);GO:0005515(protein binding);GO:0005737(cytoplasm);GO:0005764(lysosome);GO:0005765(lysosomal membrane);GO:0005768(endosome);GO:0005783(endoplasmic reticulum);GO:0005794(Golgi apparatus);GO:0005798(Golgi-associated vesicle);GO:0005886(plasma membrane);GO:0005903(brush border);GO:0005905(clathrin-coated pit);GO:0006629(lipid …	04977(Vitamin digestion and absorption);04977(Vitamin digestion and absorption)	cubilin [Source:MGI Symbol;Acc:MGI:1931256]	protein_coding;retained_intron	3.64864	1.86736	1.55395e-26	1.36173e-24	up	yes
ENSMUSG00000021947	Cryl1	GO:0005737(cytoplasm);GO:0005829(cytosol);GO:0006631(fatty acid metabolic process);GO:0016491(oxidoreductase activity);GO:0016616(oxidoreductase activity, acting on the CH-OH group of donors, NAD or NADP as acceptor);GO:0019640(glucuronate catabolic process to xylulose 5-phosphate);GO:0042803(protein homodimerization activity);GO:0050104(L-gulonate 3-dehydrogenase activity);GO:0070403(NAD+ bindin…	00040(Pentose and glucuronate interconversions);00040(Pentose and glucuronate interconversions)	crystallin, lambda 1 [Source:MGI Symbol;Acc:MGI:1915881]	protein_coding;protein_coding_CDS_not_defined	2.31614	1.21172	1.77135e-26	1.54832e-24	up	yes
ENSMUSG00000069456	Rdh16	GO:0001523(retinoid metabolic process);GO:0004745(NAD-retinol dehydrogenase activity);GO:0005783(endoplasmic reticulum);GO:0005788(endoplasmic reticulum lumen);GO:0005789(endoplasmic reticulum membrane);GO:0006629(lipid metabolic process);GO:0008202(steroid metabolic process);GO:0016020(membrane);GO:0016491(oxidoreductase activity);GO:0031090(organelle membrane);GO:0042572(retinol metabolic proce…	00830(Retinol metabolism);00830(Retinol metabolism)	retinol dehydrogenase 16 [Source:MGI Symbol;Acc:MGI:1201375]	protein_coding;nonsense_mediated_decay	3.54208	1.8246	2.04617e-26	1.77522e-24	up	yes
ENSMUSG00000061906	Ugt2b38	GO:0005640(nuclear outer membrane);GO:0005783(endoplasmic reticulum);GO:0008194(UDP-glycosyltransferase activity);GO:0008202(steroid metabolic process);GO:0008210(estrogen metabolic process);GO:0015020(glucuronosyltransferase activity);GO:0016020(membrane);GO:0016740(transferase activity);GO:0016757(glycosyltransferase activity);GO:0052695(cellular glucuronidation);GO:0052697(xenobiotic glucuroni…	00040(Pentose and glucuronate interconversions);00053(Ascorbate and aldarate metabolism);00140(Steroid hormone biosynthesis);00830(Retinol metabolism);00860(Porphyrin metabolism);00980(Metabolism of xenobiotics by cytochrome P450);00982(Drug metabolism - cytochrome P450);00983(Drug metabolism - other enzymes);04976(Bile secretion);05204(Chemical carcinogenesis - DNA adducts);05207(Chemical carcin…	UDP glucuronosyltransferase 2 family, polypeptide B38 [Source:MGI Symbol;Acc:MGI:2140794]	protein_coding	5.17866	2.37258	2.04632e-26	1.77522e-24	up	yes
ENSMUSG00000015083	C8g	GO:0001848(complement binding);GO:0002376(immune system process);GO:0005576(extracellular region);GO:0005579(membrane attack complex);GO:0005615(extracellular space);GO:0005886(plasma membrane);GO:0006956(complement activation);GO:0006957(complement activation, alternative pathway);GO:0006958(complement activation, classical pathway);GO:0019841(retinol binding);GO:0031640(killing of cells of anot…	04610(Complement and coagulation cascades);04810(Regulation of actin cytoskeleton);05020(Prion disease);05146(Amoebiasis);05171(Coronavirus disease - COVID-19);05322(Systemic lupus erythematosus);05322(Systemic lupus erythematosus)	complement component 8, gamma polypeptide [Source:MGI Symbol;Acc:MGI:88237]	protein_coding;protein_coding_CDS_not_defined	2.8373	1.50452	2.22778e-26	1.91822e-24	up	yes
ENSMUSG00000002847	Pla1a	GO:0002080(acrosomal membrane);GO:0005576(extracellular region);GO:0005615(extracellular space);GO:0006629(lipid metabolic process);GO:0008970(phospholipase A1 activity);GO:0016042(lipid catabolic process);GO:0016298(lipase activity);GO:0016787(hydrolase activity);GO:0052689(carboxylic ester hydrolase activity)	00564(Glycerophospholipid metabolism);04014(Ras signaling pathway)	phospholipase A1 member A [Source:MGI Symbol;Acc:MGI:1934677]	protein_coding	0.284465	-1.81368	2.26726e-26	1.94737e-24	down	yes
ENSMUSG00000028127	Abcd3	GO:0000038(very long-chain fatty acid metabolic process);GO:0000166(nucleotide binding);GO:0005324(long-chain fatty acid transporter activity);GO:0005515(protein binding);GO:0005524(ATP binding);GO:0005739(mitochondrion);GO:0005743(mitochondrial inner membrane);GO:0005777(peroxisome);GO:0005778(peroxisomal membrane);GO:0005782(peroxisomal matrix);GO:0006633(fatty acid biosynthetic process);GO:000…	02010(ABC transporters);04146(Peroxisome);04146(Peroxisome)	ATP-binding cassette, sub-family D member 3 [Source:MGI Symbol;Acc:MGI:1349216]	protein_coding;retained_intron;protein_coding_CDS_not_defined;nonsense_mediated_decay	2.17241	1.1193	2.32761e-26	1.99425e-24	up	yes
ENSMUSG00000025731	Mettl26	GO:0003674(molecular_function);GO:0005575(cellular_component);GO:0008150(biological_process);GO:0008150(biological_process)	NA	methyltransferase like 26 [Source:MGI Symbol;Acc:MGI:1915597]	protein_coding;nonsense_mediated_decay;retained_intron	2.11157	1.07832	2.66476e-26	2.27187e-24	up	yes
ENSMUSG00000064356	mt-Atp8	GO:0000276(mitochondrial proton-transporting ATP synthase complex, coupling factor F(o));GO:0005739(mitochondrion);GO:0005753(mitochondrial proton-transporting ATP synthase complex);GO:0006754(ATP biosynthetic process);GO:0006811(ion transport);GO:0015078(proton transmembrane transporter activity);GO:0015986(proton motive force-driven ATP synthesis);GO:0016020(membrane);GO:0016491(oxidoreductase …	00190(Oxidative phosphorylation);04714(Thermogenesis);05010(Alzheimer disease);05012(Parkinson disease);05014(Amyotrophic lateral sclerosis);05016(Huntington disease);05020(Prion disease);05022(Pathways of neurodegeneration - multiple diseases);05208(Chemical carcinogenesis - reactive oxygen species);05415(Diabetic cardiomyopathy)	mitochondrially encoded ATP synthase 8 [Source:MGI Symbol;Acc:MGI:99926]	protein_coding	2.53987	1.34475	2.84068e-26	2.41591e-24	up	yes
ENSMUSG00000100862	Atp6-ps	NA	NA	ATP synthase membrane subunit 6, pseudogene [Source:MGI Symbol;Acc:MGI:3809095]	unprocessed_pseudogene	2.1555	1.10802	3.89649e-26	3.30571e-24	up	yes
ENSMUSG00000000628	Hk2	GO:0000166(nucleotide binding);GO:0001666(response to hypoxia);GO:0001678(cellular glucose homeostasis);GO:0002931(response to ischemia);GO:0003824(catalytic activity);GO:0004340(glucokinase activity);GO:0004396(hexokinase activity);GO:0005524(ATP binding);GO:0005536(glucose binding);GO:0005737(cytoplasm);GO:0005739(mitochondrion);GO:0005741(mitochondrial outer membrane);GO:0005813(centrosome);GO…	00010(Glycolysis / Gluconeogenesis);00051(Fructose and mannose metabolism);00052(Galactose metabolism);00500(Starch and sucrose metabolism);00520(Amino sugar and nucleotide sugar metabolism);00524(Neomycin, kanamycin and gentamicin biosynthesis);04066(HIF-1 signaling pathway);04910(Insulin signaling pathway);04930(Type II diabetes mellitus);04973(Carbohydrate digestion and absorption);05230(Centr…	hexokinase 2 [Source:MGI Symbol;Acc:MGI:1315197]	protein_coding	0.12931	-2.95109	4.05998e-26	3.43599e-24	down	yes
ENSMUSG00000021263	Degs2	GO:0005783(endoplasmic reticulum);GO:0005789(endoplasmic reticulum membrane);GO:0006629(lipid metabolic process);GO:0006667(sphinganine metabolic process);GO:0016020(membrane);GO:0016491(oxidoreductase activity);GO:0016705(oxidoreductase activity, acting on paired donors, with incorporation or reduction of molecular oxygen);GO:0030148(sphingolipid biosynthetic process);GO:0042284(sphingolipid del…	00600(Sphingolipid metabolism);04071(Sphingolipid signaling pathway);04071(Sphingolipid signaling pathway)	delta 4-desaturase, sphingolipid 2 [Source:MGI Symbol;Acc:MGI:1917309]	protein_coding	3.2257	1.68961	5.51486e-26	4.64456e-24	up	yes
ENSMUSG00000091813	Ces2h	GO:0006693(prostaglandin metabolic process);GO:0010033(response to organic substance);GO:0016787(hydrolase activity);GO:0043231(intracellular membrane-bounded organelle);GO:0052689(carboxylic ester hydrolase activity)	00983(Drug metabolism - other enzymes)	carboxylesterase 2H [Source:MGI Symbol;Acc:MGI:3648740]	protein_coding	7.30041	2.86798	5.66018e-26	4.75537e-24	up	yes
ENSMUSG00000064341	mt-Nd1	GO:0001666(response to hypoxia);GO:0003954(NADH dehydrogenase activity);GO:0005739(mitochondrion);GO:0005743(mitochondrial inner membrane);GO:0005747(mitochondrial respiratory chain complex I);GO:0006120(mitochondrial electron transport, NADH to ubiquinone);GO:0008137(NADH dehydrogenase (ubiquinone) activity);GO:0009060(aerobic respiration);GO:0009410(response to xenobiotic stimulus);GO:0014070(r…	00190(Oxidative phosphorylation);04714(Thermogenesis);04723(Retrograde endocannabinoid signaling);05010(Alzheimer disease);05012(Parkinson disease);05014(Amyotrophic lateral sclerosis);05016(Huntington disease);05020(Prion disease);05022(Pathways of neurodegeneration - multiple diseases);05208(Chemical carcinogenesis - reactive oxygen species);05415(Diabetic cardiomyopathy)	mitochondrially encoded NADH dehydrogenase 1 [Source:MGI Symbol;Acc:MGI:101787]	protein_coding	2.07466	1.05288	7.04387e-26	5.88929e-24	up	yes
ENSMUSG00000025203	Scd2	GO:0004768(stearoyl-CoA 9-desaturase activity);GO:0005506(iron ion binding);GO:0005730(nucleolus);GO:0005783(endoplasmic reticulum);GO:0005789(endoplasmic reticulum membrane);GO:0006629(lipid metabolic process);GO:0006631(fatty acid metabolic process);GO:0006633(fatty acid biosynthetic process);GO:0006636(unsaturated fatty acid biosynthetic process);GO:0016020(membrane);GO:0016215(acyl-CoA desatu…	01040(Biosynthesis of unsaturated fatty acids);03320(PPAR signaling pathway);04152(AMPK signaling pathway);04936(Alcoholic liver disease)	stearoyl-Coenzyme A desaturase 2 [Source:MGI Symbol;Acc:MGI:98240]	protein_coding	0.318273	-1.65166	7.83605e-26	6.52012e-24	down	yes
ENSMUSG00000038298	Pdzk1	GO:0005124(scavenger receptor binding);GO:0005515(protein binding);GO:0005886(plasma membrane);GO:0005903(brush border);GO:0015879(carnitine transport);GO:0016324(apical plasma membrane);GO:0030165(PDZ domain binding);GO:0031528(microvillus membrane);GO:0044877(protein-containing complex binding);GO:1904064(positive regulation of cation transmembrane transport);GO:1905477(positive regulation of p…	NA	PDZ domain containing 1 [Source:MGI Symbol;Acc:MGI:1928901]	protein_coding;nonsense_mediated_decay	2.79826	1.48453	8.64132e-26	7.17292e-24	up	yes
ENSMUSG00000002985	Apoe	GO:0001540(amyloid-beta binding);GO:0001937(negative regulation of endothelial cell proliferation);GO:0002021(response to dietary excess);GO:0005102(signaling receptor binding);GO:0005319(lipid transporter activity);GO:0005515(protein binding);GO:0005543(phospholipid binding);GO:0005576(extracellular region);GO:0005615(extracellular space);GO:0005635(nuclear envelope);GO:0005768(endosome);GO:0005…	04979(Cholesterol metabolism);05010(Alzheimer disease);05010(Alzheimer disease)	apolipoprotein E [Source:MGI Symbol;Acc:MGI:88057]	protein_coding;retained_intron	0.106923	-3.22536	8.8558e-26	7.31587e-24	down	yes
ENSMUSG00000025815	Dhtkd1	GO:0002244(hematopoietic progenitor cell differentiation);GO:0004591(oxoglutarate dehydrogenase (succinyl-transferring) activity);GO:0005739(mitochondrion);GO:0006091(generation of precursor metabolites and energy);GO:0006096(glycolytic process);GO:0006099(tricarboxylic acid cycle);GO:0016491(oxidoreductase activity);GO:0016624(oxidoreductase activity, acting on the aldehyde or oxo group of donor…	00310(Lysine degradation);00380(Tryptophan metabolism);00785(Lipoic acid metabolism);00785(Lipoic acid metabolism)	dehydrogenase E1 and transketolase domain containing 1 [Source:MGI Symbol;Acc:MGI:2445096]	protein_coding;protein_coding_CDS_not_defined	4.56675	2.19117	9.93855e-26	8.19078e-24	up	yes
ENSMUSG00000100486	Gm4131	GO:0003674(molecular_function);GO:0005575(cellular_component);GO:0008150(biological_process);GO:0008150(biological_process)	NA	predicted gene 4131 [Source:MGI Symbol;Acc:MGI:3782307]	protein_coding;protein_coding_CDS_not_defined	5.04193	2.33398	1.02663e-25	8.44084e-24	up	yes
ENSMUSG00000061175	Fnip2	GO:0000122(negative regulation of transcription by RNA polymerase II);GO:0001932(regulation of protein phosphorylation);GO:0005737(cytoplasm);GO:0005764(lysosome);GO:0005765(lysosomal membrane);GO:0005829(cytosol);GO:0006468(protein phosphorylation);GO:0006974(cellular response to DNA damage stimulus);GO:0008285(negative regulation of cell population proliferation);GO:0008630(intrinsic apoptotic …	04150(mTOR signaling pathway);04150(mTOR signaling pathway)	folliculin interacting protein 2 [Source:MGI Symbol;Acc:MGI:2683054]	protein_coding;retained_intron;protein_coding_CDS_not_defined	2.13401	1.09357	1.08511e-25	8.87942e-24	up	yes
ENSMUSG00000107689	Gm44386	NA	NA	predicted gene, 44386 [Source:MGI Symbol;Acc:MGI:5690778]	lncRNA	6.92712	2.79225	1.17223e-25	9.52482e-24	up	yes
ENSMUSG00000020777	Acox1	GO:0000038(very long-chain fatty acid metabolic process);GO:0003997(acyl-CoA oxidase activity);GO:0005504(fatty acid binding);GO:0005737(cytoplasm);GO:0005739(mitochondrion);GO:0005777(peroxisome);GO:0005778(peroxisomal membrane);GO:0005829(cytosol);GO:0006091(generation of precursor metabolites and energy);GO:0006629(lipid metabolic process);GO:0006631(fatty acid metabolic process);GO:0006635(fa…	00071(Fatty acid degradation);00410(beta-Alanine metabolism);00592(alpha-Linolenic acid metabolism);00640(Propanoate metabolism);01040(Biosynthesis of unsaturated fatty acids);03320(PPAR signaling pathway);04024(cAMP signaling pathway);04146(Peroxisome);04936(Alcoholic liver disease);04936(Alcoholic liver disease)	acyl-Coenzyme A oxidase 1, palmitoyl [Source:MGI Symbol;Acc:MGI:1330812]	protein_coding;protein_coding_CDS_not_defined	2.96281	1.56697	1.18294e-25	9.5893e-24	up	yes
ENSMUSG00000006818	Sod2	GO:0000302(response to reactive oxygen species);GO:0000303(response to superoxide);GO:0001666(response to hypoxia);GO:0001836(release of cytochrome c from mitochondria);GO:0001889(liver development);GO:0003032(detection of oxygen);GO:0003069(acetylcholine-mediated vasodilation involved in regulation of systemic arterial blood pressure);GO:0003677(DNA binding);GO:0004784(superoxide dismutase activ…	04068(FoxO signaling pathway);04146(Peroxisome);04211(Longevity regulating pathway);04213(Longevity regulating pathway - multiple species);05016(Huntington disease);05208(Chemical carcinogenesis - reactive oxygen species);05417(Lipid and atherosclerosis);05417(Lipid and atherosclerosis)	superoxide dismutase 2, mitochondrial [Source:MGI Symbol;Acc:MGI:98352]	protein_coding;retained_intron;nonsense_mediated_decay	2.00673	1.00485	1.19848e-25	9.69261e-24	up	yes
ENSMUSG00000001098	Kctd10	GO:0001525(angiogenesis);GO:0004842(ubiquitin-protein transferase activity);GO:0005112(Notch binding);GO:0005515(protein binding);GO:0005634(nucleus);GO:0005654(nucleoplasm);GO:0005829(cytosol);GO:0006511(ubiquitin-dependent protein catabolic process);GO:0007507(heart development);GO:0016567(protein ubiquitination);GO:0031463(Cul3-RING ubiquitin ligase complex);GO:0035024(negative regulation of R…	NA	potassium channel tetramerisation domain containing 10 [Source:MGI Symbol;Acc:MGI:2141207]	protein_coding;retained_intron;protein_coding_CDS_not_defined	0.346316	-1.52984	1.26265e-25	1.01878e-23	down	yes
ENSMUSG00000083563	Gm13340	NA	NA	predicted gene 13340 [Source:MGI Symbol;Acc:MGI:3650227]	unprocessed_pseudogene	2.74964	1.45924	1.38054e-25	1.1113e-23	up	yes
ENSMUSG00000030769	Slc5a11	GO:0005365(myo-inositol transmembrane transporter activity);GO:0005412(glucose:sodium symporter activity);GO:0005886(plasma membrane);GO:0006811(ion transport);GO:0006814(sodium ion transport);GO:0006915(apoptotic process);GO:0008643(carbohydrate transport);GO:0015293(symporter activity);GO:0015798(myo-inositol transport);GO:0016020(membrane);GO:0016324(apical plasma membrane);GO:0022857(transmem…	NA	solute carrier family 5 (sodium/glucose cotransporter), member 11 [Source:MGI Symbol;Acc:MGI:1919316]	protein_coding;protein_coding_CDS_not_defined	2.17554	1.12137	1.71519e-25	1.37112e-23	up	yes
ENSMUSG00000032590	Apeh	GO:0004252(serine-type endopeptidase activity);GO:0005737(cytoplasm);GO:0005829(cytosol);GO:0006508(proteolysis);GO:0008233(peptidase activity);GO:0008236(serine-type peptidase activity);GO:0008242(omega peptidase activity);GO:0016787(hydrolase activity);GO:0031965(nuclear membrane);GO:0042802(identical protein binding);GO:0050435(amyloid-beta metabolic process);GO:0050435(amyloid-beta metabolic …	NA	acylpeptide hydrolase [Source:MGI Symbol;Acc:MGI:88041]	retained_intron;protein_coding	2.14733	1.10254	1.8954e-25	1.51169e-23	up	yes
ENSMUSG00000022821	Hgd	GO:0004411(homogentisate 1,2-dioxygenase activity);GO:0006520(cellular amino acid metabolic process);GO:0006559(L-phenylalanine catabolic process);GO:0006570(tyrosine metabolic process);GO:0006572(tyrosine catabolic process);GO:0016491(oxidoreductase activity);GO:0042802(identical protein binding);GO:0046872(metal ion binding);GO:0051213(dioxygenase activity);GO:0051213(dioxygenase activity)	00350(Tyrosine metabolism);00350(Tyrosine metabolism)	homogentisate 1, 2-dioxygenase [Source:MGI Symbol;Acc:MGI:96078]	protein_coding;retained_intron;protein_coding_CDS_not_defined	3.82443	1.93525	2.12069e-25	1.68748e-23	up	yes
ENSMUSG00000018927	Ccl6	GO:0002548(monocyte chemotaxis);GO:0005125(cytokine activity);GO:0005576(extracellular region);GO:0005615(extracellular space);GO:0006935(chemotaxis);GO:0006954(inflammatory response);GO:0006955(immune response);GO:0007186(G protein-coupled receptor signaling pathway);GO:0008009(chemokine activity);GO:0030593(neutrophil chemotaxis);GO:0031726(CCR1 chemokine receptor binding);GO:0042056(chemoattra…	04060(Cytokine-cytokine receptor interaction);04061(Viral protein interaction with cytokine and cytokine receptor);04062(Chemokine signaling pathway);04062(Chemokine signaling pathway)	C-C motif chemokine ligand 6 [Source:MGI Symbol;Acc:MGI:98263]	protein_coding;retained_intron	0.119225	-3.06824	2.42092e-25	1.91757e-23	down	yes
ENSMUSG00000108207	1810059H22Rik	GO:0003674(molecular_function);GO:0005575(cellular_component);GO:0008150(biological_process);GO:0008150(biological_process)	NA	RIKEN cDNA 1810059H22 gene [Source:MGI Symbol;Acc:MGI:1917070]	retained_intron;lncRNA	2.2218	1.15173	2.54063e-25	2.00779e-23	up	yes
ENSMUSG00000043822	Adamtsl5	GO:0001527(microfibril);GO:0005515(protein binding);GO:0005576(extracellular region);GO:0008201(heparin binding);GO:0030198(extracellular matrix organization);GO:0031012(extracellular matrix);GO:0050436(microfibril binding);GO:0062023(collagen-containing extracellular matrix);GO:0062023(collagen-containing extracellular matrix)	NA	ADAMTS-like 5 [Source:MGI Symbol;Acc:MGI:1913798]	protein_coding;retained_intron;protein_coding_CDS_not_defined	0.158728	-2.65537	2.62161e-25	2.06238e-23	down	yes
ENSMUSG00000031090	Nadsyn1	GO:0000166(nucleotide binding);GO:0003952(NAD+ synthase (glutamine-hydrolyzing) activity);GO:0004359(glutaminase activity);GO:0005524(ATP binding);GO:0005737(cytoplasm);GO:0006807(nitrogen compound metabolic process);GO:0008795(NAD+ synthase activity);GO:0009435(NAD biosynthetic process);GO:0016874(ligase activity);GO:0034627('de novo' NAD biosynthetic process);GO:0034627('de novo' NAD biosynthet…	00760(Nicotinate and nicotinamide metabolism);00760(Nicotinate and nicotinamide metabolism)	NAD synthetase 1 [Source:MGI Symbol;Acc:MGI:1926164]	protein_coding;retained_intron;nonsense_mediated_decay	2.02697	1.01932	2.72127e-25	2.13108e-23	up	yes
ENSMUSG00000022477	Aco2	GO:0001889(liver development);GO:0003994(aconitate hydratase activity);GO:0005506(iron ion binding);GO:0005739(mitochondrion);GO:0005759(mitochondrial matrix);GO:0005829(cytosol);GO:0006099(tricarboxylic acid cycle);GO:0006101(citrate metabolic process);GO:0006102(isocitrate metabolic process);GO:0016829(lyase activity);GO:0035900(response to isolation stress);GO:0043209(myelin sheath);GO:0046872…	00020(Citrate cycle (TCA cycle));00630(Glyoxylate and dicarboxylate metabolism);00630(Glyoxylate and dicarboxylate metabolism)	aconitase 2, mitochondrial [Source:MGI Symbol;Acc:MGI:87880]	protein_coding;retained_intron	2.16651	1.11538	2.72786e-25	2.13142e-23	up	yes
ENSMUSG00000029103	Lrpap1	GO:0002091(negative regulation of receptor internalization);GO:0005768(endosome);GO:0005783(endoplasmic reticulum);GO:0005793(endoplasmic reticulum-Golgi intermediate compartment);GO:0005794(Golgi apparatus);GO:0005796(Golgi lumen);GO:0005801(cis-Golgi network);GO:0005886(plasma membrane);GO:0007165(signal transduction);GO:0008201(heparin binding);GO:0009986(cell surface);GO:0010916(negative regu…	04979(Cholesterol metabolism);04979(Cholesterol metabolism)	low density lipoprotein receptor-related protein associated protein 1 [Source:MGI Symbol;Acc:MGI:96829]	retained_intron;protein_coding;protein_coding_CDS_not_defined	2.18135	1.12522	2.86503e-25	2.23356e-23	up	yes
ENSMUSG00000043789	Vwce	GO:0005509(calcium ion binding);GO:0005515(protein binding);GO:0005576(extracellular region);GO:0005737(cytoplasm);GO:0098586(cellular response to virus);GO:0098586(cellular response to virus)	NA	von Willebrand factor C and EGF domains [Source:MGI Symbol;Acc:MGI:1919018]	protein_coding;protein_coding_CDS_not_defined;retained_intron;nonsense_mediated_decay	4.62539	2.20957	3.08574e-25	2.40022e-23	up	yes
ENSMUSG00000024900	Cpt1a	GO:0001666(response to hypoxia);GO:0001676(long-chain fatty acid metabolic process);GO:0004095(carnitine O-palmitoyltransferase activity);GO:0005515(protein binding);GO:0005739(mitochondrion);GO:0005741(mitochondrial outer membrane);GO:0005743(mitochondrial inner membrane);GO:0006006(glucose metabolic process);GO:0006629(lipid metabolic process);GO:0006631(fatty acid metabolic process);GO:0006635…	00071(Fatty acid degradation);03320(PPAR signaling pathway);04148(Efferocytosis);04152(AMPK signaling pathway);04714(Thermogenesis);04920(Adipocytokine signaling pathway);04922(Glucagon signaling pathway);04931(Insulin resistance);04936(Alcoholic liver disease);04936(Alcoholic liver disease)	carnitine palmitoyltransferase 1a, liver [Source:MGI Symbol;Acc:MGI:1098296]	protein_coding;retained_intron	2.05393	1.03839	3.10061e-25	2.40638e-23	up	yes
ENSMUSG00000058921	Slc10a5	GO:0006811(ion transport);GO:0006814(sodium ion transport);GO:0008508(bile acid:sodium symporter activity);GO:0015293(symporter activity);GO:0015721(bile acid and bile salt transport);GO:0016020(membrane);GO:0055085(transmembrane transport)	NA	solute carrier family 10 (sodium/bile acid cotransporter family), member 5 [Source:MGI Symbol;Acc:MGI:2685251]	protein_coding	3.41415	1.77153	3.52834e-25	2.73221e-23	up	yes
ENSMUSG00000000876	Pxmp4	GO:0003674(molecular_function);GO:0005777(peroxisome);GO:0005778(peroxisomal membrane);GO:0008150(biological_process);GO:0016020(membrane);GO:0046485(ether lipid metabolic process);GO:0046485(ether lipid metabolic process)	04146(Peroxisome);04146(Peroxisome)	peroxisomal membrane protein 4 [Source:MGI Symbol;Acc:MGI:1891701]	protein_coding	2.24918	1.1694	4.1458e-25	3.18895e-23	up	yes
ENSMUSG00000017412	Cacnb4	GO:0005245(voltage-gated calcium channel activity);GO:0005262(calcium channel activity);GO:0005515(protein binding);GO:0005886(plasma membrane);GO:0005891(voltage-gated calcium channel complex);GO:0006811(ion transport);GO:0006816(calcium ion transport);GO:0007214(gamma-aminobutyric acid signaling pathway);GO:0007268(chemical synaptic transmission);GO:0007528(neuromuscular junction development);G…	04010(MAPK signaling pathway);04260(Cardiac muscle contraction);04261(Adrenergic signaling in cardiomyocytes);04921(Oxytocin signaling pathway);05410(Hypertrophic cardiomyopathy);05412(Arrhythmogenic right ventricular cardiomyopathy);05414(Dilated cardiomyopathy);05414(Dilated cardiomyopathy)	calcium channel, voltage-dependent, beta 4 subunit [Source:MGI Symbol;Acc:MGI:103301]	protein_coding;protein_coding_CDS_not_defined	2.52247	1.33484	4.41798e-25	3.39078e-23	up	yes
ENSMUSG00000021048	Mthfd1	GO:0000105(histidine biosynthetic process);GO:0000166(nucleotide binding);GO:0001780(neutrophil homeostasis);GO:0001843(neural tube closure);GO:0003824(catalytic activity);GO:0004329(formate-tetrahydrofolate ligase activity);GO:0004477(methenyltetrahydrofolate cyclohydrolase activity);GO:0004486(methylenetetrahydrofolate dehydrogenase [NAD(P)+] activity);GO:0004487(methylenetetrahydrofolate dehyd…	00670(One carbon pool by folate);00670(One carbon pool by folate)	methylenetetrahydrofolate dehydrogenase (NADP+ dependent), methenyltetrahydrofolate cyclohydrolase, formyltetrahydrofolate synthase [Source:MGI Symbol;Acc:MGI:1342005]	protein_coding;retained_intron;protein_coding_CDS_not_defined	2.2914	1.19623	5.24336e-25	4.00648e-23	up	yes
ENSMUSG00000054733	Msra	GO:0005634(nucleus);GO:0005654(nucleoplasm);GO:0005737(cytoplasm);GO:0005739(mitochondrion);GO:0005829(cytosol);GO:0005886(plasma membrane);GO:0008113(peptide-methionine (S)-S-oxide reductase activity);GO:0015629(actin cytoskeleton);GO:0016020(membrane);GO:0016491(oxidoreductase activity);GO:0030496(midbody);GO:0033744(L-methionine:thioredoxin-disulfide S-oxidoreductase activity);GO:0034599(cellu…	NA	methionine sulfoxide reductase A [Source:MGI Symbol;Acc:MGI:106916]	protein_coding;retained_intron	2.05792	1.04118	5.35175e-25	4.0803e-23	up	yes
ENSMUSG00000029761	Cald1	GO:0001525(angiogenesis);GO:0003779(actin binding);GO:0005516(calmodulin binding);GO:0005884(actin filament);GO:0005886(plasma membrane);GO:0006936(muscle contraction);GO:0006940(regulation of smooth muscle contraction);GO:0008092(cytoskeletal protein binding);GO:0015629(actin cytoskeleton);GO:0016020(membrane);GO:0017022(myosin binding);GO:0030425(dendrite);GO:0030478(actin cap);GO:0043025(neuro…	04270(Vascular smooth muscle contraction);04270(Vascular smooth muscle contraction)	caldesmon 1 [Source:MGI Symbol;Acc:MGI:88250]	protein_coding;retained_intron;nonsense_mediated_decay	0.333162	-1.5857	5.47374e-25	4.16413e-23	down	yes
ENSMUSG00000027896	Slc16a4	GO:0005886(plasma membrane);GO:0008028(monocarboxylic acid transmembrane transporter activity);GO:0015293(symporter activity);GO:0015718(monocarboxylic acid transport);GO:0016020(membrane);GO:0022857(transmembrane transporter activity);GO:0055085(transmembrane transport);GO:0055085(transmembrane transport)	NA	solute carrier family 16 (monocarboxylic acid transporters), member 4 [Source:MGI Symbol;Acc:MGI:2385183]	protein_coding;retained_intron	4.19518	2.06873	5.70315e-25	4.32914e-23	up	yes
ENSMUSG00000046687	Gm5424	NA	NA	predicted gene 5424 [Source:MGI Symbol;Acc:MGI:3643173]	processed_pseudogene	3.06362	1.61524	5.89232e-25	4.46295e-23	up	yes
ENSMUSG00000020473	Aebp1	GO:0000122(negative regulation of transcription by RNA polymerase II);GO:0000977(RNA polymerase II transcription regulatory region sequence-specific DNA binding);GO:0001227(DNA-binding transcription repressor activity, RNA polymerase II-specific);GO:0003677(DNA binding);GO:0004180(carboxypeptidase activity);GO:0004181(metallocarboxypeptidase activity);GO:0005516(calmodulin binding);GO:0005518(col…	NA	AE binding protein 1 [Source:MGI Symbol;Acc:MGI:1197012]	protein_coding;protein_coding_CDS_not_defined	0.2914	-1.77893	5.91887e-25	4.47327e-23	down	yes
ENSMUSG00000024887	Asah2	GO:0000139(Golgi membrane);GO:0005509(calcium ion binding);GO:0005515(protein binding);GO:0005576(extracellular region);GO:0005615(extracellular space);GO:0005739(mitochondrion);GO:0005794(Golgi apparatus);GO:0005886(plasma membrane);GO:0005901(caveola);GO:0006629(lipid metabolic process);GO:0006665(sphingolipid metabolic process);GO:0006670(sphingosine metabolic process);GO:0006672(ceramide meta…	00600(Sphingolipid metabolism);04071(Sphingolipid signaling pathway);04071(Sphingolipid signaling pathway)	N-acylsphingosine amidohydrolase 2 [Source:MGI Symbol;Acc:MGI:1859310]	protein_coding;protein_coding_CDS_not_defined;retained_intron	2.32829	1.21927	6.13533e-25	4.62676e-23	up	yes
ENSMUSG00000039763	Dnajc28	GO:0003674(molecular_function);GO:0003674(molecular_function)	NA	DnaJ heat shock protein family (Hsp40) member C28 [Source:MGI Symbol;Acc:MGI:2181053]	protein_coding	2.22843	1.15603	6.58238e-25	4.9531e-23	up	yes
ENSMUSG00000000340	Dbt	GO:0005737(cytoplasm);GO:0005739(mitochondrion);GO:0005759(mitochondrial matrix);GO:0005829(cytosol);GO:0005947(mitochondrial alpha-ketoglutarate dehydrogenase complex);GO:0009083(branched-chain amino acid catabolic process);GO:0015630(microtubule cytoskeleton);GO:0016407(acetyltransferase activity);GO:0016740(transferase activity);GO:0016746(acyltransferase activity);GO:0019752(carboxylic acid m…	00280(Valine, leucine and isoleucine degradation);00640(Propanoate metabolism);00785(Lipoic acid metabolism);00785(Lipoic acid metabolism)	dihydrolipoamide branched chain transacylase E2 [Source:MGI Symbol;Acc:MGI:105386]	protein_coding;nonsense_mediated_decay;retained_intron	2.239	1.16285	6.62916e-25	4.97748e-23	up	yes
ENSMUSG00000026547	Tagln2	GO:0005515(protein binding);GO:0007015(actin filament organization);GO:0015629(actin cytoskeleton);GO:0030855(epithelial cell differentiation);GO:0051015(actin filament binding);GO:0051015(actin filament binding)	NA	transgelin 2 [Source:MGI Symbol;Acc:MGI:1312985]	protein_coding;retained_intron	0.33847	-1.5629	6.67123e-25	4.99822e-23	down	yes
ENSMUSG00000027610	Gss	GO:0000166(nucleotide binding);GO:0000287(magnesium ion binding);GO:0004363(glutathione synthase activity);GO:0005524(ATP binding);GO:0005829(cytosol);GO:0006750(glutathione biosynthetic process);GO:0016594(glycine binding);GO:0016874(ligase activity);GO:0042277(peptide binding);GO:0042802(identical protein binding);GO:0042803(protein homodimerization activity);GO:0043295(glutathione binding);GO:…	00270(Cysteine and methionine metabolism);00480(Glutathione metabolism);04216(Ferroptosis);04216(Ferroptosis)	glutathione synthetase [Source:MGI Symbol;Acc:MGI:95852]	protein_coding;protein_coding_CDS_not_defined;retained_intron	2.43897	1.28627	6.72667e-25	5.02888e-23	up	yes
ENSMUSG00000021886	Gpr65	GO:0004930(G protein-coupled receptor activity);GO:0005886(plasma membrane);GO:0007165(signal transduction);GO:0007186(G protein-coupled receptor signaling pathway);GO:0007189(adenylate cyclase-activating G protein-coupled receptor signaling pathway);GO:0010447(response to acidic pH);GO:0016020(membrane);GO:0051496(positive regulation of stress fiber assembly)	NA	G-protein coupled receptor 65 [Source:MGI Symbol;Acc:MGI:108031]	protein_coding	0.224845	-2.153	6.80268e-25	5.07474e-23	down	yes
ENSMUSG00000033777	Tlr13	GO:0002224(toll-like receptor signaling pathway);GO:0002376(immune system process);GO:0002755(MyD88-dependent toll-like receptor signaling pathway);GO:0003723(RNA binding);GO:0004888(transmembrane signaling receptor activity);GO:0005515(protein binding);GO:0005737(cytoplasm);GO:0005768(endosome);GO:0006954(inflammatory response);GO:0006955(immune response);GO:0007165(signal transduction);GO:00096…	NA	toll-like receptor 13 [Source:MGI Symbol;Acc:MGI:3045213]	protein_coding;retained_intron	0.133745	-2.90244	7.07643e-25	5.2676e-23	down	yes
ENSMUSG00000037887	Dusp8	GO:0004721(phosphoprotein phosphatase activity);GO:0004722(protein serine/threonine phosphatase activity);GO:0004725(protein tyrosine phosphatase activity);GO:0005634(nucleus);GO:0005737(cytoplasm);GO:0006470(protein dephosphorylation);GO:0008138(protein tyrosine/serine/threonine phosphatase activity);GO:0008330(protein tyrosine/threonine phosphatase activity);GO:0016311(dephosphorylation);GO:001…	04010(MAPK signaling pathway);04148(Efferocytosis);04148(Efferocytosis)	dual specificity phosphatase 8 [Source:MGI Symbol;Acc:MGI:106626]	protein_coding	0.256759	-1.96151	7.9737e-25	5.92278e-23	down	yes
ENSMUSG00000003526	Prodh	GO:0004657(proline dehydrogenase activity);GO:0005654(nucleoplasm);GO:0005739(mitochondrion);GO:0005743(mitochondrial inner membrane);GO:0005759(mitochondrial matrix);GO:0006560(proline metabolic process);GO:0006562(proline catabolic process);GO:0010133(proline catabolic process to glutamate);GO:0016491(oxidoreductase activity);GO:0016597(amino acid binding);GO:0043231(intracellular membrane-boun…	00330(Arginine and proline metabolism);00330(Arginine and proline metabolism)	proline dehydrogenase [Source:MGI Symbol;Acc:MGI:97770]	protein_coding;retained_intron;protein_coding_CDS_not_defined;nonsense_mediated_decay	2.62858	1.39428	8.28565e-25	6.14132e-23	up	yes
ENSMUSG00000061838	Suclg2	GO:0000166(nucleotide binding);GO:0000287(magnesium ion binding);GO:0003824(catalytic activity);GO:0004776(succinate-CoA ligase (GDP-forming) activity);GO:0004777(succinate-semialdehyde dehydrogenase (NAD+) activity);GO:0005524(ATP binding);GO:0005525(GTP binding);GO:0005737(cytoplasm);GO:0005739(mitochondrion);GO:0005886(plasma membrane);GO:0006099(tricarboxylic acid cycle);GO:0006104(succinyl-C…	00020(Citrate cycle (TCA cycle));00640(Propanoate metabolism);00640(Propanoate metabolism)	succinate-Coenzyme A ligase, GDP-forming, beta subunit [Source:MGI Symbol;Acc:MGI:1306824]	protein_coding;retained_intron	2.27191	1.1839	8.69606e-25	6.41803e-23	up	yes
ENSMUSG00000029499	Pxmp2	GO:0005737(cytoplasm);GO:0005778(peroxisomal membrane);GO:0016020(membrane);GO:0032991(protein-containing complex);GO:0032991(protein-containing complex)	04146(Peroxisome);04146(Peroxisome)	peroxisomal membrane protein 2 [Source:MGI Symbol;Acc:MGI:107487]	protein_coding;protein_coding_CDS_not_defined;retained_intron;nonsense_mediated_decay	2.87186	1.52198	8.85916e-25	6.52449e-23	up	yes
ENSMUSG00000026617	Bpnt1	GO:0000287(magnesium ion binding);GO:0004441(inositol-1,4-bisphosphate 1-phosphatase activity);GO:0008441(3'(2'),5'-bisphosphate nucleotidase activity);GO:0016787(hydrolase activity);GO:0046854(phosphatidylinositol phosphate biosynthetic process);GO:0046872(metal ion binding);GO:0046872(metal ion binding)	00920(Sulfur metabolism);00920(Sulfur metabolism)	3'(2'), 5'-bisphosphate nucleotidase 1 [Source:MGI Symbol;Acc:MGI:1338800]	protein_coding;protein_coding_CDS_not_defined	2.38126	1.25173	1.14313e-24	8.36539e-23	up	yes
ENSMUSG00000100131	Gm28439	NA	NA	predicted gene 28439 [Source:MGI Symbol;Acc:MGI:5579145]	unprocessed_pseudogene	2.80457	1.48778	1.17552e-24	8.5843e-23	up	yes
ENSMUSG00000054630	Ugt2b5	GO:0008194(UDP-glycosyltransferase activity);GO:0015020(glucuronosyltransferase activity);GO:0016020(membrane);GO:0016740(transferase activity);GO:0016757(glycosyltransferase activity)	00040(Pentose and glucuronate interconversions);00053(Ascorbate and aldarate metabolism);00140(Steroid hormone biosynthesis);00830(Retinol metabolism);00860(Porphyrin metabolism);00980(Metabolism of xenobiotics by cytochrome P450);00982(Drug metabolism - cytochrome P450);00983(Drug metabolism - other enzymes);04976(Bile secretion);05204(Chemical carcinogenesis - DNA adducts);05207(Chemical carcin…	UDP glucuronosyltransferase 2 family, polypeptide B5 [Source:MGI Symbol;Acc:MGI:98900]	protein_coding	2.93985	1.55574	1.22025e-24	8.89216e-23	up	yes
ENSMUSG00000060961	Slc4a4	GO:0005452(solute:inorganic anion antiporter activity);GO:0005515(protein binding);GO:0005886(plasma membrane);GO:0006811(ion transport);GO:0006814(sodium ion transport);GO:0006820(anion transport);GO:0006885(regulation of pH);GO:0008509(anion transmembrane transporter activity);GO:0008510(sodium:bicarbonate symporter activity);GO:0009986(cell surface);GO:0015075(ion transmembrane transporter act…	04964(Proximal tubule bicarbonate reclamation);04972(Pancreatic secretion);04976(Bile secretion);04976(Bile secretion)	solute carrier family 4 (anion exchanger), member 4 [Source:MGI Symbol;Acc:MGI:1927555]	protein_coding;protein_coding_CDS_not_defined	2.51387	1.32991	1.23853e-24	9.00637e-23	up	yes
ENSMUSG00000031782	Coq9	GO:0005739(mitochondrion);GO:0005743(mitochondrial inner membrane);GO:0006120(mitochondrial electron transport, NADH to ubiquinone);GO:0006744(ubiquinone biosynthetic process);GO:0008289(lipid binding);GO:0042803(protein homodimerization activity);GO:0110142(ubiquinone biosynthesis complex);GO:0110142(ubiquinone biosynthesis complex)	NA	coenzyme Q9 [Source:MGI Symbol;Acc:MGI:1915164]	protein_coding;retained_intron;protein_coding_CDS_not_defined	2.1586	1.1101	1.31983e-24	9.57746e-23	up	yes
ENSMUSG00000090958	Lrrc32	GO:0001818(negative regulation of cytokine production);GO:0005515(protein binding);GO:0005615(extracellular space);GO:0005654(nucleoplasm);GO:0005886(plasma membrane);GO:0007179(transforming growth factor beta receptor signaling pathway);GO:0009986(cell surface);GO:0010628(positive regulation of gene expression);GO:0016020(membrane);GO:0019838(growth factor binding);GO:0031012(extracellular matri…	04350(TGF-beta signaling pathway);04350(TGF-beta signaling pathway)	leucine rich repeat containing 32 [Source:MGI Symbol;Acc:MGI:93882]	protein_coding	0.365608	-1.45163	1.36697e-24	9.85756e-23	down	yes
ENSMUSG00000036123	Slc9a3	GO:0002028(regulation of sodium ion transport);GO:0005768(endosome);GO:0005769(early endosome);GO:0005886(plasma membrane);GO:0005903(brush border);GO:0006811(ion transport);GO:0006812(cation transport);GO:0006814(sodium ion transport);GO:0006885(regulation of pH);GO:0006898(receptor-mediated endocytosis);GO:0010008(endosome membrane);GO:0015297(antiporter activity);GO:0015385(sodium:proton antip…	04964(Proximal tubule bicarbonate reclamation);04974(Protein digestion and absorption);04976(Bile secretion);04978(Mineral absorption);04978(Mineral absorption)	solute carrier family 9 (sodium/hydrogen exchanger), member 3 [Source:MGI Symbol;Acc:MGI:105064]	protein_coding;protein_coding_CDS_not_defined	2.77711	1.47358	1.43325e-24	1.03141e-22	up	yes
ENSMUSG00000018574	Acadvl	GO:0000062(fatty-acyl-CoA binding);GO:0001659(temperature homeostasis);GO:0003995(acyl-CoA dehydrogenase activity);GO:0004466(long-chain-acyl-CoA dehydrogenase activity);GO:0005654(nucleoplasm);GO:0005730(nucleolus);GO:0005739(mitochondrion);GO:0005743(mitochondrial inner membrane);GO:0006629(lipid metabolic process);GO:0006631(fatty acid metabolic process);GO:0006635(fatty acid beta-oxidation);G…	00071(Fatty acid degradation);04936(Alcoholic liver disease);04936(Alcoholic liver disease)	acyl-Coenzyme A dehydrogenase, very long chain [Source:MGI Symbol;Acc:MGI:895149]	protein_coding;retained_intron	2.02745	1.01967	1.44935e-24	1.04082e-22	up	yes
ENSMUSG00000044456	Rin3	GO:0002091(negative regulation of receptor internalization);GO:0005085(guanyl-nucleotide exchange factor activity);GO:0005096(GTPase activator activity);GO:0005737(cytoplasm);GO:0005768(endosome);GO:0005769(early endosome);GO:0005829(cytosol);GO:0007165(signal transduction);GO:0016192(vesicle-mediated transport);GO:0030139(endocytic vesicle);GO:0030424(axon);GO:0030425(dendrite);GO:0031267(small …	NA	Ras and Rab interactor 3 [Source:MGI Symbol;Acc:MGI:2385708]	protein_coding;protein_coding_CDS_not_defined;retained_intron	0.44558	-1.16624	1.74485e-24	1.24272e-22	down	yes
ENSMUSG00000042797	Aqp11	GO:0001822(kidney development);GO:0005737(cytoplasm);GO:0005783(endoplasmic reticulum);GO:0005789(endoplasmic reticulum membrane);GO:0005886(plasma membrane);GO:0006486(protein glycosylation);GO:0006612(protein targeting to membrane);GO:0006833(water transport);GO:0008284(positive regulation of cell population proliferation);GO:0009986(cell surface);GO:0009992(cellular water homeostasis);GO:00152…	NA	aquaporin 11 [Source:MGI Symbol;Acc:MGI:1913583]	protein_coding;retained_intron	3.55437	1.82959	1.82848e-24	1.29695e-22	up	yes
ENSMUSG00000097286	Gm26684	NA	NA	predicted gene, 26684 [Source:MGI Symbol;Acc:MGI:5477178]	lncRNA	4.53256	2.18033	1.90295e-24	1.34701e-22	up	yes
ENSMUSG00000064363	mt-Nd4	GO:0001666(response to hypoxia);GO:0001701(in utero embryonic development);GO:0003954(NADH dehydrogenase activity);GO:0005739(mitochondrion);GO:0005743(mitochondrial inner membrane);GO:0005747(mitochondrial respiratory chain complex I);GO:0006120(mitochondrial electron transport, NADH to ubiquinone);GO:0008137(NADH dehydrogenase (ubiquinone) activity);GO:0009060(aerobic respiration);GO:0015990(el…	00190(Oxidative phosphorylation);04714(Thermogenesis);04723(Retrograde endocannabinoid signaling);05010(Alzheimer disease);05012(Parkinson disease);05014(Amyotrophic lateral sclerosis);05016(Huntington disease);05020(Prion disease);05022(Pathways of neurodegeneration - multiple diseases);05208(Chemical carcinogenesis - reactive oxygen species);05415(Diabetic cardiomyopathy)	mitochondrially encoded NADH dehydrogenase 4 [Source:MGI Symbol;Acc:MGI:102498]	protein_coding	2.50345	1.32392	2.0229e-24	1.42608e-22	up	yes
ENSMUSG00000069792	Wfdc17	GO:0004867(serine-type endopeptidase inhibitor activity);GO:0005576(extracellular region);GO:0005615(extracellular space);GO:0019731(antibacterial humoral response);GO:0030414(peptidase inhibitor activity);GO:0045087(innate immune response)	NA	WAP four-disulfide core domain 17 [Source:MGI Symbol;Acc:MGI:3649773]	protein_coding	0.162468	-2.62178	2.42646e-24	1.7071e-22	down	yes
ENSMUSG00000023829	Slc22a1	GO:0005277(acetylcholine transmembrane transporter activity);GO:0005326(neurotransmitter transmembrane transporter activity);GO:0005330(dopamine:sodium symporter activity);GO:0005334(norepinephrine:sodium symporter activity);GO:0005886(plasma membrane);GO:0006811(ion transport);GO:0006812(cation transport);GO:0006836(neurotransmitter transport);GO:0006837(serotonin transport);GO:0008504(monoamine…	04976(Bile secretion);05231(Choline metabolism in cancer);05231(Choline metabolism in cancer)	solute carrier family 22 (organic cation transporter), member 1 [Source:MGI Symbol;Acc:MGI:108111]	protein_coding;nonsense_mediated_decay;protein_coding_CDS_not_defined	2.17335	1.11992	2.82511e-24	1.96757e-22	up	yes
ENSMUSG00000021322	Aoah	GO:0005509(calcium ion binding);GO:0005576(extracellular region);GO:0006629(lipid metabolic process);GO:0006631(fatty acid metabolic process);GO:0008653(lipopolysaccharide metabolic process);GO:0009104(lipopolysaccharide catabolic process);GO:0016787(hydrolase activity);GO:0016788(hydrolase activity, acting on ester bonds);GO:0031410(cytoplasmic vesicle);GO:0046872(metal ion binding);GO:0050528(a…	NA	acyloxyacyl hydrolase [Source:MGI Symbol;Acc:MGI:1350928]	protein_coding;protein_coding_CDS_not_defined	2.96447	1.56778	3.14401e-24	2.18528e-22	up	yes
ENSMUSG00000053553	3110082I17Rik	GO:0003674(molecular_function);GO:0005575(cellular_component);GO:0008150(biological_process);GO:0008150(biological_process)	NA	RIKEN cDNA 3110082I17 gene [Source:MGI Symbol;Acc:MGI:1920462]	protein_coding;retained_intron;protein_coding_CDS_not_defined	0.346063	-1.53089	3.4507e-24	2.39364e-22	down	yes
ENSMUSG00000028528	Dnajc6	GO:0004721(phosphoprotein phosphatase activity);GO:0004725(protein tyrosine phosphatase activity);GO:0005737(cytoplasm);GO:0014069(postsynaptic density);GO:0016191(synaptic vesicle uncoating);GO:0016311(dephosphorylation);GO:0016787(hydrolase activity);GO:0016791(phosphatase activity);GO:0017124(SH3 domain binding);GO:0030136(clathrin-coated vesicle);GO:0030276(clathrin binding);GO:0031072(heat s…	04144(Endocytosis);04144(Endocytosis)	DnaJ heat shock protein family (Hsp40) member C6 [Source:MGI Symbol;Acc:MGI:1919935]	protein_coding;protein_coding_CDS_not_defined	3.88358	1.95739	3.50043e-24	2.42327e-22	up	yes
ENSMUSG00000028755	Cda	GO:0001882(nucleoside binding);GO:0003824(catalytic activity);GO:0004126(cytidine deaminase activity);GO:0005737(cytoplasm);GO:0005829(cytosol);GO:0006248(CMP catabolic process);GO:0006249(dCMP catabolic process);GO:0008270(zinc ion binding);GO:0009972(cytidine deamination);GO:0016787(hydrolase activity);GO:0019239(deaminase activity);GO:0030308(negative regulation of cell growth);GO:0042802(iden…	00240(Pyrimidine metabolism);00983(Drug metabolism - other enzymes);00983(Drug metabolism - other enzymes)	cytidine deaminase [Source:MGI Symbol;Acc:MGI:1919519]	protein_coding;retained_intron	2.2534	1.17211	3.54291e-24	2.44779e-22	up	yes
ENSMUSG00000028518	Prkaa2	GO:0000166(nucleotide binding);GO:0003682(chromatin binding);GO:0004672(protein kinase activity);GO:0004674(protein serine/threonine kinase activity);GO:0004679(AMP-activated protein kinase activity);GO:0004712(protein serine/threonine/tyrosine kinase activity);GO:0005515(protein binding);GO:0005524(ATP binding);GO:0005634(nucleus);GO:0005654(nucleoplasm);GO:0005737(cytoplasm);GO:0005794(Golgi ap…	04068(FoxO signaling pathway);04140(Autophagy - animal);04150(mTOR signaling pathway);04151(PI3K-Akt signaling pathway);04152(AMPK signaling pathway);04211(Longevity regulating pathway);04213(Longevity regulating pathway - multiple species);04371(Apelin signaling pathway);04530(Tight junction);04710(Circadian rhythm);04714(Thermogenesis);04910(Insulin signaling pathway);04920(Adipocytokine signal…	protein kinase, AMP-activated, alpha 2 catalytic subunit [Source:MGI Symbol;Acc:MGI:1336173]	protein_coding	2.28442	1.19183	3.59816e-24	2.48101e-22	up	yes
ENSMUSG00000026475	Rgs16	GO:0005096(GTPase activator activity);GO:0005515(protein binding);GO:0005737(cytoplasm);GO:0007186(G protein-coupled receptor signaling pathway);GO:0009968(negative regulation of signal transduction);GO:0016020(membrane);GO:0043547(positive regulation of GTPase activity)	NA	regulator of G-protein signaling 16 [Source:MGI Symbol;Acc:MGI:108407]	protein_coding	0.115715	-3.11135	3.76649e-24	2.59192e-22	down	yes
ENSMUSG00000046733	Gprc5a	GO:0004930(G protein-coupled receptor activity);GO:0005730(nucleolus);GO:0005886(plasma membrane);GO:0007165(signal transduction);GO:0007186(G protein-coupled receptor signaling pathway);GO:0016020(membrane);GO:0031982(vesicle);GO:0043231(intracellular membrane-bounded organelle)	NA	G protein-coupled receptor, family C, group 5, member A [Source:MGI Symbol;Acc:MGI:1891250]	protein_coding	0.158935	-2.65349	3.80032e-24	2.61001e-22	down	yes
ENSMUSG00000019978	Epb41l2	GO:0003779(actin binding);GO:0005198(structural molecule activity);GO:0005515(protein binding);GO:0005654(nucleoplasm);GO:0005737(cytoplasm);GO:0005856(cytoskeleton);GO:0005886(plasma membrane);GO:0005938(cell cortex);GO:0007049(cell cycle);GO:0008092(cytoskeletal protein binding);GO:0008180(COP9 signalosome);GO:0008360(regulation of cell shape);GO:0015629(actin cytoskeleton);GO:0016020(membrane)…	NA	erythrocyte membrane protein band 4.1 like 2 [Source:MGI Symbol;Acc:MGI:103009]	protein_coding;retained_intron;protein_coding_CDS_not_defined	0.322015	-1.6348	4.39189e-24	3.00437e-22	down	yes
ENSMUSG00000020381	Mrnip	GO:0003674(molecular_function);GO:0003682(chromatin binding);GO:0005575(cellular_component);GO:0005634(nucleus);GO:0005654(nucleoplasm);GO:0006281(DNA repair);GO:0006974(cellular response to DNA damage stimulus);GO:0007095(mitotic G2 DNA damage checkpoint signaling);GO:0008150(biological_process);GO:0010212(response to ionizing radiation);GO:0030870(Mre11 complex);GO:0045860(positive regulation o…	NA	MRN complex interacting protein [Source:MGI Symbol;Acc:MGI:1915317]	protein_coding;protein_coding_CDS_not_defined;nonsense_mediated_decay	2.62645	1.39311	4.45399e-24	3.04083e-22	up	yes
ENSMUSG00000051262	Nat8f3	GO:0016020(membrane);GO:0016740(transferase activity);GO:0016747(acyltransferase activity, transferring groups other than amino-acyl groups);GO:0016747(acyltransferase activity, transferring groups other than amino-acyl groups)	00480(Glutathione metabolism);00480(Glutathione metabolism)	N-acetyltransferase 8 (GCN5-related) family member 3 [Source:MGI Symbol;Acc:MGI:2136449]	protein_coding;protein_coding_CDS_not_defined	3.97889	1.99237	4.69978e-24	3.18977e-22	up	yes
ENSMUSG00000064368	mt-Nd6	GO:0005739(mitochondrion);GO:0005743(mitochondrial inner membrane);GO:0005747(mitochondrial respiratory chain complex I);GO:0006120(mitochondrial electron transport, NADH to ubiquinone);GO:0008137(NADH dehydrogenase (ubiquinone) activity);GO:0009060(aerobic respiration);GO:0016020(membrane);GO:0016491(oxidoreductase activity);GO:0031966(mitochondrial membrane);GO:0032981(mitochondrial respiratory…	00190(Oxidative phosphorylation);04714(Thermogenesis);04723(Retrograde endocannabinoid signaling);05010(Alzheimer disease);05012(Parkinson disease);05014(Amyotrophic lateral sclerosis);05016(Huntington disease);05020(Prion disease);05022(Pathways of neurodegeneration - multiple diseases);05208(Chemical carcinogenesis - reactive oxygen species);05415(Diabetic cardiomyopathy)	mitochondrially encoded NADH dehydrogenase 6 [Source:MGI Symbol;Acc:MGI:102495]	protein_coding	2.07923	1.05605	4.74659e-24	3.21523e-22	up	yes
ENSMUSG00000004044	Cavin1	GO:0003723(RNA binding);GO:0005515(protein binding);GO:0005634(nucleus);GO:0005737(cytoplasm);GO:0005739(mitochondrion);GO:0005783(endoplasmic reticulum);GO:0005829(cytosol);GO:0005886(plasma membrane);GO:0005901(caveola);GO:0006353(DNA-templated transcription termination);GO:0006361(transcription initiation at RNA polymerase I promoter);GO:0006363(termination of RNA polymerase I transcription);G…	NA	caveolae associated 1 [Source:MGI Symbol;Acc:MGI:1277968]	protein_coding;protein_coding_CDS_not_defined	0.355999	-1.49006	5.95292e-24	4.0245e-22	down	yes
ENSMUSG00000045316	Fahd1	GO:0003824(catalytic activity);GO:0005654(nucleoplasm);GO:0005737(cytoplasm);GO:0005739(mitochondrion);GO:0005743(mitochondrial inner membrane);GO:0005759(mitochondrial matrix);GO:0005829(cytosol);GO:0006090(pyruvate metabolic process);GO:0008948(oxaloacetate decarboxylase activity);GO:0016787(hydrolase activity);GO:0016829(lyase activity);GO:0018773(acetylpyruvate hydrolase activity);GO:0034545(…	00350(Tyrosine metabolism)	fumarylacetoacetate hydrolase domain containing 1 [Source:MGI Symbol;Acc:MGI:1915886]	protein_coding	2.03681	1.02631	6.20957e-24	4.18168e-22	up	yes
ENSMUSG00000060224	Pyroxd2	GO:0005739(mitochondrion);GO:0005759(mitochondrial matrix);GO:0007005(mitochondrion organization);GO:0016491(oxidoreductase activity);GO:0016491(oxidoreductase activity)	NA	pyridine nucleotide-disulphide oxidoreductase domain 2 [Source:MGI Symbol;Acc:MGI:1921830]	protein_coding;retained_intron;nonsense_mediated_decay	2.42494	1.27795	6.24189e-24	4.19528e-22	up	yes
ENSMUSG00000068037	Mas1	GO:0001595(angiotensin receptor activity);GO:0001933(negative regulation of protein phosphorylation);GO:0004930(G protein-coupled receptor activity);GO:0005886(plasma membrane);GO:0007165(signal transduction);GO:0007186(G protein-coupled receptor signaling pathway);GO:0007283(spermatogenesis);GO:0008284(positive regulation of cell population proliferation);GO:0008584(male gonad development);GO:00…	04080(Neuroactive ligand-receptor interaction);04614(Renin-angiotensin system);05171(Coronavirus disease - COVID-19);05171(Coronavirus disease - COVID-19)	MAS1 oncogene [Source:MGI Symbol;Acc:MGI:96918]	protein_coding	7.92303	2.98605	6.37555e-24	4.26854e-22	up	yes
ENSMUSG00000030605	Mfge8	GO:0001525(angiogenesis);GO:0001786(phosphatidylserine binding);GO:0002080(acrosomal membrane);GO:0005178(integrin binding);GO:0005201(extracellular matrix structural constituent);GO:0005576(extracellular region);GO:0005615(extracellular space);GO:0007155(cell adhesion);GO:0007338(single fertilization);GO:0009897(external side of plasma membrane);GO:0016020(membrane);GO:0031410(cytoplasmic vesicl…	04148(Efferocytosis);04148(Efferocytosis)	milk fat globule EGF and factor V/VIII domain containing [Source:MGI Symbol;Acc:MGI:102768]	protein_coding;retained_intron;protein_coding_CDS_not_defined	0.33508	-1.57742	6.63401e-24	4.43301e-22	down	yes
ENSMUSG00000057060	Slc35f3	GO:0003674(molecular_function);GO:0005575(cellular_component);GO:0015888(thiamine transport);GO:0016020(membrane);GO:0016020(membrane)	NA	solute carrier family 35, member F3 [Source:MGI Symbol;Acc:MGI:2444426]	protein_coding	2.14994	1.1043	6.9316e-24	4.62293e-22	up	yes
ENSMUSG00000085069	Prdm16os	GO:0003674(molecular_function);GO:0005575(cellular_component);GO:0008150(biological_process)	NA	Prdm16 opposite strand transcript [Source:MGI Symbol;Acc:MGI:3651882]	lncRNA	2.61678	1.38779	7.38195e-24	4.91383e-22	up	yes
ENSMUSG00000025804	Ccr1	GO:0004435(phosphatidylinositol phospholipase C activity);GO:0004930(G protein-coupled receptor activity);GO:0004950(chemokine receptor activity);GO:0005515(protein binding);GO:0005737(cytoplasm);GO:0005886(plasma membrane);GO:0006816(calcium ion transport);GO:0006874(cellular calcium ion homeostasis);GO:0006887(exocytosis);GO:0006935(chemotaxis);GO:0006954(inflammatory response);GO:0006955(immun…	04060(Cytokine-cytokine receptor interaction);04061(Viral protein interaction with cytokine and cytokine receptor);04062(Chemokine signaling pathway);05163(Human cytomegalovirus infection);05167(Kaposi sarcoma-associated herpesvirus infection)	C-C motif chemokine receptor 1 [Source:MGI Symbol;Acc:MGI:104618]	protein_coding	0.0809954	-3.62602	7.63682e-24	5.07372e-22	down	yes
ENSMUSG00000020086	Macroh2a2	GO:0000122(negative regulation of transcription by RNA polymerase II);GO:0000785(chromatin);GO:0000786(nucleosome);GO:0000976(transcription cis-regulatory region binding);GO:0000977(RNA polymerase II transcription regulatory region sequence-specific DNA binding);GO:0001740(Barr body);GO:0003677(DNA binding);GO:0005634(nucleus);GO:0005654(nucleoplasm);GO:0005694(chromosome);GO:0006325(chromatin or…	03082(ATP-dependent chromatin remodeling);04217(Necroptosis);04613(Neutrophil extracellular trap formation);05034(Alcoholism);05322(Systemic lupus erythematosus)	macroH2A.2 histone [Source:MGI Symbol;Acc:MGI:3037658]	protein_coding	0.46028	-1.11942	8.16451e-24	5.40356e-22	down	yes
ENSMUSG00000020681	Ace	GO:0001666(response to hypoxia);GO:0001822(kidney development);GO:0002003(angiotensin maturation);GO:0002446(neutrophil mediated immunity);GO:0003081(regulation of systemic arterial blood pressure by renin-angiotensin);GO:0003084(positive regulation of systemic arterial blood pressure);GO:0003779(actin binding);GO:0004175(endopeptidase activity);GO:0004180(carboxypeptidase activity);GO:0004222(me…	04614(Renin-angiotensin system);04924(Renin secretion);05142(Chagas disease);05171(Coronavirus disease - COVID-19);05410(Hypertrophic cardiomyopathy);05415(Diabetic cardiomyopathy);05415(Diabetic cardiomyopathy)	angiotensin I converting enzyme [Source:MGI Symbol;Acc:MGI:87874]	protein_coding	3.45259	1.78768	9.49597e-24	6.27278e-22	up	yes
ENSMUSG00000028536	2610528J11Rik	GO:0003674(molecular_function);GO:0005768(endosome);GO:0005769(early endosome);GO:0005886(plasma membrane);GO:0016020(membrane);GO:0055037(recycling endosome);GO:0055037(recycling endosome)	NA	RIKEN cDNA 2610528J11 gene [Source:MGI Symbol;Acc:MGI:1913701]	protein_coding	2.33885	1.2258	1.02933e-23	6.78654e-22	up	yes
ENSMUSG00000036887	C1qa	GO:0001774(microglial cell activation);GO:0002376(immune system process);GO:0005515(protein binding);GO:0005576(extracellular region);GO:0005581(collagen trimer);GO:0005602(complement component C1 complex);GO:0005615(extracellular space);GO:0006958(complement activation, classical pathway);GO:0016322(neuron remodeling);GO:0045087(innate immune response);GO:0045202(synapse);GO:0048143(astrocyte ac…	04148(Efferocytosis);04610(Complement and coagulation cascades);04936(Alcoholic liver disease);05020(Prion disease);05133(Pertussis);05142(Chagas disease);05150(Staphylococcus aureus infection);05171(Coronavirus disease - COVID-19);05322(Systemic lupus erythematosus)	complement component 1, q subcomponent, alpha polypeptide [Source:MGI Symbol;Acc:MGI:88223]	protein_coding	0.104827	-3.25392	1.13608e-23	7.46189e-22	down	yes
ENSMUSG00000029369	Afm	GO:0005576(extracellular region);GO:0005615(extracellular space);GO:0005737(cytoplasm);GO:0008431(vitamin E binding);GO:0015031(protein transport);GO:0050821(protein stabilization);GO:0051180(vitamin transport);GO:0071693(protein transport within extracellular region);GO:0071693(protein transport within extracellular region)	NA	afamin [Source:MGI Symbol;Acc:MGI:2429409]	protein_coding	6.02663	2.59135	1.1516e-23	7.54956e-22	up	yes
ENSMUSG00000032758	Kap	GO:0005576(extracellular region);GO:0005576(extracellular region)	NA	kidney androgen regulated protein [Source:MGI Symbol;Acc:MGI:96653]	protein_coding	12.5177	3.64589	1.16438e-23	7.60452e-22	up	yes
ENSMUSG00000031445	Proz	GO:0004252(serine-type endopeptidase activity);GO:0005509(calcium ion binding);GO:0005576(extracellular region);GO:0005615(extracellular space);GO:0006508(proteolysis);GO:0007596(blood coagulation);GO:0007599(hemostasis);GO:0050878(regulation of body fluid levels);GO:0050878(regulation of body fluid levels)	NA	protein Z, vitamin K-dependent plasma glycoprotein [Source:MGI Symbol;Acc:MGI:1860488]	protein_coding;retained_intron;nonsense_mediated_decay	4.50008	2.16995	1.19587e-23	7.78475e-22	up	yes
ENSMUSG00000078247	Airn	NA	NA	antisense Igf2r RNA [Source:MGI Symbol;Acc:MGI:1353471]	lncRNA	3.12044	1.64175	1.23833e-23	8.04195e-22	up	yes
ENSMUSG00000024063	Lbh	GO:0005634(nucleus);GO:0005737(cytoplasm);GO:0006355(regulation of DNA-templated transcription);GO:0010468(regulation of gene expression);GO:0030879(mammary gland development);GO:0032991(protein-containing complex);GO:0033147(negative regulation of intracellular estrogen receptor signaling pathway);GO:0043408(regulation of MAPK cascade);GO:0045892(negative regulation of DNA-templated transcriptio…	NA	limb-bud and heart [Source:MGI Symbol;Acc:MGI:1925139]	protein_coding;nonsense_mediated_decay	0.26311	-1.92626	1.30631e-23	8.46753e-22	down	yes
ENSMUSG00000064345	mt-Nd2	GO:0005739(mitochondrion);GO:0005743(mitochondrial inner membrane);GO:0005747(mitochondrial respiratory chain complex I);GO:0006120(mitochondrial electron transport, NADH to ubiquinone);GO:0008137(NADH dehydrogenase (ubiquinone) activity);GO:0009060(aerobic respiration);GO:0016020(membrane);GO:0016491(oxidoreductase activity);GO:0019901(protein kinase binding);GO:0032981(mitochondrial respiratory…	00190(Oxidative phosphorylation);04714(Thermogenesis);04723(Retrograde endocannabinoid signaling);05010(Alzheimer disease);05012(Parkinson disease);05014(Amyotrophic lateral sclerosis);05016(Huntington disease);05020(Prion disease);05022(Pathways of neurodegeneration - multiple diseases);05208(Chemical carcinogenesis - reactive oxygen species);05415(Diabetic cardiomyopathy)	mitochondrially encoded NADH dehydrogenase 2 [Source:MGI Symbol;Acc:MGI:102500]	protein_coding	2.82129	1.49635	1.46029e-23	9.44791e-22	up	yes
ENSMUSG00000022443	Myh9	GO:0000146(microfilament motor activity);GO:0000166(nucleotide binding);GO:0000212(meiotic spindle organization);GO:0000902(cell morphogenesis);GO:0001525(angiogenesis);GO:0001701(in utero embryonic development);GO:0001725(stress fiber);GO:0001726(ruffle);GO:0001768(establishment of T cell polarity);GO:0001772(immunological synapse);GO:0001778(plasma membrane repair);GO:0001931(uropod);GO:0001965…	04270(Vascular smooth muscle contraction);04530(Tight junction);04810(Regulation of actin cytoskeleton);04814(Motor proteins);04820(Cytoskeleton in muscle cells);04820(Cytoskeleton in muscle cells)	myosin, heavy polypeptide 9, non-muscle [Source:MGI Symbol;Acc:MGI:107717]	protein_coding;retained_intron;nonsense_mediated_decay;protein_coding_CDS_not_defined	0.332405	-1.58899	1.5926e-23	1.02848e-21	down	yes
ENSMUSG00000097789	Ctxnd1	GO:0016020(membrane);GO:0016020(membrane)	NA	cortexin domain containing 1 [Source:MGI Symbol;Acc:MGI:3780284]	protein_coding;protein_coding_CDS_not_defined	3.34753	1.7431	1.67443e-23	1.07931e-21	up	yes
ENSMUSG00000025871	4833439L19Rik	GO:0003674(molecular_function);GO:0005737(cytoplasm);GO:0008150(biological_process);GO:0016491(oxidoreductase activity);GO:0016491(oxidoreductase activity)	NA	RIKEN cDNA 4833439L19 gene [Source:MGI Symbol;Acc:MGI:1921162]	protein_coding;retained_intron;protein_coding_CDS_not_defined	2.3861	1.25466	1.72583e-23	1.11037e-21	up	yes
ENSMUSG00000021646	Mccc2	GO:0000166(nucleotide binding);GO:0002169(3-methylcrotonyl-CoA carboxylase complex, mitochondrial);GO:0004485(methylcrotonoyl-CoA carboxylase activity);GO:0005524(ATP binding);GO:0005739(mitochondrion);GO:0005759(mitochondrial matrix);GO:0006552(leucine catabolic process);GO:0015936(coenzyme A metabolic process);GO:0016874(ligase activity);GO:1905202(methylcrotonoyl-CoA carboxylase complex);GO:19…	00280(Valine, leucine and isoleucine degradation);00280(Valine, leucine and isoleucine degradation)	methylcrotonoyl-Coenzyme A carboxylase 2 (beta) [Source:MGI Symbol;Acc:MGI:1925288]	protein_coding;retained_intron;nonsense_mediated_decay;protein_coding_CDS_not_defined	2.10039	1.07066	1.85353e-23	1.19032e-21	up	yes
ENSMUSG00000022132	Cldn10	GO:0005198(structural molecule activity);GO:0005515(protein binding);GO:0005737(cytoplasm);GO:0005783(endoplasmic reticulum);GO:0005886(plasma membrane);GO:0005923(bicellular tight junction);GO:0006811(ion transport);GO:0007155(cell adhesion);GO:0016020(membrane);GO:0016338(calcium-independent cell-cell adhesion via plasma membrane cell-adhesion molecules);GO:0042802(identical protein binding);GO…	04514(Cell adhesion molecules);04530(Tight junction);04670(Leukocyte transendothelial migration);05160(Hepatitis C);05160(Hepatitis C)	claudin 10 [Source:MGI Symbol;Acc:MGI:1913101]	protein_coding	2.31105	1.20855	1.89422e-23	1.21195e-21	up	yes
ENSMUSG00000000359	Rem1	GO:0000166(nucleotide binding);GO:0003924(GTPase activity);GO:0005246(calcium channel regulator activity);GO:0005516(calmodulin binding);GO:0005525(GTP binding);GO:0005886(plasma membrane);GO:0014722(regulation of skeletal muscle contraction by calcium ion signaling);GO:0030315(T-tubule);GO:0031674(I band);GO:0044325(transmembrane transporter binding);GO:1901842(negative regulation of high voltag…	NA	rad and gem related GTP binding protein 1 [Source:MGI Symbol;Acc:MGI:1097696]	protein_coding;retained_intron	0.345663	-1.53256	1.90866e-23	1.21669e-21	down	yes
ENSMUSG00000054226	Tprkb	GO:0000408(EKC/KEOPS complex);GO:0002949(tRNA threonylcarbamoyladenosine modification);GO:0005634(nucleus);GO:0005737(cytoplasm);GO:0005829(cytosol);GO:0008033(tRNA processing);GO:0019901(protein kinase binding);GO:0019901(protein kinase binding)	NA	Tp53rk binding protein [Source:MGI Symbol;Acc:MGI:1917036]	retained_intron;protein_coding_CDS_not_defined;protein_coding	2.35491	1.23567	2.09176e-23	1.32852e-21	up	yes
ENSMUSG00000030560	Ctsc	GO:0001913(T cell mediated cytotoxicity);GO:0004197(cysteine-type endopeptidase activity);GO:0004252(serine-type endopeptidase activity);GO:0005615(extracellular space);GO:0005654(nucleoplasm);GO:0005737(cytoplasm);GO:0005764(lysosome);GO:0005813(centrosome);GO:0006508(proteolysis);GO:0006915(apoptotic process);GO:0008233(peptidase activity);GO:0008234(cysteine-type peptidase activity);GO:0008239…	04142(Lysosome);04210(Apoptosis);04210(Apoptosis)	cathepsin C [Source:MGI Symbol;Acc:MGI:109553]	protein_coding;retained_intron	0.210096	-2.25088	2.1269e-23	1.34836e-21	down	yes
ENSMUSG00000037348	Paqr7	GO:0003707(nuclear steroid receptor activity);GO:0005496(steroid binding);GO:0005886(plasma membrane);GO:0008289(lipid binding);GO:0016020(membrane);GO:0030154(cell differentiation);GO:0043401(steroid hormone mediated signaling pathway);GO:0046872(metal ion binding);GO:0048477(oogenesis);GO:0048545(response to steroid hormone);GO:0048545(response to steroid hormone)	05207(Chemical carcinogenesis - receptor activation);05207(Chemical carcinogenesis - receptor activation)	progestin and adipoQ receptor family member VII [Source:MGI Symbol;Acc:MGI:1919154]	protein_coding;protein_coding_CDS_not_defined	2.5953	1.3759	2.2025e-23	1.39374e-21	up	yes
ENSMUSG00000002602	Axl	GO:0000166(nucleotide binding);GO:0001618(virus receptor activity);GO:0001764(neuron migration);GO:0001779(natural killer cell differentiation);GO:0001786(phosphatidylserine binding);GO:0001818(negative regulation of cytokine production);GO:0001961(positive regulation of cytokine-mediated signaling pathway);GO:0001974(blood vessel remodeling);GO:0002376(immune system process);GO:0004672(protein k…	04148(Efferocytosis);04148(Efferocytosis)	AXL receptor tyrosine kinase [Source:MGI Symbol;Acc:MGI:1347244]	protein_coding;retained_intron	0.292564	-1.77318	2.24239e-23	1.41564e-21	down	yes
ENSMUSG00000042190	Cmklr1	GO:0002430(complement receptor mediated signaling pathway);GO:0004875(complement receptor activity);GO:0004930(G protein-coupled receptor activity);GO:0005886(plasma membrane);GO:0006935(chemotaxis);GO:0006954(inflammatory response);GO:0007165(signal transduction);GO:0007186(G protein-coupled receptor signaling pathway);GO:0007200(phospholipase C-activating G protein-coupled receptor signaling pa…	NA	chemerin chemokine-like receptor 1 [Source:MGI Symbol;Acc:MGI:109603]	protein_coding;protein_coding_CDS_not_defined	0.233657	-2.09753	2.24529e-23	1.41564e-21	down	yes
ENSMUSG00000046598	Bdh1	GO:0003824(catalytic activity);GO:0003858(3-hydroxybutyrate dehydrogenase activity);GO:0005543(phospholipid binding);GO:0005739(mitochondrion);GO:0005743(mitochondrial inner membrane);GO:0005759(mitochondrial matrix);GO:0006629(lipid metabolic process);GO:0008152(metabolic process);GO:0008202(steroid metabolic process);GO:0016020(membrane);GO:0016491(oxidoreductase activity);GO:0043231(intracellu…	00650(Butanoate metabolism);00650(Butanoate metabolism)	3-hydroxybutyrate dehydrogenase, type 1 [Source:MGI Symbol;Acc:MGI:1919161]	protein_coding;nonsense_mediated_decay;retained_intron	3.20367	1.67972	2.73415e-23	1.71449e-21	up	yes
ENSMUSG00000042082	Arsb	GO:0003943(N-acetylgalactosamine-4-sulfatase activity);GO:0006914(autophagy);GO:0007584(response to nutrient);GO:0008484(sulfuric ester hydrolase activity);GO:0009268(response to pH);GO:0009986(cell surface);GO:0010632(regulation of epithelial cell migration);GO:0010976(positive regulation of neuron projection development);GO:0016787(hydrolase activity);GO:0043627(response to estrogen);GO:0051597…	00531(Glycosaminoglycan degradation);04142(Lysosome);04142(Lysosome)	arylsulfatase B [Source:MGI Symbol;Acc:MGI:88075]	protein_coding;protein_coding_CDS_not_defined	2.40863	1.26821	2.88467e-23	1.8056e-21	up	yes
ENSMUSG00000040548	Tex2	GO:0003674(molecular_function);GO:0005634(nucleus);GO:0005783(endoplasmic reticulum);GO:0005789(endoplasmic reticulum membrane);GO:0006869(lipid transport);GO:0008150(biological_process);GO:0008289(lipid binding);GO:0016020(membrane);GO:0031965(nuclear membrane);GO:0031965(nuclear membrane)	NA	testis expressed gene 2 [Source:MGI Symbol;Acc:MGI:102465]	protein_coding	2.01673	1.01202	2.97906e-23	1.86132e-21	up	yes
ENSMUSG00000041836	Ptpre	GO:0004721(phosphoprotein phosphatase activity);GO:0004725(protein tyrosine phosphatase activity);GO:0005634(nucleus);GO:0005737(cytoplasm);GO:0005886(plasma membrane);GO:0006470(protein dephosphorylation);GO:0007185(transmembrane receptor protein tyrosine phosphatase signaling pathway);GO:0016020(membrane);GO:0016311(dephosphorylation);GO:0016787(hydrolase activity);GO:0016791(phosphatase activi…	NA	protein tyrosine phosphatase receptor type E [Source:MGI Symbol;Acc:MGI:97813]	protein_coding;protein_coding_CDS_not_defined	0.364495	-1.45603	3.58849e-23	2.22204e-21	down	yes
ENSMUSG00000019810	Fuca2	GO:0004560(alpha-L-fucosidase activity);GO:0005576(extracellular region);GO:0005615(extracellular space);GO:0005764(lysosome);GO:0005975(carbohydrate metabolic process);GO:0006004(fucose metabolic process);GO:0008152(metabolic process);GO:0009617(response to bacterium);GO:0015928(fucosidase activity);GO:0016139(glycoside catabolic process);GO:0016787(hydrolase activity);GO:0016798(hydrolase activ…	00511(Other glycan degradation);04142(Lysosome);04142(Lysosome)	fucosidase, alpha-L- 2, plasma [Source:MGI Symbol;Acc:MGI:1914098]	protein_coding;retained_intron	2.48897	1.31555	3.89163e-23	2.40116e-21	up	yes
ENSMUSG00000024899	Papss2	GO:0000103(sulfate assimilation);GO:0000166(nucleotide binding);GO:0003824(catalytic activity);GO:0004020(adenylylsulfate kinase activity);GO:0004781(sulfate adenylyltransferase (ATP) activity);GO:0005524(ATP binding);GO:0005829(cytosol);GO:0006790(sulfur compound metabolic process);GO:0007596(blood coagulation);GO:0008152(metabolic process);GO:0009152(purine ribonucleotide biosynthetic process);…	00230(Purine metabolism);00450(Selenocompound metabolism);00920(Sulfur metabolism);00920(Sulfur metabolism)	3'-phosphoadenosine 5'-phosphosulfate synthase 2 [Source:MGI Symbol;Acc:MGI:1330223]	protein_coding	3.22572	1.68962	4.06069e-23	2.50101e-21	up	yes
ENSMUSG00000089929	Bcl2a1b	GO:0001836(release of cytochrome c from mitochondria);GO:0005737(cytoplasm);GO:0005741(mitochondrial outer membrane);GO:0006915(apoptotic process);GO:0008053(mitochondrial fusion);GO:0008630(intrinsic apoptotic signaling pathway in response to DNA damage);GO:0015267(channel activity);GO:0042803(protein homodimerization activity);GO:0042981(regulation of apoptotic process);GO:0043065(positive regu…	04064(NF-kappa B signaling pathway);04210(Apoptosis);05202(Transcriptional misregulation in cancer);05221(Acute myeloid leukemia)	B cell leukemia/lymphoma 2 related protein A1b [Source:MGI Symbol;Acc:MGI:1278326]	protein_coding	0.103356	-3.2743	4.14938e-23	2.5511e-21	down	yes
ENSMUSG00000025270	Alas2	GO:0001666(response to hypoxia);GO:0003870(5-aminolevulinate synthase activity);GO:0005739(mitochondrion);GO:0005743(mitochondrial inner membrane);GO:0005759(mitochondrial matrix);GO:0006778(porphyrin-containing compound metabolic process);GO:0006782(protoporphyrinogen IX biosynthetic process);GO:0006783(heme biosynthetic process);GO:0006879(cellular iron ion homeostasis);GO:0009058(biosynthetic …	00260(Glycine, serine and threonine metabolism);00860(Porphyrin metabolism);00860(Porphyrin metabolism)	aminolevulinic acid synthase 2, erythroid [Source:MGI Symbol;Acc:MGI:87990]	protein_coding;retained_intron;protein_coding_CDS_not_defined	12.3234	3.62333	4.1853e-23	2.56861e-21	up	yes
ENSMUSG00000053644	Aldh7a1	GO:0004029(aldehyde dehydrogenase (NAD+) activity);GO:0004043(L-aminoadipate-semialdehyde dehydrogenase activity);GO:0005634(nucleus);GO:0005737(cytoplasm);GO:0005739(mitochondrion);GO:0005829(cytosol);GO:0008802(betaine-aldehyde dehydrogenase activity);GO:0016491(oxidoreductase activity);GO:0016620(oxidoreductase activity, acting on the aldehyde or oxo group of donors, NAD or NADP as acceptor);G…	00010(Glycolysis / Gluconeogenesis);00053(Ascorbate and aldarate metabolism);00071(Fatty acid degradation);00260(Glycine, serine and threonine metabolism);00280(Valine, leucine and isoleucine degradation);00310(Lysine degradation);00330(Arginine and proline metabolism);00340(Histidine metabolism);00380(Tryptophan metabolism);00410(beta-Alanine metabolism);00561(Glycerolipid metabolism);00620(Pyru…	aldehyde dehydrogenase family 7, member A1 [Source:MGI Symbol;Acc:MGI:108186]	protein_coding;retained_intron;protein_coding_CDS_not_defined	2.52799	1.33799	4.24298e-23	2.59731e-21	up	yes
ENSMUSG00000036585	Fgf1	GO:0001525(angiogenesis);GO:0001759(organ induction);GO:0001934(positive regulation of protein phosphorylation);GO:0005104(fibroblast growth factor receptor binding);GO:0005178(integrin binding);GO:0005515(protein binding);GO:0005576(extracellular region);GO:0005615(extracellular space);GO:0005634(nucleus);GO:0005654(nucleoplasm);GO:0005737(cytoplasm);GO:0005829(cytosol);GO:0005938(cell cortex);G…	04010(MAPK signaling pathway);04014(Ras signaling pathway);04015(Rap1 signaling pathway);04020(Calcium signaling pathway);04151(PI3K-Akt signaling pathway);04390(Hippo signaling pathway);04810(Regulation of actin cytoskeleton);05200(Pathways in cancer);05218(Melanoma);05224(Breast cancer);05226(Gastric cancer);05226(Gastric cancer)	fibroblast growth factor 1 [Source:MGI Symbol;Acc:MGI:95515]	protein_coding;nonsense_mediated_decay;retained_intron	2.13848	1.09658	4.24707e-23	2.59731e-21	up	yes
ENSMUSG00000028836	Slc30a2	GO:0005385(zinc ion transmembrane transporter activity);GO:0005515(protein binding);GO:0005737(cytoplasm);GO:0005739(mitochondrion);GO:0005743(mitochondrial inner membrane);GO:0005764(lysosome);GO:0005765(lysosomal membrane);GO:0005768(endosome);GO:0005770(late endosome);GO:0005886(plasma membrane);GO:0006811(ion transport);GO:0006812(cation transport);GO:0006829(zinc ion transport);GO:0006882(ce…	NA	solute carrier family 30 (zinc transporter), member 2 [Source:MGI Symbol;Acc:MGI:106637]	protein_coding	2.24422	1.16622	4.26608e-23	2.60434e-21	up	yes
ENSMUSG00000090817	Hsd3b9	GO:0003854(3-beta-hydroxy-delta5-steroid dehydrogenase activity);GO:0004769(steroid delta-isomerase activity);GO:0005496(steroid binding);GO:0005730(nucleolus);GO:0005737(cytoplasm);GO:0005743(mitochondrial inner membrane);GO:0005758(mitochondrial intermembrane space);GO:0005783(endoplasmic reticulum);GO:0006629(lipid metabolic process);GO:0006694(steroid biosynthetic process);GO:0008207(C21-ster…	00140(Steroid hormone biosynthesis);04913(Ovarian steroidogenesis);04925(Aldosterone synthesis and secretion);04927(Cortisol synthesis and secretion);04934(Cushing syndrome);04934(Cushing syndrome)	hydroxy-delta-5-steroid dehydrogenase, 3 beta- and steroid delta-isomerase 9 [Source:MGI Symbol;Acc:MGI:3782634]	protein_coding	2.871	1.52155	4.28622e-23	2.61203e-21	up	yes
ENSMUSG00000044252	Osbpl1a	GO:0005515(protein binding);GO:0005768(endosome);GO:0005770(late endosome);GO:0005829(cytosol);GO:0005886(plasma membrane);GO:0006869(lipid transport);GO:0008289(lipid binding);GO:0015248(sterol transporter activity);GO:0015485(cholesterol binding);GO:0015918(sterol transport);GO:0043231(intracellular membrane-bounded organelle);GO:0044232(organelle membrane contact site);GO:0097038(perinuclear e…	NA	oxysterol binding protein-like 1A [Source:MGI Symbol;Acc:MGI:1927551]	protein_coding;retained_intron;nonsense_mediated_decay	2.14747	1.10264	4.3555e-23	2.64959e-21	up	yes
ENSMUSG00000031596	Slc7a2	GO:0000064(L-ornithine transmembrane transporter activity);GO:0002537(nitric oxide production involved in inflammatory response);GO:0005886(plasma membrane);GO:0006809(nitric oxide biosynthetic process);GO:0006865(amino acid transport);GO:0015171(amino acid transmembrane transporter activity);GO:0015179(L-amino acid transmembrane transporter activity);GO:0015189(L-lysine transmembrane transporter…	NA	solute carrier family 7 (cationic amino acid transporter, y+ system), member 2 [Source:MGI Symbol;Acc:MGI:99828]	protein_coding	0.127472	-2.97174	4.39156e-23	2.66683e-21	down	yes
ENSMUSG00000058070	Eml1	GO:0000226(microtubule cytoskeleton organization);GO:0002244(hematopoietic progenitor cell differentiation);GO:0005515(protein binding);GO:0005737(cytoplasm);GO:0005829(cytosol);GO:0005856(cytoskeleton);GO:0005874(microtubule);GO:0007052(mitotic spindle organization);GO:0007405(neuroblast proliferation);GO:0007420(brain development);GO:0008017(microtubule binding);GO:0015630(microtubule cytoskele…	NA	echinoderm microtubule associated protein like 1 [Source:MGI Symbol;Acc:MGI:1915769]	protein_coding;protein_coding_CDS_not_defined;retained_intron;nonsense_mediated_decay	0.339414	-1.55888	5.17111e-23	3.12925e-21	down	yes
ENSMUSG00000022742	Cpox	GO:0004109(coproporphyrinogen oxidase activity);GO:0005212(structural constituent of eye lens);GO:0005391(P-type sodium:potassium-exchanging transporter activity);GO:0005737(cytoplasm);GO:0005739(mitochondrion);GO:0005743(mitochondrial inner membrane);GO:0005758(mitochondrial intermembrane space);GO:0005829(cytosol);GO:0006779(porphyrin-containing compound biosynthetic process);GO:0006782(protopo…	00860(Porphyrin metabolism);00860(Porphyrin metabolism)	coproporphyrinogen oxidase [Source:MGI Symbol;Acc:MGI:104841]	protein_coding;retained_intron;protein_coding_CDS_not_defined	2.15481	1.10756	5.35988e-23	3.23782e-21	up	yes
ENSMUSG00000042428	Mgat3	GO:0003830(beta-1,4-mannosylglycoprotein 4-beta-N-acetylglucosaminyltransferase activity);GO:0006487(protein N-linked glycosylation);GO:0008104(protein localization);GO:0016020(membrane);GO:0016740(transferase activity);GO:0030334(regulation of cell migration)	00510(N-Glycan biosynthesis)	mannoside acetylglucosaminyltransferase 3 [Source:MGI Symbol;Acc:MGI:104532]	protein_coding	2.13817	1.09638	5.59266e-23	3.37255e-21	up	yes
ENSMUSG00000035891	Cerk	GO:0000166(nucleotide binding);GO:0000287(magnesium ion binding);GO:0001729(ceramide kinase activity);GO:0005524(ATP binding);GO:0005737(cytoplasm);GO:0005739(mitochondrion);GO:0005886(plasma membrane);GO:0006629(lipid metabolic process);GO:0006672(ceramide metabolic process);GO:0016020(membrane);GO:0016301(kinase activity);GO:0016310(phosphorylation);GO:0016740(transferase activity);GO:0102773(d…	00600(Sphingolipid metabolism);00600(Sphingolipid metabolism)	ceramide kinase [Source:MGI Symbol;Acc:MGI:2386052]	protein_coding;retained_intron	0.412414	-1.27783	5.84255e-23	3.51711e-21	down	yes
ENSMUSG00000031294	D630029K05Rik	NA	NA	RIKEN cDNA D630029K05 gene [Source:MGI Symbol;Acc:MGI:2143561]	lncRNA	13.5264	3.7577	6.092e-23	3.66091e-21	up	yes
ENSMUSG00000025243	Slc6a20b	GO:0005886(plasma membrane);GO:0015293(symporter activity);GO:0016020(membrane);GO:0055085(transmembrane transport);GO:0055085(transmembrane transport)	NA	solute carrier family 6 (neurotransmitter transporter), member 20B [Source:MGI Symbol;Acc:MGI:1336891]	protein_coding;retained_intron;nonsense_mediated_decay;protein_coding_CDS_not_defined	3.24594	1.69864	6.19775e-23	3.718e-21	up	yes
ENSMUSG00000049858	Suox	GO:0005739(mitochondrion);GO:0005758(mitochondrial intermembrane space);GO:0006790(sulfur compound metabolic process);GO:0007584(response to nutrient);GO:0008482(sulfite oxidase activity);GO:0016491(oxidoreductase activity);GO:0020037(heme binding);GO:0030151(molybdenum ion binding);GO:0043546(molybdopterin cofactor binding);GO:0046872(metal ion binding)	00920(Sulfur metabolism)	sulfite oxidase [Source:MGI Symbol;Acc:MGI:2446117]	protein_coding	2.77068	1.47024	7.47809e-23	4.47058e-21	up	yes
ENSMUSG00000063193	Cd300lb	GO:0002376(immune system process);GO:0002446(neutrophil mediated immunity);GO:0005515(protein binding);GO:0005886(plasma membrane);GO:0016020(membrane);GO:0033005(positive regulation of mast cell activation);GO:0042802(identical protein binding);GO:0071222(cellular response to lipopolysaccharide);GO:0071222(cellular response to lipopolysaccharide)	NA	CD300 molecule like family member B [Source:MGI Symbol;Acc:MGI:2685099]	protein_coding;protein_coding_CDS_not_defined	0.118744	-3.07407	7.60133e-23	4.53642e-21	down	yes
ENSMUSG00000064080	Fbln2	GO:0005201(extracellular matrix structural constituent);GO:0005509(calcium ion binding);GO:0005515(protein binding);GO:0005576(extracellular region);GO:0010811(positive regulation of cell-substrate adhesion);GO:0050840(extracellular matrix binding);GO:0062023(collagen-containing extracellular matrix);GO:0062023(collagen-containing extracellular matrix)	04820(Cytoskeleton in muscle cells);04820(Cytoskeleton in muscle cells)	fibulin 2 [Source:MGI Symbol;Acc:MGI:95488]	protein_coding;retained_intron	0.190031	-2.39569	7.92829e-23	4.72341e-21	down	yes
ENSMUSG00000026811	St6galnac6	GO:0000139(Golgi membrane);GO:0001574(ganglioside biosynthetic process);GO:0001665(alpha-N-acetylgalactosaminide alpha-2,6-sialyltransferase activity);GO:0005737(cytoplasm);GO:0005794(Golgi apparatus);GO:0006486(protein glycosylation);GO:0006629(lipid metabolic process);GO:0006677(glycosylceramide metabolic process);GO:0006687(glycosphingolipid metabolic process);GO:0008373(sialyltransferase acti…	00604(Glycosphingolipid biosynthesis - ganglio series);00604(Glycosphingolipid biosynthesis - ganglio series)	ST6 (alpha-N-acetyl-neuraminyl-2,3-beta-galactosyl-1,3)-N-acetylgalactosaminide alpha-2,6-sialyltransferase 6 [Source:MGI Symbol;Acc:MGI:1355316]	protein_coding;retained_intron;nonsense_mediated_decay	0.307225	-1.70263	7.97195e-23	4.74126e-21	down	yes
ENSMUSG00000026442	Nfasc	GO:0002175(protein localization to paranode region of axon);GO:0005515(protein binding);GO:0005886(plasma membrane);GO:0005918(septate junction);GO:0007155(cell adhesion);GO:0007411(axon guidance);GO:0007420(brain development);GO:0016020(membrane);GO:0019226(transmission of nerve impulse);GO:0019904(protein domain specific binding);GO:0030424(axon);GO:0030425(dendrite);GO:0030913(paranodal juncti…	04514(Cell adhesion molecules);04514(Cell adhesion molecules)	neurofascin [Source:MGI Symbol;Acc:MGI:104753]	protein_coding;retained_intron	0.073753	-3.76115	8.05193e-23	4.78061e-21	down	yes
ENSMUSG00000041773	Enc1	GO:0000785(chromatin);GO:0003779(actin binding);GO:0005515(protein binding);GO:0005634(nucleus);GO:0005654(nucleoplasm);GO:0005737(cytoplasm);GO:0005856(cytoskeleton);GO:0010499(proteasomal ubiquitin-independent protein catabolic process);GO:0010976(positive regulation of neuron projection development);GO:0016363(nuclear matrix);GO:0016567(protein ubiquitination);GO:0017148(negative regulation of…	NA	ectodermal-neural cortex 1 [Source:MGI Symbol;Acc:MGI:109610]	protein_coding	0.271042	-1.88341	8.93723e-23	5.27907e-21	down	yes
ENSMUSG00000025856	Pdgfa	GO:0005161(platelet-derived growth factor receptor binding);GO:0005518(collagen binding);GO:0005576(extracellular region);GO:0005615(extracellular space);GO:0007165(signal transduction);GO:0008083(growth factor activity);GO:0008284(positive regulation of cell population proliferation);GO:0009611(response to wounding);GO:0009986(cell surface);GO:0010512(negative regulation of phosphatidylinositol …	04010(MAPK signaling pathway);04014(Ras signaling pathway);04015(Rap1 signaling pathway);04020(Calcium signaling pathway);04072(Phospholipase D signaling pathway);04151(PI3K-Akt signaling pathway);04510(Focal adhesion);04540(Gap junction);04630(JAK-STAT signaling pathway);04810(Regulation of actin cytoskeleton);05200(Pathways in cancer);05202(Transcriptional misregulation in cancer);05206(MicroRN…	platelet derived growth factor, alpha [Source:MGI Symbol;Acc:MGI:97527]	protein_coding;protein_coding_CDS_not_defined	0.406796	-1.29762	9.31445e-23	5.49251e-21	down	yes
ENSMUSG00000078650	G6pc1	GO:0004346(glucose-6-phosphatase activity);GO:0005783(endoplasmic reticulum);GO:0005789(endoplasmic reticulum membrane);GO:0005977(glycogen metabolic process);GO:0005980(glycogen catabolic process);GO:0006094(gluconeogenesis);GO:0006641(triglyceride metabolic process);GO:0008202(steroid metabolic process);GO:0010468(regulation of gene expression);GO:0015760(glucose-6-phosphate transport);GO:00160…	00010(Glycolysis / Gluconeogenesis);00052(Galactose metabolism);00500(Starch and sucrose metabolism);04068(FoxO signaling pathway);04151(PI3K-Akt signaling pathway);04152(AMPK signaling pathway);04910(Insulin signaling pathway);04920(Adipocytokine signaling pathway);04922(Glucagon signaling pathway);04931(Insulin resistance);04973(Carbohydrate digestion and absorption)	glucose-6-phosphatase catalytic subunit 1 [Source:MGI Symbol;Acc:MGI:95607]	protein_coding	3.13193	1.64705	1.09059e-22	6.37661e-21	up	yes
ENSMUSG00000020435	Osbp2	GO:0005829(cytosol);GO:0005886(plasma membrane);GO:0006869(lipid transport);GO:0007286(spermatid development);GO:0008289(lipid binding);GO:0015248(sterol transporter activity);GO:0015485(cholesterol binding);GO:0015918(sterol transport);GO:0016020(membrane);GO:0043231(intracellular membrane-bounded organelle);GO:0097038(perinuclear endoplasmic reticulum);GO:0097440(apical dendrite);GO:0097440(api…	NA	oxysterol binding protein 2 [Source:MGI Symbol;Acc:MGI:1921559]	protein_coding;protein_coding_CDS_not_defined	4.33161	2.1149	1.20589e-22	7.01521e-21	up	yes
ENSMUSG00000116180	Gm49492	NA	NA	predicted gene, 49492 [Source:MGI Symbol;Acc:MGI:6155169]	lncRNA	2.22042	1.15083	1.26014e-22	7.28191e-21	up	yes
ENSMUSG00000089694	Nat8f7	GO:0004402(histone acetyltransferase activity);GO:0004468(lysine N-acetyltransferase activity, acting on acetyl phosphate as donor);GO:0005634(nucleus);GO:0005789(endoplasmic reticulum membrane);GO:0005793(endoplasmic reticulum-Golgi intermediate compartment);GO:0006338(chromatin remodeling);GO:0008080(N-acetyltransferase activity);GO:0010485(H4 histone acetyltransferase activity);GO:0016020(memb…	00480(Glutathione metabolism);00480(Glutathione metabolism)	N-acetyltransferase 8 (GCN5-related) family member 7 [Source:MGI Symbol;Acc:MGI:3782661]	protein_coding	4.6855	2.2282	1.26594e-22	7.30323e-21	up	yes
ENSMUSG00000035637	Grhpr	GO:0005737(cytoplasm);GO:0005829(cytosol);GO:0008465(glycerate dehydrogenase activity);GO:0016491(oxidoreductase activity);GO:0016616(oxidoreductase activity, acting on the CH-OH group of donors, NAD or NADP as acceptor);GO:0016618(hydroxypyruvate reductase activity);GO:0030267(glyoxylate reductase (NADP+) activity);GO:0031406(carboxylic acid binding);GO:0042803(protein homodimerization activity)…	00260(Glycine, serine and threonine metabolism);00620(Pyruvate metabolism);00630(Glyoxylate and dicarboxylate metabolism);00630(Glyoxylate and dicarboxylate metabolism)	glyoxylate reductase/hydroxypyruvate reductase [Source:MGI Symbol;Acc:MGI:1923488]	nonsense_mediated_decay;protein_coding;protein_coding_CDS_not_defined	2.55675	1.35431	1.29331e-22	7.44867e-21	up	yes
ENSMUSG00000104375	Gm6300	NA	NA	predicted gene 6300 [Source:MGI Symbol;Acc:MGI:3648364]	unprocessed_pseudogene	193.653	7.59733	1.43732e-22	8.26437e-21	up	yes
ENSMUSG00000024247	Pkdcc	GO:0000166(nucleotide binding);GO:0001501(skeletal system development);GO:0001503(ossification);GO:0004672(protein kinase activity);GO:0004713(protein tyrosine kinase activity);GO:0004715(non-membrane spanning protein tyrosine kinase activity);GO:0005524(ATP binding);GO:0005576(extracellular region);GO:0005794(Golgi apparatus);GO:0006468(protein phosphorylation);GO:0015031(protein transport);GO:0…	NA	protein kinase domain containing, cytoplasmic [Source:MGI Symbol;Acc:MGI:2147077]	protein_coding;protein_coding_CDS_not_defined	0.303991	-1.7179	1.5167e-22	8.68206e-21	down	yes
ENSMUSG00000020988	L2hgdh	GO:0005739(mitochondrion);GO:0016020(membrane);GO:0016491(oxidoreductase activity);GO:0016614(oxidoreductase activity, acting on CH-OH group of donors);GO:0044281(small molecule metabolic process);GO:0047545(2-hydroxyglutarate dehydrogenase activity);GO:0047545(2-hydroxyglutarate dehydrogenase activity)	00650(Butanoate metabolism);00650(Butanoate metabolism)	L-2-hydroxyglutarate dehydrogenase [Source:MGI Symbol;Acc:MGI:2384968]	protein_coding;nonsense_mediated_decay;retained_intron	3.48729	1.80211	1.51749e-22	8.68206e-21	up	yes
ENSMUSG00000031903	Pla2g15	GO:0004623(phospholipase A2 activity);GO:0005576(extracellular region);GO:0005615(extracellular space);GO:0005654(nucleoplasm);GO:0005739(mitochondrion);GO:0005764(lysosome);GO:0006629(lipid metabolic process);GO:0006631(fatty acid metabolic process);GO:0006650(glycerophospholipid metabolic process);GO:0006651(diacylglycerol biosynthetic process);GO:0006658(phosphatidylserine metabolic process);G…	00564(Glycerophospholipid metabolism);04142(Lysosome);04148(Efferocytosis);04148(Efferocytosis)	phospholipase A2, group XV [Source:MGI Symbol;Acc:MGI:2178076]	protein_coding;protein_coding_CDS_not_defined;retained_intron	0.288686	-1.79243	1.68168e-22	9.58976e-21	down	yes
ENSMUSG00000029570	Lfng	GO:0000139(Golgi membrane);GO:0001541(ovarian follicle development);GO:0001756(somitogenesis);GO:0002315(marginal zone B cell differentiation);GO:0005794(Golgi apparatus);GO:0007386(compartment pattern specification);GO:0007389(pattern specification process);GO:0008593(regulation of Notch signaling pathway);GO:0014807(regulation of somitogenesis);GO:0016020(membrane);GO:0016740(transferase activi…	00514(Other types of O-glycan biosynthesis);04330(Notch signaling pathway);05165(Human papillomavirus infection);05165(Human papillomavirus infection)	LFNG O-fucosylpeptide 3-beta-N-acetylglucosaminyltransferase [Source:MGI Symbol;Acc:MGI:1095413]	protein_coding;protein_coding_CDS_not_defined;retained_intron	0.278334	-1.84511	1.75184e-22	9.9734e-21	down	yes
ENSMUSG00000040249	Lrp1	GO:0005509(calcium ion binding);GO:0005515(protein binding);GO:0005769(early endosome);GO:0006897(endocytosis);GO:0006898(receptor-mediated endocytosis);GO:0006909(phagocytosis);GO:0016020(membrane);GO:0016323(basolateral plasma membrane);GO:0016964(alpha-2 macroglobulin receptor activity);GO:0032050(clathrin heavy chain binding);GO:0034185(apolipoprotein binding);GO:0038024(cargo receptor activi…	04148(Efferocytosis);04979(Cholesterol metabolism);05010(Alzheimer disease);05144(Malaria);05144(Malaria)	low density lipoprotein receptor-related protein 1 [Source:MGI Symbol;Acc:MGI:96828]	protein_coding;retained_intron;nonsense_mediated_decay	0.257212	-1.95897	1.88559e-22	1.06821e-20	down	yes
ENSMUSG00000020651	Slc26a4	GO:0005515(protein binding);GO:0005886(plasma membrane);GO:0006885(regulation of pH);GO:0008271(secondary active sulfate transmembrane transporter activity);GO:0008272(sulfate transport);GO:0008509(anion transmembrane transporter activity);GO:0009887(animal organ morphogenesis);GO:0015106(bicarbonate transmembrane transporter activity);GO:0015108(chloride transmembrane transporter activity);GO:00…	04918(Thyroid hormone synthesis);04918(Thyroid hormone synthesis)	solute carrier family 26, member 4 [Source:MGI Symbol;Acc:MGI:1346029]	protein_coding;protein_coding_CDS_not_defined	4.24823	2.08686	2.07872e-22	1.17187e-20	up	yes
ENSMUSG00000019779	Frk	GO:0000122(negative regulation of transcription by RNA polymerase II);GO:0000166(nucleotide binding);GO:0004672(protein kinase activity);GO:0004713(protein tyrosine kinase activity);GO:0004715(non-membrane spanning protein tyrosine kinase activity);GO:0005102(signaling receptor binding);GO:0005515(protein binding);GO:0005524(ATP binding);GO:0005634(nucleus);GO:0005654(nucleoplasm);GO:0005737(cyto…	NA	fyn-related kinase [Source:MGI Symbol;Acc:MGI:103265]	protein_coding;protein_coding_CDS_not_defined;retained_intron	0.372277	-1.42555	2.18722e-22	1.23103e-20	down	yes
ENSMUSG00000038497	Tmco3	GO:0003674(molecular_function);GO:0006811(ion transport);GO:0006812(cation transport);GO:0008150(biological_process);GO:0015297(antiporter activity);GO:0015386(potassium:proton antiporter activity);GO:0016020(membrane);GO:0055085(transmembrane transport);GO:0071805(potassium ion transmembrane transport);GO:1902600(proton transmembrane transport);GO:1902600(proton transmembrane transport)	NA	transmembrane and coiled-coil domains 3 [Source:MGI Symbol;Acc:MGI:2444946]	protein_coding;retained_intron;protein_coding_CDS_not_defined	2.03734	1.02669	2.20865e-22	1.24108e-20	up	yes
ENSMUSG00000040351	Ankib1	GO:0000151(ubiquitin ligase complex);GO:0000209(protein polyubiquitination);GO:0004842(ubiquitin-protein transferase activity);GO:0005515(protein binding);GO:0005737(cytoplasm);GO:0006511(ubiquitin-dependent protein catabolic process);GO:0008270(zinc ion binding);GO:0016567(protein ubiquitination);GO:0016740(transferase activity);GO:0031624(ubiquitin conjugating enzyme binding);GO:0032436(positiv…	NA	ankyrin repeat and IBR domain containing 1 [Source:MGI Symbol;Acc:MGI:1918047]	protein_coding;retained_intron	2.0327	1.02339	2.29565e-22	1.28579e-20	up	yes
ENSMUSG00000006342	Susd2	GO:0003674(molecular_function);GO:0005615(extracellular space);GO:0005886(plasma membrane);GO:0016020(membrane);GO:0051782(negative regulation of cell division);GO:1902807(negative regulation of cell cycle G1/S phase transition);GO:1902807(negative regulation of cell cycle G1/S phase transition)	NA	sushi domain containing 2 [Source:MGI Symbol;Acc:MGI:1918983]	protein_coding;retained_intron	3.32771	1.73453	2.3327e-22	1.30443e-20	up	yes
ENSMUSG00000049723	Mmp12	GO:0000122(negative regulation of transcription by RNA polymerase II);GO:0001046(core promoter sequence-specific DNA binding);GO:0004222(metalloendopeptidase activity);GO:0005509(calcium ion binding);GO:0005518(collagen binding);GO:0005576(extracellular region);GO:0005615(extracellular space);GO:0005634(nucleus);GO:0005737(cytoplasm);GO:0006508(proteolysis);GO:0006606(protein import into nucleus)…	NA	matrix metallopeptidase 12 [Source:MGI Symbol;Acc:MGI:97005]	protein_coding;retained_intron;nonsense_mediated_decay;protein_coding_CDS_not_defined	0.130748	-2.93514	2.44558e-22	1.36535e-20	down	yes
ENSMUSG00000009687	Fxyd5	GO:0003779(actin binding);GO:0006811(ion transport);GO:0016020(membrane);GO:0017080(sodium channel regulator activity);GO:0034220(ion transmembrane transport);GO:0043269(regulation of ion transport);GO:0045296(cadherin binding);GO:0099106(ion channel regulator activity);GO:0099106(ion channel regulator activity)	NA	FXYD domain-containing ion transport regulator 5 [Source:MGI Symbol;Acc:MGI:1201785]	protein_coding;retained_intron	0.177795	-2.49172	2.51188e-22	1.4001e-20	down	yes
ENSMUSG00000036813	Entpd8	GO:0000166(nucleotide binding);GO:0004050(obsolete apyrase activity);GO:0004382(GDP phosphatase activity);GO:0005524(ATP binding);GO:0005886(plasma membrane);GO:0009124(nucleoside monophosphate biosynthetic process);GO:0009133(nucleoside diphosphate biosynthetic process);GO:0009134(nucleoside diphosphate catabolic process);GO:0016020(membrane);GO:0016462(pyrophosphatase activity);GO:0016787(hydro…	00230(Purine metabolism);00240(Pyrimidine metabolism);05169(Epstein-Barr virus infection);05169(Epstein-Barr virus infection)	ectonucleoside triphosphate diphosphohydrolase 8 [Source:MGI Symbol;Acc:MGI:1919340]	protein_coding;retained_intron;nonsense_mediated_decay	2.51329	1.32958	2.6939e-22	1.49434e-20	up	yes
ENSMUSG00000017950	Hnf4a	GO:0000062(fatty-acyl-CoA binding);GO:0000785(chromatin);GO:0000976(transcription cis-regulatory region binding);GO:0000978(RNA polymerase II cis-regulatory region sequence-specific DNA binding);GO:0000981(DNA-binding transcription factor activity, RNA polymerase II-specific);GO:0000987(cis-regulatory region sequence-specific DNA binding);GO:0001221(transcription coregulator binding);GO:0001222(t…	04152(AMPK signaling pathway);04950(Maturity onset diabetes of the young);04950(Maturity onset diabetes of the young)	hepatic nuclear factor 4, alpha [Source:MGI Symbol;Acc:MGI:109128]	protein_coding	2.24471	1.16653	2.89278e-22	1.59698e-20	up	yes
ENSMUSG00000052305	Hbb-bs	GO:0004601(peroxidase activity);GO:0005344(oxygen carrier activity);GO:0005615(extracellular space);GO:0005833(hemoglobin complex);GO:0015671(oxygen transport);GO:0019825(oxygen binding);GO:0020037(heme binding);GO:0030492(hemoglobin binding);GO:0031720(haptoglobin binding);GO:0031721(hemoglobin alpha binding);GO:0031722(hemoglobin beta binding);GO:0031838(haptoglobin-hemoglobin complex);GO:00427…	05143(African trypanosomiasis);05144(Malaria);05144(Malaria)	hemoglobin, beta adult s chain [Source:MGI Symbol;Acc:MGI:5474852]	protein_coding;retained_intron	19.6091	4.29345	3.0684e-22	1.69123e-20	up	yes
ENSMUSG00000038811	Gngt2	GO:0003924(GTPase activity);GO:0005834(heterotrimeric G-protein complex);GO:0005886(plasma membrane);GO:0007165(signal transduction);GO:0007186(G protein-coupled receptor signaling pathway);GO:0016020(membrane);GO:0031681(G-protein beta-subunit binding);GO:0031681(G-protein beta-subunit binding)	04014(Ras signaling pathway);04062(Chemokine signaling pathway);04151(PI3K-Akt signaling pathway);04371(Apelin signaling pathway);04713(Circadian entrainment);04723(Retrograde endocannabinoid signaling);04724(Glutamatergic synapse);04725(Cholinergic synapse);04726(Serotonergic synapse);04727(GABAergic synapse);04728(Dopaminergic synapse);04926(Relaxin signaling pathway);05032(Morphine addiction);…	guanine nucleotide binding protein (G protein), gamma transducing activity polypeptide 2 [Source:MGI Symbol;Acc:MGI:893584]	protein_coding	0.27952	-1.83898	3.11406e-22	1.71367e-20	down	yes
ENSMUSG00000027690	Slc2a2	GO:0005158(insulin receptor binding);GO:0005353(fructose transmembrane transporter activity);GO:0005354(galactose transmembrane transporter activity);GO:0005355(glucose transmembrane transporter activity);GO:0005737(cytoplasm);GO:0005768(endosome);GO:0005886(plasma membrane);GO:0005903(brush border);GO:0005911(cell-cell junction);GO:0008643(carbohydrate transport);GO:0009758(carbohydrate utilizat…	04911(Insulin secretion);04917(Prolactin signaling pathway);04922(Glucagon signaling pathway);04930(Type II diabetes mellitus);04931(Insulin resistance);04950(Maturity onset diabetes of the young);04973(Carbohydrate digestion and absorption);05230(Central carbon metabolism in cancer);05230(Central carbon metabolism in cancer)	solute carrier family 2 (facilitated glucose transporter), member 2 [Source:MGI Symbol;Acc:MGI:1095438]	protein_coding;retained_intron	2.51515	1.33064	3.19721e-22	1.75108e-20	up	yes
ENSMUSG00000028364	Tnc	GO:0001558(regulation of cell growth);GO:0001968(fibronectin binding);GO:0002009(morphogenesis of an epithelium);GO:0005178(integrin binding);GO:0005201(extracellular matrix structural constituent);GO:0005515(protein binding);GO:0005576(extracellular region);GO:0005604(basement membrane);GO:0005614(interstitial matrix);GO:0005615(extracellular space);GO:0007155(cell adhesion);GO:0007162(negative …	04151(PI3K-Akt signaling pathway);04510(Focal adhesion);04512(ECM-receptor interaction);05165(Human papillomavirus infection);05206(MicroRNAs in cancer);05206(MicroRNAs in cancer)	tenascin C [Source:MGI Symbol;Acc:MGI:101922]	protein_coding	0.171101	-2.54708	3.2023e-22	1.7511e-20	down	yes
ENSMUSG00000003348	Mob3a	GO:0001934(positive regulation of protein phosphorylation);GO:0005634(nucleus);GO:0005737(cytoplasm);GO:0007165(signal transduction);GO:0030295(protein kinase activator activity);GO:0046872(metal ion binding);GO:0046872(metal ion binding)	NA	MOB kinase activator 3A [Source:MGI Symbol;Acc:MGI:3050117]	protein_coding;protein_coding_CDS_not_defined	0.315783	-1.66299	3.35411e-22	1.83122e-20	down	yes
ENSMUSG00000023046	Igfbp6	GO:0001968(fibronectin binding);GO:0005201(extracellular matrix structural constituent);GO:0005520(insulin-like growth factor binding);GO:0005576(extracellular region);GO:0005615(extracellular space);GO:0016477(cell migration);GO:0019838(growth factor binding);GO:0031994(insulin-like growth factor I binding);GO:0031995(insulin-like growth factor II binding);GO:0032874(positive regulation of stres…	NA	insulin-like growth factor binding protein 6 [Source:MGI Symbol;Acc:MGI:96441]	protein_coding	0.192868	-2.37432	3.79719e-22	2.0666e-20	down	yes
ENSMUSG00000025189	Cnnm1	GO:0005886(plasma membrane);GO:0006811(ion transport);GO:0010960(magnesium ion homeostasis);GO:0016020(membrane);GO:0022857(transmembrane transporter activity);GO:0030425(dendrite);GO:0043025(neuronal cell body);GO:0055085(transmembrane transport);GO:0055085(transmembrane transport)	NA	cyclin M1 [Source:MGI Symbol;Acc:MGI:1891366]	protein_coding;protein_coding_CDS_not_defined;retained_intron	2.29991	1.20158	4.43232e-22	2.39719e-20	up	yes
ENSMUSG00000065947	mt-Nd4l	GO:0005739(mitochondrion);GO:0005743(mitochondrial inner membrane);GO:0005747(mitochondrial respiratory chain complex I);GO:0008137(NADH dehydrogenase (ubiquinone) activity);GO:0009060(aerobic respiration);GO:0016020(membrane);GO:0016491(oxidoreductase activity);GO:0016651(oxidoreductase activity, acting on NAD(P)H);GO:0042773(ATP synthesis coupled electron transport);GO:0042776(proton motive for…	00190(Oxidative phosphorylation);04714(Thermogenesis);04723(Retrograde endocannabinoid signaling);05010(Alzheimer disease);05012(Parkinson disease);05014(Amyotrophic lateral sclerosis);05016(Huntington disease);05020(Prion disease);05022(Pathways of neurodegeneration - multiple diseases);05208(Chemical carcinogenesis - reactive oxygen species);05415(Diabetic cardiomyopathy)	mitochondrially encoded NADH dehydrogenase 4L [Source:MGI Symbol;Acc:MGI:102497]	protein_coding	3.3359	1.73808	5.2373e-22	2.80625e-20	up	yes
ENSMUSG00000079494	Nat8f5	GO:0001702(gastrulation with mouth forming second);GO:0004468(lysine N-acetyltransferase activity, acting on acetyl phosphate as donor);GO:0005783(endoplasmic reticulum);GO:0005789(endoplasmic reticulum membrane);GO:0005793(endoplasmic reticulum-Golgi intermediate compartment);GO:0005794(Golgi apparatus);GO:0007162(negative regulation of cell adhesion);GO:0007368(determination of left/right symme…	00480(Glutathione metabolism)	N-acetyltransferase 8 (GCN5-related) family member 5 [Source:MGI Symbol;Acc:MGI:1916299]	protein_coding	3.29288	1.71935	5.90146e-22	3.15236e-20	up	yes
ENSMUSG00000031938	4931406C07Rik	GO:0005634(nucleus);GO:0005654(nucleoplasm);GO:0008270(zinc ion binding);GO:0016604(nuclear body);GO:0016787(hydrolase activity);GO:0016788(hydrolase activity, acting on ester bonds);GO:0046872(metal ion binding);GO:0046872(metal ion binding)	NA	RIKEN cDNA 4931406C07 gene [Source:MGI Symbol;Acc:MGI:1918234]	protein_coding;retained_intron	3.04095	1.60452	5.98705e-22	3.19315e-20	up	yes
ENSMUSG00000036083	Slc17a3	GO:0005436(sodium:phosphate symporter activity);GO:0005737(cytoplasm);GO:0005789(endoplasmic reticulum membrane);GO:0005886(plasma membrane);GO:0006814(sodium ion transport);GO:0006817(phosphate ion transport);GO:0006820(anion transport);GO:0008308(voltage-gated anion channel activity);GO:0008514(organic anion transmembrane transporter activity);GO:0015143(urate transmembrane transporter activity…	NA	solute carrier family 17 (sodium phosphate), member 3 [Source:MGI Symbol;Acc:MGI:2389216]	protein_coding;retained_intron	4.19664	2.06924	6.17913e-22	3.28548e-20	up	yes
ENSMUSG00000079261	Gm15217	NA	NA	predicted gene 15217 [Source:MGI Symbol;Acc:MGI:3705233]	lncRNA	2.1648	1.11424	6.50839e-22	3.44467e-20	up	yes
ENSMUSG00000028362	Tnfsf8	GO:0005125(cytokine activity);GO:0005164(tumor necrosis factor receptor binding);GO:0005515(protein binding);GO:0005615(extracellular space);GO:0006955(immune response);GO:0007165(signal transduction);GO:0016020(membrane);GO:0043374(CD8-positive, alpha-beta T cell differentiation);GO:0045944(positive regulation of transcription by RNA polymerase II);GO:0050830(defense response to Gram-positive ba…	04060(Cytokine-cytokine receptor interaction)	tumor necrosis factor (ligand) superfamily, member 8 [Source:MGI Symbol;Acc:MGI:88328]	protein_coding	0.123049	-3.02269	6.66525e-22	3.5223e-20	down	yes
ENSMUSG00000030786	Itgam	GO:0002931(response to ischemia);GO:0005615(extracellular space);GO:0005886(plasma membrane);GO:0007155(cell adhesion);GO:0007229(integrin-mediated signaling pathway);GO:0008305(integrin complex);GO:0009612(response to mechanical stimulus);GO:0009986(cell surface);GO:0010668(ectodermal cell differentiation);GO:0016020(membrane);GO:0031072(heat shock protein binding);GO:0032355(response to estradi…	04015(Rap1 signaling pathway);04145(Phagosome);04514(Cell adhesion molecules);04610(Complement and coagulation cascades);04613(Neutrophil extracellular trap formation);04640(Hematopoietic cell lineage);04670(Leukocyte transendothelial migration);04810(Regulation of actin cytoskeleton);05133(Pertussis);05134(Legionellosis);05140(Leishmaniasis);05146(Amoebiasis);05150(Staphylococcus aureus infectio…	integrin alpha M [Source:MGI Symbol;Acc:MGI:96607]	protein_coding;protein_coding_CDS_not_defined;nonsense_mediated_decay	0.107242	-3.22106	6.76219e-22	3.56809e-20	down	yes
ENSMUSG00000038009	Dnajc22	GO:0016020(membrane);GO:0016020(membrane)	NA	DnaJ heat shock protein family (Hsp40) member C22 [Source:MGI Symbol;Acc:MGI:1920028]	protein_coding;protein_coding_CDS_not_defined	2.00769	1.00554	6.80379e-22	3.58457e-20	up	yes
ENSMUSG00000017466	Timp2	GO:0002020(protease binding);GO:0004857(enzyme inhibitor activity);GO:0005515(protein binding);GO:0008191(metalloendopeptidase inhibitor activity);GO:0008270(zinc ion binding);GO:0030414(peptidase inhibitor activity);GO:0046872(metal ion binding);GO:0140678(molecular function inhibitor activity);GO:0140678(molecular function inhibitor activity)	NA	tissue inhibitor of metalloproteinase 2 [Source:MGI Symbol;Acc:MGI:98753]	protein_coding	0.275933	-1.85761	8.52241e-22	4.46285e-20	down	yes
ENSMUSG00000028194	Ddah1	GO:0000052(citrulline metabolic process);GO:0003073(regulation of systemic arterial blood pressure);GO:0005739(mitochondrion);GO:0006525(arginine metabolic process);GO:0006527(arginine catabolic process);GO:0006809(nitric oxide biosynthetic process);GO:0008270(zinc ion binding);GO:0008285(negative regulation of cell population proliferation);GO:0016403(dimethylargininase activity);GO:0016597(amin…	NA	dimethylarginine dimethylaminohydrolase 1 [Source:MGI Symbol;Acc:MGI:1916469]	protein_coding;protein_coding_CDS_not_defined	2.03099	1.02218	8.56094e-22	4.47626e-20	up	yes
ENSMUSG00000036896	C1qc	GO:0002376(immune system process);GO:0005515(protein binding);GO:0005576(extracellular region);GO:0005581(collagen trimer);GO:0005602(complement component C1 complex);GO:0005615(extracellular space);GO:0006958(complement activation, classical pathway);GO:0030853(negative regulation of granulocyte differentiation);GO:0045087(innate immune response);GO:0045202(synapse);GO:0045650(negative regulatio…	04148(Efferocytosis);04610(Complement and coagulation cascades);04936(Alcoholic liver disease);05020(Prion disease);05133(Pertussis);05142(Chagas disease);05150(Staphylococcus aureus infection);05171(Coronavirus disease - COVID-19);05322(Systemic lupus erythematosus);05322(Systemic lupus erythematosus)	complement component 1, q subcomponent, C chain [Source:MGI Symbol;Acc:MGI:88225]	protein_coding;protein_coding_CDS_not_defined	0.105815	-3.24039	8.57821e-22	4.47852e-20	down	yes
ENSMUSG00000008226	Scrn3	GO:0003674(molecular_function);GO:0006508(proteolysis);GO:0016805(dipeptidase activity);GO:0070004(cysteine-type exopeptidase activity);GO:0070004(cysteine-type exopeptidase activity)	NA	secernin 3 [Source:MGI Symbol;Acc:MGI:1921866]	protein_coding;protein_coding_CDS_not_defined	2.108	1.07587	9.03218e-22	4.70843e-20	up	yes
ENSMUSG00000031885	Cbfb	GO:0000122(negative regulation of transcription by RNA polymerase II);GO:0000209(protein polyubiquitination);GO:0001503(ossification);GO:0001649(osteoblast differentiation);GO:0003677(DNA binding);GO:0003713(transcription coactivator activity);GO:0005515(protein binding);GO:0005634(nucleus);GO:0005654(nucleoplasm);GO:0006357(regulation of transcription by RNA polymerase II);GO:0016513(core-bindin…	NA	core binding factor beta [Source:MGI Symbol;Acc:MGI:99851]	protein_coding;protein_coding_CDS_not_defined;retained_intron	0.480745	-1.05666	9.08572e-22	4.72212e-20	down	yes
ENSMUSG00000001323	Srr	GO:0000166(nucleotide binding);GO:0000287(magnesium ion binding);GO:0003824(catalytic activity);GO:0003941(L-serine ammonia-lyase activity);GO:0005509(calcium ion binding);GO:0005515(protein binding);GO:0005524(ATP binding);GO:0005737(cytoplasm);GO:0006520(cellular amino acid metabolic process);GO:0006563(L-serine metabolic process);GO:0008152(metabolic process);GO:0008721(D-serine ammonia-lyase …	00260(Glycine, serine and threonine metabolism);00470(D-Amino acid metabolism);00470(D-Amino acid metabolism)	serine racemase [Source:MGI Symbol;Acc:MGI:1351636]	protein_coding;retained_intron;protein_coding_CDS_not_defined	2.0972	1.06847	9.1152e-22	4.73034e-20	up	yes
ENSMUSG00000068196	Col8a1	GO:0001525(angiogenesis);GO:0001935(endothelial cell proliferation);GO:0005515(protein binding);GO:0005576(extracellular region);GO:0005581(collagen trimer);GO:0005604(basement membrane);GO:0005615(extracellular space);GO:0007155(cell adhesion);GO:0010811(positive regulation of cell-substrate adhesion);GO:0030020(extracellular matrix structural constituent conferring tensile strength);GO:0030198(…	04974(Protein digestion and absorption);04974(Protein digestion and absorption)	collagen, type VIII, alpha 1 [Source:MGI Symbol;Acc:MGI:88463]	protein_coding;retained_intron	0.186326	-2.4241	9.64897e-22	4.99984e-20	down	yes
ENSMUSG00000027246	Ell3	GO:0000987(cis-regulatory region sequence-specific DNA binding);GO:0005515(protein binding);GO:0005634(nucleus);GO:0005654(nucleoplasm);GO:0005694(chromosome);GO:0005730(nucleolus);GO:0005829(cytosol);GO:0006354(DNA-templated transcription elongation);GO:0006366(transcription by RNA polymerase II);GO:0006368(transcription elongation by RNA polymerase II promoter);GO:0008023(transcription elongati…	03250(Viral life cycle - HIV-1);03250(Viral life cycle - HIV-1)	elongation factor RNA polymerase II-like 3 [Source:MGI Symbol;Acc:MGI:2673679]	protein_coding;retained_intron	2.45937	1.29829	9.99822e-22	5.17307e-20	up	yes
ENSMUSG00000037709	Fam13a	GO:0003674(molecular_function);GO:0005575(cellular_component);GO:0008150(biological_process);GO:0008150(biological_process)	NA	family with sequence similarity 13, member A [Source:MGI Symbol;Acc:MGI:1889842]	protein_coding;retained_intron;protein_coding_CDS_not_defined	2.56555	1.35927	1.02679e-21	5.29675e-20	up	yes
ENSMUSG00000018659	Pnpo	GO:0004733(pyridoxamine-phosphate oxidase activity);GO:0005829(cytosol);GO:0006725(cellular aromatic compound metabolic process);GO:0008615(pyridoxine biosynthetic process);GO:0010181(FMN binding);GO:0016491(oxidoreductase activity);GO:0016638(oxidoreductase activity, acting on the CH-NH2 group of donors);GO:0030170(pyridoxal phosphate binding);GO:0042803(protein homodimerization activity);GO:004…	00750(Vitamin B6 metabolism);00750(Vitamin B6 metabolism)	pyridoxine 5'-phosphate oxidase [Source:MGI Symbol;Acc:MGI:2144151]	protein_coding_CDS_not_defined;protein_coding	2.05724	1.04071	1.05793e-21	5.44385e-20	up	yes
ENSMUSG00000038843	Gcnt1	GO:0000139(Golgi membrane);GO:0000166(nucleotide binding);GO:0003829(beta-1,3-galactosyl-O-glycosyl-glycoprotein beta-1,6-N-acetylglucosaminyltransferase activity);GO:0005615(extracellular space);GO:0005794(Golgi apparatus);GO:0005802(trans-Golgi network);GO:0006486(protein glycosylation);GO:0009101(glycoprotein biosynthetic process);GO:0016020(membrane);GO:0016268(O-glycan processing, core 2);GO…	00512(Mucin type O-glycan biosynthesis);00512(Mucin type O-glycan biosynthesis)	glucosaminyl (N-acetyl) transferase 1, core 2 [Source:MGI Symbol;Acc:MGI:95676]	protein_coding;retained_intron	3.44698	1.78533	1.08683e-21	5.58155e-20	up	yes
ENSMUSG00000047496	Rnf152	GO:0000209(protein polyubiquitination);GO:0004842(ubiquitin-protein transferase activity);GO:0005515(protein binding);GO:0005764(lysosome);GO:0005765(lysosomal membrane);GO:0006513(protein monoubiquitination);GO:0006915(apoptotic process);GO:0010508(positive regulation of autophagy);GO:0016020(membrane);GO:0016567(protein ubiquitination);GO:0016740(transferase activity);GO:0031090(organelle membr…	04150(mTOR signaling pathway);04150(mTOR signaling pathway)	ring finger protein 152 [Source:MGI Symbol;Acc:MGI:2443787]	protein_coding	2.69233	1.42886	1.09819e-21	5.62444e-20	up	yes
ENSMUSG00000010066	Cacna2d2	GO:0005245(voltage-gated calcium channel activity);GO:0005262(calcium channel activity);GO:0005886(plasma membrane);GO:0005891(voltage-gated calcium channel complex);GO:0006811(ion transport);GO:0006816(calcium ion transport);GO:0007528(neuromuscular junction development);GO:0016020(membrane);GO:0034220(ion transmembrane transport);GO:0034702(ion channel complex);GO:0035265(organ growth);GO:00400…	04010(MAPK signaling pathway);04260(Cardiac muscle contraction);04261(Adrenergic signaling in cardiomyocytes);04921(Oxytocin signaling pathway);05410(Hypertrophic cardiomyopathy);05412(Arrhythmogenic right ventricular cardiomyopathy);05414(Dilated cardiomyopathy);05414(Dilated cardiomyopathy)	calcium channel, voltage-dependent, alpha 2/delta subunit 2 [Source:MGI Symbol;Acc:MGI:1929813]	retained_intron;protein_coding	4.63486	2.21252	1.09843e-21	5.62444e-20	up	yes
ENSMUSG00000003949	Hlf	GO:0000978(RNA polymerase II cis-regulatory region sequence-specific DNA binding);GO:0000981(DNA-binding transcription factor activity, RNA polymerase II-specific);GO:0001228(DNA-binding transcription activator activity, RNA polymerase II-specific);GO:0003677(DNA binding);GO:0003700(DNA-binding transcription factor activity);GO:0005634(nucleus);GO:0005654(nucleoplasm);GO:0006355(regulation of DNA…	NA	hepatic leukemia factor [Source:MGI Symbol;Acc:MGI:96108]	protein_coding_CDS_not_defined;protein_coding	3.45293	1.78782	1.17107e-21	5.95885e-20	up	yes
ENSMUSG00000028773	Fabp3	GO:0005324(long-chain fatty acid transporter activity);GO:0005504(fatty acid binding);GO:0005615(extracellular space);GO:0005634(nucleus);GO:0005737(cytoplasm);GO:0005829(cytosol);GO:0008092(cytoskeletal protein binding);GO:0008289(lipid binding);GO:0015909(long-chain fatty acid transport);GO:0016528(sarcoplasm);GO:0032365(intracellular lipid transport);GO:0036041(long-chain fatty acid binding);G…	03320(PPAR signaling pathway)	fatty acid binding protein 3, muscle and heart [Source:MGI Symbol;Acc:MGI:95476]	protein_coding	2.06773	1.04805	1.17235e-21	5.95885e-20	up	yes
ENSMUSG00000046731	Kctd11	GO:0005515(protein binding);GO:0005737(cytoplasm);GO:0007049(cell cycle);GO:0007224(smoothened signaling pathway);GO:0007399(nervous system development);GO:0007405(neuroblast proliferation);GO:0007406(negative regulation of neuroblast proliferation);GO:0014016(neuroblast differentiation);GO:0016567(protein ubiquitination);GO:0016740(transferase activity);GO:0030182(neuron differentiation);GO:0042…	NA	potassium channel tetramerisation domain containing 11 [Source:MGI Symbol;Acc:MGI:2448712]	protein_coding	0.318401	-1.65108	1.18741e-21	6.02653e-20	down	yes
ENSMUSG00000040945	Rcc2	GO:0000775(chromosome, centromeric region);GO:0005085(guanyl-nucleotide exchange factor activity);GO:0005634(nucleus);GO:0005694(chromosome);GO:0005730(nucleolus);GO:0005737(cytoplasm);GO:0005819(spindle);GO:0005856(cytoskeleton);GO:0005874(microtubule);GO:0005886(plasma membrane);GO:0007049(cell cycle);GO:0007229(integrin-mediated signaling pathway);GO:0008017(microtubule binding);GO:0010762(reg…	NA	regulator of chromosome condensation 2 [Source:MGI Symbol;Acc:MGI:1919784]	protein_coding;protein_coding_CDS_not_defined	0.346095	-1.53076	1.25532e-21	6.3619e-20	down	yes
ENSMUSG00000067736	Gm10222	NA	NA	predicted gene 10222 [Source:MGI Symbol;Acc:MGI:3642643]	unprocessed_pseudogene	3.27416	1.71112	1.31288e-21	6.64386e-20	up	yes
ENSMUSG00000026479	Lamc2	GO:0005576(extracellular region);GO:0005604(basement membrane);GO:0005607(laminin-2 complex);GO:0005615(extracellular space);GO:0005938(cell cortex);GO:0008284(positive regulation of cell population proliferation);GO:0030335(positive regulation of cell migration);GO:0048471(perinuclear region of cytoplasm);GO:0048471(perinuclear region of cytoplasm)	04151(PI3K-Akt signaling pathway);04510(Focal adhesion);04512(ECM-receptor interaction);05145(Toxoplasmosis);05146(Amoebiasis);05165(Human papillomavirus infection);05200(Pathways in cancer);05222(Small cell lung cancer);05222(Small cell lung cancer)	laminin, gamma 2 [Source:MGI Symbol;Acc:MGI:99913]	protein_coding;retained_intron	0.267771	-1.90093	1.35866e-21	6.8655e-20	down	yes
ENSMUSG00000087616	Gm14257	GO:0003674(molecular_function);GO:0005575(cellular_component);GO:0008150(biological_process)	NA	predicted gene 14257 [Source:MGI Symbol;Acc:MGI:3652145]	lncRNA	6.36339	2.6698	1.41932e-21	7.15115e-20	up	yes
ENSMUSG00000022425	Enpp2	GO:0001953(negative regulation of cell-matrix adhesion);GO:0003676(nucleic acid binding);GO:0004528(phosphodiesterase I activity);GO:0004551(dinucleotide phosphatase activity);GO:0004622(lysophospholipase activity);GO:0005044(scavenger receptor activity);GO:0005509(calcium ion binding);GO:0005576(extracellular region);GO:0005615(extracellular space);GO:0005886(plasma membrane);GO:0006629(lipid me…	00565(Ether lipid metabolism);00565(Ether lipid metabolism)	ectonucleotide pyrophosphatase/phosphodiesterase 2 [Source:MGI Symbol;Acc:MGI:1321390]	protein_coding;retained_intron;protein_coding_CDS_not_defined	2.76577	1.46768	1.45491e-21	7.3198e-20	up	yes
ENSMUSG00000040966	Slc22a2	GO:0005275(amine transmembrane transporter activity);GO:0005277(acetylcholine transmembrane transporter activity);GO:0005326(neurotransmitter transmembrane transporter activity);GO:0005496(steroid binding);GO:0005886(plasma membrane);GO:0006811(ion transport);GO:0006812(cation transport);GO:0006836(neurotransmitter transport);GO:0006837(serotonin transport);GO:0008504(monoamine transmembrane tran…	05231(Choline metabolism in cancer);05231(Choline metabolism in cancer)	solute carrier family 22 (organic cation transporter), member 2 [Source:MGI Symbol;Acc:MGI:1335072]	protein_coding	3.43906	1.78202	1.51378e-21	7.60495e-20	up	yes
ENSMUSG00000020566	Atp6v1c2	GO:0000221(vacuolar proton-transporting V-type ATPase, V1 domain);GO:0006811(ion transport);GO:0015078(proton transmembrane transporter activity);GO:0030177(positive regulation of Wnt signaling pathway);GO:0033180(proton-transporting V-type ATPase, V1 domain);GO:0042802(identical protein binding);GO:0046961(proton-transporting ATPase activity, rotational mechanism);GO:1902600(proton transmembrane…	00190(Oxidative phosphorylation);04145(Phagosome);04150(mTOR signaling pathway);04721(Synaptic vesicle cycle);04966(Collecting duct acid secretion);05165(Human papillomavirus infection);05323(Rheumatoid arthritis);05323(Rheumatoid arthritis)	ATPase, H+ transporting, lysosomal V1 subunit C2 [Source:MGI Symbol;Acc:MGI:1916025]	protein_coding;nonsense_mediated_decay	3.53147	1.82027	1.55735e-21	7.81246e-20	up	yes
ENSMUSG00000038400	Pmepa1	GO:0000139(Golgi membrane);GO:0005768(endosome);GO:0009968(negative regulation of signal transduction);GO:0010008(endosome membrane);GO:0016020(membrane);GO:0030512(negative regulation of transforming growth factor beta receptor signaling pathway);GO:0031901(early endosome membrane);GO:0043231(intracellular membrane-bounded organelle);GO:0060392(negative regulation of SMAD protein signal transduc…	NA	prostate transmembrane protein, androgen induced 1 [Source:MGI Symbol;Acc:MGI:1929600]	protein_coding;retained_intron	0.22172	-2.17319	1.65049e-21	8.26773e-20	down	yes
ENSMUSG00000085772	D630024D03Rik	GO:0003674(molecular_function);GO:0005575(cellular_component);GO:0008150(biological_process);GO:0008150(biological_process)	NA	RIKEN cDNA D630024D03 gene [Source:MGI Symbol;Acc:MGI:3041224]	lncRNA	5.8524	2.54903	1.69253e-21	8.46609e-20	up	yes
ENSMUSG00000005125	Ndrg1	GO:0005634(nucleus);GO:0005737(cytoplasm);GO:0005813(centrosome);GO:0005829(cytosol);GO:0005856(cytoskeleton);GO:0005874(microtubule);GO:0005886(plasma membrane);GO:0005912(adherens junction);GO:0007165(signal transduction);GO:0008017(microtubule binding);GO:0008285(negative regulation of cell population proliferation);GO:0015630(microtubule cytoskeleton);GO:0016020(membrane);GO:0030330(DNA damag…	NA	N-myc downstream regulated gene 1 [Source:MGI Symbol;Acc:MGI:1341799]	protein_coding;nonsense_mediated_decay;retained_intron	2.10754	1.07556	1.72071e-21	8.59462e-20	up	yes
ENSMUSG00000040659	Efhd2	GO:0005509(calcium ion binding);GO:0046872(metal ion binding)	NA	EF hand domain containing 2 [Source:MGI Symbol;Acc:MGI:106504]	protein_coding	0.279832	-1.83737	1.77334e-21	8.84472e-20	down	yes
ENSMUSG00000026074	Map4k4	GO:0000166(nucleotide binding);GO:0004672(protein kinase activity);GO:0004674(protein serine/threonine kinase activity);GO:0005524(ATP binding);GO:0006468(protein phosphorylation);GO:0010977(negative regulation of neuron projection development);GO:0016740(transferase activity);GO:0061179(negative regulation of insulin secretion involved in cellular response to glucose stimulus);GO:0070571(negativ…	04010(MAPK signaling pathway);04010(MAPK signaling pathway)	mitogen-activated protein kinase kinase kinase kinase 4 [Source:MGI Symbol;Acc:MGI:1349394]	protein_coding;retained_intron	0.378635	-1.40112	1.94856e-21	9.66294e-20	down	yes
ENSMUSG00000035372	1810055G02Rik	GO:0003674(molecular_function);GO:0005654(nucleoplasm);GO:0005794(Golgi apparatus);GO:0005886(plasma membrane);GO:0008150(biological_process);GO:0016020(membrane);GO:0043231(intracellular membrane-bounded organelle);GO:0043231(intracellular membrane-bounded organelle)	NA	RIKEN cDNA 1810055G02 gene [Source:MGI Symbol;Acc:MGI:1919306]	protein_coding	0.346719	-1.52816	1.97104e-21	9.74653e-20	down	yes
ENSMUSG00000037254	Itih2	GO:0004867(serine-type endopeptidase inhibitor activity);GO:0005540(hyaluronic acid binding);GO:0005576(extracellular region);GO:0030212(hyaluronan metabolic process);GO:0030414(peptidase inhibitor activity);GO:0062023(collagen-containing extracellular matrix)	NA	inter-alpha trypsin inhibitor, heavy chain 2 [Source:MGI Symbol;Acc:MGI:96619]	protein_coding	7.65603	2.9366	2.02541e-21	9.98682e-20	up	yes
ENSMUSG00000064350	mt-Ty	GO:0005739(mitochondrion);GO:0006414(translational elongation);GO:0030533(triplet codon-amino acid adaptor activity)	NA	mitochondrially encoded tRNA tyrosine [Source:MGI Symbol;Acc:MGI:102470]	Mt_tRNA	4.20273	2.07133	2.06554e-21	1.01558e-19	up	yes
ENSMUSG00000015806	Qdpr	GO:0004155(6,7-dihydropteridine reductase activity);GO:0005737(cytoplasm);GO:0005739(mitochondrion);GO:0006559(L-phenylalanine catabolic process);GO:0006729(tetrahydrobiopterin biosynthetic process);GO:0016491(oxidoreductase activity);GO:0042802(identical protein binding);GO:0070402(NADPH binding);GO:0070404(NADH binding);GO:0070404(NADH binding)	00790(Folate biosynthesis);00790(Folate biosynthesis)	quinoid dihydropteridine reductase [Source:MGI Symbol;Acc:MGI:97836]	protein_coding;protein_coding_CDS_not_defined;retained_intron	2.12739	1.08909	2.19162e-21	1.07604e-19	up	yes
ENSMUSG00000025511	Tspan4	GO:0003823(antigen binding);GO:0005178(integrin binding);GO:0005515(protein binding);GO:0005886(plasma membrane);GO:0016020(membrane);GO:0031982(vesicle);GO:0051881(regulation of mitochondrial membrane potential);GO:0065003(protein-containing complex assembly);GO:0140494(migrasome);GO:0140494(migrasome)	NA	tetraspanin 4 [Source:MGI Symbol;Acc:MGI:1928097]	protein_coding;retained_intron	0.371356	-1.42913	2.24032e-21	1.09839e-19	down	yes
ENSMUSG00000029135	Fosl2	GO:0000902(cell morphogenesis);GO:0000976(transcription cis-regulatory region binding);GO:0000977(RNA polymerase II transcription regulatory region sequence-specific DNA binding);GO:0000978(RNA polymerase II cis-regulatory region sequence-specific DNA binding);GO:0000981(DNA-binding transcription factor activity, RNA polymerase II-specific);GO:0001228(DNA-binding transcription activator activity,…	04380(Osteoclast differentiation);04380(Osteoclast differentiation)	fos-like antigen 2 [Source:MGI Symbol;Acc:MGI:102858]	protein_coding;retained_intron	0.276787	-1.85315	2.27627e-21	1.11444e-19	down	yes
ENSMUSG00000110755	BC049987	NA	NA	cDNA sequence BC049987 [Source:MGI Symbol;Acc:MGI:3039606]	lncRNA	5.61804	2.49007	2.34129e-21	1.14304e-19	up	yes
ENSMUSG00000000567	Sox9	GO:0000122(negative regulation of transcription by RNA polymerase II);GO:0000976(transcription cis-regulatory region binding);GO:0000978(RNA polymerase II cis-regulatory region sequence-specific DNA binding);GO:0000981(DNA-binding transcription factor activity, RNA polymerase II-specific);GO:0000987(cis-regulatory region sequence-specific DNA binding);GO:0001228(DNA-binding transcription activato…	04024(cAMP signaling pathway)	SRY (sex determining region Y)-box 9 [Source:MGI Symbol;Acc:MGI:98371]	protein_coding	0.102607	-3.2848	2.40747e-21	1.17369e-19	down	yes
ENSMUSG00000017969	Ptgis	GO:0001516(prostaglandin biosynthetic process);GO:0001666(response to hypoxia);GO:0004497(monooxygenase activity);GO:0005506(iron ion binding);GO:0005615(extracellular space);GO:0005634(nucleus);GO:0005737(cytoplasm);GO:0005783(endoplasmic reticulum);GO:0005789(endoplasmic reticulum membrane);GO:0005901(caveola);GO:0006629(lipid metabolic process);GO:0006631(fatty acid metabolic process);GO:00066…	00590(Arachidonic acid metabolism);00590(Arachidonic acid metabolism)	prostaglandin I2 (prostacyclin) synthase [Source:MGI Symbol;Acc:MGI:1097156]	protein_coding;retained_intron	0.187343	-2.41625	2.59348e-21	1.2626e-19	down	yes
ENSMUSG00000055044	Pdlim1	GO:0001666(response to hypoxia);GO:0001725(stress fiber);GO:0003713(transcription coactivator activity);GO:0003779(actin binding);GO:0005515(protein binding);GO:0005667(transcription regulator complex);GO:0005737(cytoplasm);GO:0005856(cytoskeleton);GO:0005912(adherens junction);GO:0006357(regulation of transcription by RNA polymerase II);GO:0007507(heart development);GO:0010761(fibroblast migrati…	04820(Cytoskeleton in muscle cells);04820(Cytoskeleton in muscle cells)	PDZ and LIM domain 1 (elfin) [Source:MGI Symbol;Acc:MGI:1860611]	protein_coding;retained_intron	0.238991	-2.06497	2.97664e-21	1.44304e-19	down	yes
ENSMUSG00000036905	C1qb	GO:0002376(immune system process);GO:0005515(protein binding);GO:0005576(extracellular region);GO:0005581(collagen trimer);GO:0005602(complement component C1 complex);GO:0005615(extracellular space);GO:0006958(complement activation, classical pathway);GO:0042802(identical protein binding);GO:0045087(innate immune response);GO:0045202(synapse);GO:0048839(inner ear development);GO:0062167(complemen…	04148(Efferocytosis);04610(Complement and coagulation cascades);04936(Alcoholic liver disease);05020(Prion disease);05133(Pertussis);05142(Chagas disease);05150(Staphylococcus aureus infection);05171(Coronavirus disease - COVID-19);05322(Systemic lupus erythematosus)	complement component 1, q subcomponent, beta polypeptide [Source:MGI Symbol;Acc:MGI:88224]	protein_coding	0.110591	-3.17669	2.986e-21	1.44433e-19	down	yes
ENSMUSG00000020823	Sec14l1	GO:0002376(immune system process);GO:0005654(nucleoplasm);GO:0005737(cytoplasm);GO:0005794(Golgi apparatus);GO:0005829(cytosol);GO:0009968(negative regulation of signal transduction);GO:0015871(choline transport);GO:0039536(negative regulation of RIG-I signaling pathway);GO:0039552(RIG-I binding);GO:0045087(innate immune response);GO:0140311(protein sequestering activity);GO:0140311(protein seque…	NA	SEC14-like lipid binding 1 [Source:MGI Symbol;Acc:MGI:1921386]	protein_coding;protein_coding_CDS_not_defined;retained_intron	0.423459	-1.2397	2.98763e-21	1.44433e-19	down	yes
ENSMUSG00000064349	mt-Tc	GO:0005739(mitochondrion);GO:0006414(translational elongation);GO:0030533(triplet codon-amino acid adaptor activity)	NA	mitochondrially encoded tRNA cysteine [Source:MGI Symbol;Acc:MGI:102490]	Mt_tRNA	3.49222	1.80414	3.1361e-21	1.51399e-19	up	yes
ENSMUSG00000041650	Pcca	GO:0000166(nucleotide binding);GO:0004658(propionyl-CoA carboxylase activity);GO:0005524(ATP binding);GO:0005739(mitochondrion);GO:0005759(mitochondrial matrix);GO:0006629(lipid metabolic process);GO:0016042(lipid catabolic process);GO:0016874(ligase activity);GO:0019899(enzyme binding);GO:0046872(metal ion binding);GO:1902494(catalytic complex);GO:1902494(catalytic complex)	00280(Valine, leucine and isoleucine degradation);00630(Glyoxylate and dicarboxylate metabolism);00640(Propanoate metabolism);00640(Propanoate metabolism)	propionyl-Coenzyme A carboxylase, alpha polypeptide [Source:MGI Symbol;Acc:MGI:97499]	protein_coding;protein_coding_CDS_not_defined;retained_intron;nonsense_mediated_decay	2.20348	1.13978	3.37529e-21	1.62719e-19	up	yes
ENSMUSG00000022180	Slc7a8	GO:0003333(amino acid transmembrane transport);GO:0005275(amine transmembrane transporter activity);GO:0005886(plasma membrane);GO:0006865(amino acid transport);GO:0009925(basal plasma membrane);GO:0015101(organic cation transmembrane transporter activity);GO:0015171(amino acid transmembrane transporter activity);GO:0015175(neutral amino acid transmembrane transporter activity);GO:0015179(L-amino…	04974(Protein digestion and absorption);04974(Protein digestion and absorption)	solute carrier family 7 (cationic amino acid transporter, y+ system), member 8 [Source:MGI Symbol;Acc:MGI:1355323]	protein_coding;retained_intron	2.08569	1.06053	3.50011e-21	1.68502e-19	up	yes
ENSMUSG00000013698	Pea15a	GO:0000165(MAPK cascade);GO:0005080(protein kinase C binding);GO:0005515(protein binding);GO:0005654(nucleoplasm);GO:0005737(cytoplasm);GO:0005829(cytosol);GO:0005875(microtubule associated complex);GO:0006915(apoptotic process);GO:0008643(carbohydrate transport);GO:0035556(intracellular signal transduction);GO:0042981(regulation of apoptotic process);GO:0043231(intracellular membrane-bounded org…	NA	proliferation and apoptosis adaptor protein 15A [Source:MGI Symbol;Acc:MGI:104799]	protein_coding;protein_coding_CDS_not_defined;retained_intron	0.204092	-2.29271	3.72903e-21	1.79025e-19	down	yes
ENSMUSG00000047797	Gjb1	GO:0005243(gap junction channel activity);GO:0005737(cytoplasm);GO:0005886(plasma membrane);GO:0005921(gap junction);GO:0005922(connexin complex);GO:0007154(cell communication);GO:0007267(cell-cell signaling);GO:0015868(purine ribonucleotide transport);GO:0016020(membrane);GO:0016328(lateral plasma membrane);GO:0032991(protein-containing complex);GO:0042802(identical protein binding);GO:0055085(t…	NA	gap junction protein, beta 1 [Source:MGI Symbol;Acc:MGI:95719]	protein_coding	3.20088	1.67847	3.74176e-21	1.79387e-19	up	yes
ENSMUSG00000038456	Dennd2a	GO:0005085(guanyl-nucleotide exchange factor activity);GO:0005737(cytoplasm);GO:0005829(cytosol);GO:0005856(cytoskeleton);GO:0015031(protein transport);GO:0015629(actin cytoskeleton);GO:0042147(retrograde transport, endosome to Golgi);GO:0042147(retrograde transport, endosome to Golgi)	NA	DENN domain containing 2A [Source:MGI Symbol;Acc:MGI:2444961]	protein_coding;retained_intron	0.26358	-1.92369	3.87252e-21	1.85399e-19	down	yes
ENSMUSG00000039652	Cpeb3	GO:0000122(negative regulation of transcription by RNA polymerase II);GO:0000900(mRNA regulatory element binding translation repressor activity);GO:0003676(nucleic acid binding);GO:0003723(RNA binding);GO:0003730(mRNA 3'-UTR binding);GO:0005515(protein binding);GO:0005634(nucleus);GO:0005654(nucleoplasm);GO:0005737(cytoplasm);GO:0005829(cytosol);GO:0005886(plasma membrane);GO:0006412(translation)…	04114(Oocyte meiosis);04914(Progesterone-mediated oocyte maturation);04914(Progesterone-mediated oocyte maturation)	cytoplasmic polyadenylation element binding protein 3 [Source:MGI Symbol;Acc:MGI:2443075]	protein_coding	2.79624	1.48349	3.95285e-21	1.88723e-19	up	yes
ENSMUSG00000074254	Cyp2a4	GO:0004497(monooxygenase activity);GO:0005506(iron ion binding);GO:0005737(cytoplasm);GO:0005783(endoplasmic reticulum);GO:0005789(endoplasmic reticulum membrane);GO:0005881(cytoplasmic microtubule);GO:0006805(xenobiotic metabolic process);GO:0008389(coumarin 7-hydroxylase activity);GO:0008392(arachidonic acid epoxygenase activity);GO:0009804(coumarin metabolic process);GO:0016020(membrane);GO:00…	00830(Retinol metabolism)	cytochrome P450, family 2, subfamily a, polypeptide 4 [Source:MGI Symbol;Acc:MGI:88596]	protein_coding	12.5408	3.64856	3.98321e-21	1.8991e-19	up	yes
ENSMUSG00000022885	St6gal1	GO:0000138(Golgi trans cisterna);GO:0000139(Golgi membrane);GO:0003835(beta-galactoside alpha-2,6-sialyltransferase activity);GO:0005576(extracellular region);GO:0005794(Golgi apparatus);GO:0005797(Golgi medial cisterna);GO:0006054(N-acetylneuraminate metabolic process);GO:0006486(protein glycosylation);GO:0008373(sialyltransferase activity);GO:0016020(membrane);GO:0016740(transferase activity);G…	00510(N-Glycan biosynthesis);00514(Other types of O-glycan biosynthesis);00514(Other types of O-glycan biosynthesis)	beta galactoside alpha 2,6 sialyltransferase 1 [Source:MGI Symbol;Acc:MGI:108470]	protein_coding;protein_coding_CDS_not_defined	0.239168	-2.0639	4.00916e-21	1.90885e-19	down	yes
ENSMUSG00000019122	Ccl9	GO:0002548(monocyte chemotaxis);GO:0005125(cytokine activity);GO:0005576(extracellular region);GO:0005615(extracellular space);GO:0006935(chemotaxis);GO:0006954(inflammatory response);GO:0006955(immune response);GO:0007165(signal transduction);GO:0007186(G protein-coupled receptor signaling pathway);GO:0008009(chemokine activity);GO:0030593(neutrophil chemotaxis);GO:0031726(CCR1 chemokine recepto…	04060(Cytokine-cytokine receptor interaction);04061(Viral protein interaction with cytokine and cytokine receptor);04062(Chemokine signaling pathway);04062(Chemokine signaling pathway)	C-C motif chemokine ligand 9 [Source:MGI Symbol;Acc:MGI:104533]	protein_coding;protein_coding_CDS_not_defined	0.129075	-2.95372	4.05374e-21	1.92742e-19	down	yes
ENSMUSG00000051652	Lrrc3	GO:0005515(protein binding);GO:0005886(plasma membrane);GO:0016020(membrane)	NA	leucine rich repeat containing 3 [Source:MGI Symbol;Acc:MGI:2447899]	protein_coding	2.41804	1.27384	4.10187e-21	1.94763e-19	up	yes
ENSMUSG00000038624	Nepn	GO:0000122(negative regulation of transcription by RNA polymerase II);GO:0001530(lipopolysaccharide binding);GO:0002718(regulation of cytokine production involved in immune response);GO:0005515(protein binding);GO:0005576(extracellular region);GO:0005614(interstitial matrix);GO:0005615(extracellular space);GO:0030198(extracellular matrix organization);GO:0030512(negative regulation of transformin…	NA	nephrocan [Source:MGI Symbol;Acc:MGI:1913900]	protein_coding	7.53126	2.91289	4.11816e-21	1.95268e-19	up	yes
ENSMUSG00000029915	Clec5a	GO:0001618(virus receptor activity);GO:0001819(positive regulation of cytokine production);GO:0002076(osteoblast development);GO:0002376(immune system process);GO:0005515(protein binding);GO:0005829(cytosol);GO:0005886(plasma membrane);GO:0009986(cell surface);GO:0016020(membrane);GO:0030099(myeloid cell differentiation);GO:0030246(carbohydrate binding);GO:0033033(negative regulation of myeloid c…	NA	C-type lectin domain family 5, member a [Source:MGI Symbol;Acc:MGI:1345151]	protein_coding;protein_coding_CDS_not_defined	0.154105	-2.69801	4.26734e-21	2.02065e-19	down	yes
ENSMUSG00000040552	C3ar1	GO:0001850(complement component C3a binding);GO:0002430(complement receptor mediated signaling pathway);GO:0002462(tolerance induction to nonself antigen);GO:0002684(positive regulation of immune system process);GO:0004875(complement receptor activity);GO:0004876(complement component C3a receptor activity);GO:0004878(complement component C5a receptor activity);GO:0004930(G protein-coupled recepto…	04080(Neuroactive ligand-receptor interaction);04610(Complement and coagulation cascades);04936(Alcoholic liver disease);05150(Staphylococcus aureus infection);05171(Coronavirus disease - COVID-19)	complement component 3a receptor 1 [Source:MGI Symbol;Acc:MGI:1097680]	protein_coding	0.162612	-2.62049	4.9215e-21	2.32722e-19	down	yes
ENSMUSG00000035711	Dok3	GO:0005515(protein binding);GO:0005737(cytoplasm);GO:0005886(plasma membrane);GO:0007169(transmembrane receptor protein tyrosine kinase signaling pathway);GO:0007265(Ras protein signal transduction);GO:0016020(membrane);GO:0043410(positive regulation of MAPK cascade);GO:0043410(positive regulation of MAPK cascade)	NA	docking protein 3 [Source:MGI Symbol;Acc:MGI:1351490]	retained_intron;protein_coding	0.195754	-2.35288	5.71051e-21	2.68565e-19	down	yes
ENSMUSG00000008393	Carhsp1	GO:0000177(cytoplasmic exosome (RNase complex));GO:0000932(P-body);GO:0003676(nucleic acid binding);GO:0003723(RNA binding);GO:0003730(mRNA 3'-UTR binding);GO:0005515(protein binding);GO:0005737(cytoplasm);GO:0005829(cytosol);GO:0043186(P granule);GO:0043488(regulation of mRNA stability)	NA	calcium regulated heat stable protein 1 [Source:MGI Symbol;Acc:MGI:1196368]	protein_coding	0.478019	-1.06486	6.43825e-21	3.0197e-19	down	yes
ENSMUSG00000010651	Acaa1b	GO:0000038(very long-chain fatty acid metabolic process);GO:0003985(acetyl-CoA C-acetyltransferase activity);GO:0003988(acetyl-CoA C-acyltransferase activity);GO:0005737(cytoplasm);GO:0005739(mitochondrion);GO:0005777(peroxisome);GO:0006629(lipid metabolic process);GO:0006631(fatty acid metabolic process);GO:0006635(fatty acid beta-oxidation);GO:0008206(bile acid metabolic process);GO:0008775(ace…	00071(Fatty acid degradation);00280(Valine, leucine and isoleucine degradation);00592(alpha-Linolenic acid metabolism);01040(Biosynthesis of unsaturated fatty acids);03320(PPAR signaling pathway);04146(Peroxisome);04146(Peroxisome)	acetyl-Coenzyme A acyltransferase 1B [Source:MGI Symbol;Acc:MGI:3605455]	protein_coding;retained_intron	3.52795	1.81883	6.72833e-21	3.14297e-19	up	yes
ENSMUSG00000026348	Acmsd	GO:0001760(aminocarboxymuconate-semialdehyde decarboxylase activity);GO:0005737(cytoplasm);GO:0005829(cytosol);GO:0006569(tryptophan catabolic process);GO:0008270(zinc ion binding);GO:0016787(hydrolase activity);GO:0016829(lyase activity);GO:0016831(carboxy-lyase activity);GO:0019748(secondary metabolic process);GO:0046872(metal ion binding);GO:0046874(quinolinate metabolic process);GO:0071704(or…	00380(Tryptophan metabolism);00380(Tryptophan metabolism)	amino carboxymuconate semialdehyde decarboxylase [Source:MGI Symbol;Acc:MGI:2386323]	protein_coding;protein_coding_CDS_not_defined	6.47754	2.69545	7.15654e-21	3.334e-19	up	yes
ENSMUSG00000025207	Sema4g	GO:0001755(neural crest cell migration);GO:0005515(protein binding);GO:0005886(plasma membrane);GO:0007399(nervous system development);GO:0007411(axon guidance);GO:0009653(anatomical structure morphogenesis);GO:0016020(membrane);GO:0030154(cell differentiation);GO:0030215(semaphorin receptor binding);GO:0030335(positive regulation of cell migration);GO:0045499(chemorepellent activity);GO:0048731(…	04360(Axon guidance);04360(Axon guidance)	sema domain, immunoglobulin domain (Ig), transmembrane domain (TM) and short cytoplasmic domain, (semaphorin) 4G [Source:MGI Symbol;Acc:MGI:1347047]	nonsense_mediated_decay;retained_intron;protein_coding_CDS_not_defined;protein_coding	3.74992	1.90686	7.16909e-21	3.33536e-19	up	yes
ENSMUSG00000001473	Tubb6	GO:0000166(nucleotide binding);GO:0000226(microtubule cytoskeleton organization);GO:0000278(mitotic cell cycle);GO:0003924(GTPase activity);GO:0005200(structural constituent of cytoskeleton);GO:0005525(GTP binding);GO:0005737(cytoplasm);GO:0005856(cytoskeleton);GO:0005874(microtubule);GO:0007010(cytoskeleton organization);GO:0007017(microtubule-based process);GO:0015630(microtubule cytoskeleton);…	04145(Phagosome);04540(Gap junction);04814(Motor proteins);05010(Alzheimer disease);05012(Parkinson disease);05014(Amyotrophic lateral sclerosis);05016(Huntington disease);05020(Prion disease);05022(Pathways of neurodegeneration - multiple diseases);05132(Salmonella infection);05132(Salmonella infection)	tubulin, beta 6 class V [Source:MGI Symbol;Acc:MGI:1915201]	protein_coding;retained_intron	0.277661	-1.8486	7.53609e-21	3.49671e-19	down	yes
ENSMUSG00000009614	Sardh	GO:0005515(protein binding);GO:0005542(folic acid binding);GO:0005737(cytoplasm);GO:0005739(mitochondrion);GO:0005759(mitochondrial matrix);GO:0008480(sarcosine dehydrogenase activity);GO:0016491(oxidoreductase activity);GO:0035999(tetrahydrofolate interconversion);GO:0050660(flavin adenine dinucleotide binding);GO:1901053(sarcosine catabolic process);GO:1901053(sarcosine catabolic process)	00260(Glycine, serine and threonine metabolism);00260(Glycine, serine and threonine metabolism)	sarcosine dehydrogenase [Source:MGI Symbol;Acc:MGI:2183102]	protein_coding;retained_intron;protein_coding_CDS_not_defined	2.54703	1.34882	8.51825e-21	3.93714e-19	up	yes
ENSMUSG00000084854	Gm12678	NA	NA	predicted gene 12678 [Source:MGI Symbol;Acc:MGI:3650923]	lncRNA	5.17344	2.37112	8.51945e-21	3.93714e-19	up	yes
ENSMUSG00000063796	Slc22a8	GO:0005080(protein kinase C binding);GO:0005452(solute:inorganic anion antiporter activity);GO:0005886(plasma membrane);GO:0006811(ion transport);GO:0006869(lipid transport);GO:0008514(organic anion transmembrane transporter activity);GO:0009636(response to toxic substance);GO:0015132(prostaglandin transmembrane transporter activity);GO:0015297(antiporter activity);GO:0015651(quaternary ammonium …	04976(Bile secretion);04976(Bile secretion)	solute carrier family 22 (organic anion transporter), member 8 [Source:MGI Symbol;Acc:MGI:1336187]	retained_intron;protein_coding	6.51669	2.70414	8.77171e-21	4.04832e-19	up	yes
ENSMUSG00000056973	Ces1d	GO:0004771(sterol esterase activity);GO:0004806(triglyceride lipase activity);GO:0005737(cytoplasm);GO:0005783(endoplasmic reticulum);GO:0005788(endoplasmic reticulum lumen);GO:0005811(lipid droplet);GO:0005829(cytosol);GO:0006629(lipid metabolic process);GO:0006637(acyl-CoA metabolic process);GO:0006695(cholesterol biosynthetic process);GO:0008203(cholesterol metabolic process);GO:0009636(respon…	00983(Drug metabolism - other enzymes);00983(Drug metabolism - other enzymes)	carboxylesterase 1D [Source:MGI Symbol;Acc:MGI:2148202]	protein_coding;retained_intron	6.94371	2.79571	9.54921e-21	4.39543e-19	up	yes
ENSMUSG00000020092	Pald1	GO:0005829(cytosol);GO:0005829(cytosol)	NA	phosphatase domain containing, paladin 1 [Source:MGI Symbol;Acc:MGI:1351623]	protein_coding;retained_intron	0.336519	-1.57124	9.59818e-21	4.40643e-19	down	yes
ENSMUSG00000028347	Tmeff1	GO:0005515(protein binding);GO:0005886(plasma membrane);GO:0016020(membrane);GO:0016020(membrane)	NA	transmembrane protein with EGF-like and two follistatin-like domains 1 [Source:MGI Symbol;Acc:MGI:1926810]	protein_coding	0.181648	-2.46079	9.59857e-21	4.40643e-19	down	yes
ENSMUSG00000032875	Arhgef17	GO:0005085(guanyl-nucleotide exchange factor activity);GO:0005515(protein binding);GO:0030036(actin cytoskeleton organization);GO:0030036(actin cytoskeleton organization)	NA	Rho guanine nucleotide exchange factor 17 [Source:MGI Symbol;Acc:MGI:2673002]	protein_coding;retained_intron	0.488006	-1.03503	1.04626e-20	4.7967e-19	down	yes
ENSMUSG00000052392	Acot4	GO:0000038(very long-chain fatty acid metabolic process);GO:0001676(long-chain fatty acid metabolic process);GO:0004778(succinyl-CoA hydrolase activity);GO:0005777(peroxisome);GO:0006104(succinyl-CoA metabolic process);GO:0006629(lipid metabolic process);GO:0006631(fatty acid metabolic process);GO:0006637(acyl-CoA metabolic process);GO:0016787(hydrolase activity);GO:0016790(thiolester hydrolase a…	00062(Fatty acid elongation);01040(Biosynthesis of unsaturated fatty acids);04913(Ovarian steroidogenesis);04913(Ovarian steroidogenesis)	acyl-CoA thioesterase 4 [Source:MGI Symbol;Acc:MGI:2159621]	protein_coding;protein_coding_CDS_not_defined	2.77994	1.47505	1.08433e-20	4.95814e-19	up	yes
ENSMUSG00000027859	Ngf	GO:0001934(positive regulation of protein phosphorylation);GO:0004857(enzyme inhibitor activity);GO:0005102(signaling receptor binding);GO:0005163(nerve growth factor receptor binding);GO:0005576(extracellular region);GO:0005615(extracellular space);GO:0005768(endosome);GO:0005788(endoplasmic reticulum lumen);GO:0007169(transmembrane receptor protein tyrosine kinase signaling pathway);GO:0007422(…	04010(MAPK signaling pathway);04014(Ras signaling pathway);04015(Rap1 signaling pathway);04020(Calcium signaling pathway);04060(Cytokine-cytokine receptor interaction);04151(PI3K-Akt signaling pathway);04210(Apoptosis);04722(Neurotrophin signaling pathway);04750(Inflammatory mediator regulation of TRP channels);04750(Inflammatory mediator regulation of TRP channels)	nerve growth factor [Source:MGI Symbol;Acc:MGI:97321]	protein_coding	0.202509	-2.30394	1.11237e-20	5.07296e-19	down	yes
ENSMUSG00000001604	Tcea3	GO:0003676(nucleic acid binding);GO:0003677(DNA binding);GO:0005634(nucleus);GO:0006351(DNA-templated transcription);GO:0006368(transcription elongation by RNA polymerase II promoter);GO:0008270(zinc ion binding);GO:0046872(metal ion binding);GO:0046872(metal ion binding)	NA	transcription elongation factor A (SII), 3 [Source:MGI Symbol;Acc:MGI:1196908]	protein_coding;protein_coding_CDS_not_defined	3.5785	1.83935	1.12358e-20	5.11732e-19	up	yes
ENSMUSG00000021493	Pdlim7	GO:0001503(ossification);GO:0001725(stress fiber);GO:0001726(ruffle);GO:0003779(actin binding);GO:0005515(protein binding);GO:0005654(nucleoplasm);GO:0005737(cytoplasm);GO:0005856(cytoskeleton);GO:0005912(adherens junction);GO:0005925(focal adhesion);GO:0007507(heart development);GO:0015629(actin cytoskeleton);GO:0030018(Z disc);GO:0030036(actin cytoskeleton organization);GO:0030154(cell differen…	04820(Cytoskeleton in muscle cells);04820(Cytoskeleton in muscle cells)	PDZ and LIM domain 7 [Source:MGI Symbol;Acc:MGI:1914649]	retained_intron;protein_coding;nonsense_mediated_decay	0.209348	-2.25602	1.12789e-20	5.1302e-19	down	yes
ENSMUSG00000026620	Mark1	GO:0000166(nucleotide binding);GO:0000226(microtubule cytoskeleton organization);GO:0000287(magnesium ion binding);GO:0001764(neuron migration);GO:0001786(phosphatidylserine binding);GO:0004672(protein kinase activity);GO:0004674(protein serine/threonine kinase activity);GO:0005524(ATP binding);GO:0005546(phosphatidylinositol-4,5-bisphosphate binding);GO:0005737(cytoplasm);GO:0005856(cytoskeleton…	NA	MAP/microtubule affinity regulating kinase 1 [Source:MGI Symbol;Acc:MGI:2664902]	protein_coding	0.203993	-2.29341	1.20944e-20	5.4867e-19	down	yes
ENSMUSG00000024485	Slc4a9	GO:0005452(solute:inorganic anion antiporter activity);GO:0005886(plasma membrane);GO:0006811(ion transport);GO:0006814(sodium ion transport);GO:0006820(anion transport);GO:0008509(anion transmembrane transporter activity);GO:0008510(sodium:bicarbonate symporter activity);GO:0015075(ion transmembrane transporter activity);GO:0015106(bicarbonate transmembrane transporter activity);GO:0015291(secon…	NA	solute carrier family 4, sodium bicarbonate cotransporter, member 9 [Source:MGI Symbol;Acc:MGI:2443384]	retained_intron;protein_coding;protein_coding_CDS_not_defined	2.48427	1.31282	1.27466e-20	5.77502e-19	up	yes
ENSMUSG00000027956	Tmem144	GO:0003674(molecular_function);GO:0005575(cellular_component);GO:0008150(biological_process);GO:0015144(carbohydrate transmembrane transporter activity);GO:0016020(membrane);GO:0034219(carbohydrate transmembrane transport);GO:0034219(carbohydrate transmembrane transport)	NA	transmembrane protein 144 [Source:MGI Symbol;Acc:MGI:1917902]	protein_coding_CDS_not_defined;protein_coding	2.09324	1.06574	1.31353e-20	5.9356e-19	up	yes
ENSMUSG00000039115	Itga9	GO:0005178(integrin binding);GO:0005518(collagen binding);GO:0007155(cell adhesion);GO:0007160(cell-matrix adhesion);GO:0007229(integrin-mediated signaling pathway);GO:0008305(integrin complex);GO:0009897(external side of plasma membrane);GO:0009925(basal plasma membrane);GO:0016020(membrane);GO:0030593(neutrophil chemotaxis);GO:0033627(cell adhesion mediated by integrin);GO:0034679(integrin alph…	04151(PI3K-Akt signaling pathway);04510(Focal adhesion);04512(ECM-receptor interaction);04514(Cell adhesion molecules);04810(Regulation of actin cytoskeleton);04820(Cytoskeleton in muscle cells);05165(Human papillomavirus infection);05410(Hypertrophic cardiomyopathy);05412(Arrhythmogenic right ventricular cardiomyopathy);05414(Dilated cardiomyopathy);05414(Dilated cardiomyopathy)	integrin alpha 9 [Source:MGI Symbol;Acc:MGI:104756]	protein_coding;protein_coding_CDS_not_defined	0.430521	-1.21584	1.32175e-20	5.96491e-19	down	yes
ENSMUSG00000031303	Map3k15	GO:0000165(MAPK cascade);GO:0000166(nucleotide binding);GO:0004672(protein kinase activity);GO:0004674(protein serine/threonine kinase activity);GO:0004709(MAP kinase kinase kinase activity);GO:0005524(ATP binding);GO:0006468(protein phosphorylation);GO:0016301(kinase activity);GO:0016310(phosphorylation);GO:0016740(transferase activity);GO:0046872(metal ion binding);GO:0050896(response to stimul…	NA	mitogen-activated protein kinase kinase kinase 15 [Source:MGI Symbol;Acc:MGI:2448588]	protein_coding	2.69286	1.42914	1.33299e-20	6.00783e-19	up	yes
ENSMUSG00000026796	Niban2	GO:0003713(transcription coactivator activity);GO:0005654(nucleoplasm);GO:0005737(cytoplasm);GO:0005829(cytosol);GO:0005886(plasma membrane);GO:0005912(adherens junction);GO:0008285(negative regulation of cell population proliferation);GO:0016020(membrane);GO:0032274(gonadotropin secretion);GO:0043066(negative regulation of apoptotic process);GO:0045892(negative regulation of DNA-templated transc…	NA	niban apoptosis regulator 2 [Source:MGI Symbol;Acc:MGI:2442910]	protein_coding;protein_coding_CDS_not_defined;retained_intron	0.37403	-1.41877	1.3868e-20	6.23412e-19	down	yes
ENSMUSG00000026639	Lamb3	GO:0005201(extracellular matrix structural constituent);GO:0005576(extracellular region);GO:0005604(basement membrane);GO:0005610(laminin-5 complex);GO:0007155(cell adhesion);GO:0009887(animal organ morphogenesis);GO:0009888(tissue development);GO:0016477(cell migration);GO:0034446(substrate adhesion-dependent cell spreading);GO:0035987(endodermal cell differentiation);GO:0043256(laminin complex)…	04151(PI3K-Akt signaling pathway);04510(Focal adhesion);04512(ECM-receptor interaction);05145(Toxoplasmosis);05146(Amoebiasis);05165(Human papillomavirus infection);05200(Pathways in cancer);05222(Small cell lung cancer);05222(Small cell lung cancer)	laminin, beta 3 [Source:MGI Symbol;Acc:MGI:99915]	protein_coding;protein_coding_CDS_not_defined;retained_intron	0.315599	-1.66384	1.39892e-20	6.27634e-19	down	yes
ENSMUSG00000053897	Slc39a8	GO:0005385(zinc ion transmembrane transporter activity);GO:0005764(lysosome);GO:0005765(lysosomal membrane);GO:0005886(plasma membrane);GO:0006351(DNA-templated transcription);GO:0006355(regulation of DNA-templated transcription);GO:0006487(protein N-linked glycosylation);GO:0006525(arginine metabolic process);GO:0006811(ion transport);GO:0006824(cobalt ion transport);GO:0006829(zinc ion transpor…	04216(Ferroptosis);05010(Alzheimer disease);05012(Parkinson disease);05012(Parkinson disease)	solute carrier family 39 (metal ion transporter), member 8 [Source:MGI Symbol;Acc:MGI:1914797]	retained_intron;protein_coding	2.04762	1.03395	1.39982e-20	6.27634e-19	up	yes
ENSMUSG00000039376	Synpo2l	GO:0003007(heart morphogenesis);GO:0003779(actin binding);GO:0005515(protein binding);GO:0005634(nucleus);GO:0005737(cytoplasm);GO:0005856(cytoskeleton);GO:0015629(actin cytoskeleton);GO:0030018(Z disc);GO:0032233(positive regulation of actin filament bundle assembly);GO:0035025(positive regulation of Rho protein signal transduction);GO:0043226(organelle);GO:0045214(sarcomere organization);GO:005…	NA	synaptopodin 2-like [Source:MGI Symbol;Acc:MGI:1916010]	protein_coding	4.55407	2.18715	1.44256e-20	6.45959e-19	up	yes
ENSMUSG00000063632	Sox11	GO:0000122(negative regulation of transcription by RNA polymerase II);GO:0000976(transcription cis-regulatory region binding);GO:0000978(RNA polymerase II cis-regulatory region sequence-specific DNA binding);GO:0000981(DNA-binding transcription factor activity, RNA polymerase II-specific);GO:0000987(cis-regulatory region sequence-specific DNA binding);GO:0001228(DNA-binding transcription activato…	NA	SRY (sex determining region Y)-box 11 [Source:MGI Symbol;Acc:MGI:98359]	protein_coding	0.121405	-3.0421	1.52048e-20	6.78222e-19	down	yes
ENSMUSG00000030498	Gas2	GO:0001544(initiation of primordial ovarian follicle growth);GO:0001547(antral ovarian follicle growth);GO:0001725(stress fiber);GO:0005515(protein binding);GO:0005737(cytoplasm);GO:0005856(cytoskeleton);GO:0005884(actin filament);GO:0006915(apoptotic process);GO:0007049(cell cycle);GO:0008017(microtubule binding);GO:0008093(cytoskeletal anchor activity);GO:0008360(regulation of cell shape);GO:00…	NA	growth arrest specific 2 [Source:MGI Symbol;Acc:MGI:95657]	protein_coding;nonsense_mediated_decay;protein_coding_CDS_not_defined;retained_intron	2.97886	1.57476	1.53785e-20	6.85086e-19	up	yes
ENSMUSG00000022613	Miox	GO:0004033(aldo-keto reductase (NADP) activity);GO:0005506(iron ion binding);GO:0005737(cytoplasm);GO:0008199(ferric iron binding);GO:0016234(inclusion body);GO:0016491(oxidoreductase activity);GO:0016651(oxidoreductase activity, acting on NAD(P)H);GO:0019310(inositol catabolic process);GO:0046872(metal ion binding);GO:0050113(inositol oxygenase activity);GO:0050661(NADP binding);GO:0050661(NADP …	00053(Ascorbate and aldarate metabolism);00562(Inositol phosphate metabolism);00562(Inositol phosphate metabolism)	myo-inositol oxygenase [Source:MGI Symbol;Acc:MGI:1891725]	protein_coding;retained_intron	6.26433	2.64716	1.69196e-20	7.49189e-19	up	yes
ENSMUSG00000032997	Chpf	GO:0005575(cellular_component);GO:0005737(cytoplasm);GO:0005739(mitochondrion);GO:0005759(mitochondrial matrix);GO:0005794(Golgi apparatus);GO:0005829(cytosol);GO:0008376(acetylgalactosaminyltransferase activity);GO:0016020(membrane);GO:0016740(transferase activity);GO:0016757(glycosyltransferase activity);GO:0030206(chondroitin sulfate biosynthetic process);GO:0032580(Golgi cisterna membrane);GO…	00532(Glycosaminoglycan biosynthesis - chondroitin sulfate / dermatan sulfate);00532(Glycosaminoglycan biosynthesis - chondroitin sulfate / dermatan sulfate)	chondroitin polymerizing factor [Source:MGI Symbol;Acc:MGI:106576]	protein_coding;nonsense_mediated_decay;retained_intron	0.279637	-1.83837	1.79415e-20	7.93137e-19	down	yes
ENSMUSG00000068587	Mgam	GO:0000025(maltose catabolic process);GO:0003824(catalytic activity);GO:0004339(glucan 1,4-alpha-glucosidase activity);GO:0004553(hydrolase activity, hydrolyzing O-glycosyl compounds);GO:0004558(alpha-1,4-glucosidase activity);GO:0005975(carbohydrate metabolic process);GO:0008152(metabolic process);GO:0016020(membrane);GO:0016160(amylase activity);GO:0016324(apical plasma membrane);GO:0016787(hyd…	00052(Galactose metabolism);00500(Starch and sucrose metabolism);04973(Carbohydrate digestion and absorption);04973(Carbohydrate digestion and absorption)	maltase-glucoamylase [Source:MGI Symbol;Acc:MGI:1203495]	protein_coding	2.92871	1.55026	1.91623e-20	8.44948e-19	up	yes
ENSMUSG00000075025	Gm10804	NA	NA	predicted gene 10804 [Source:MGI Symbol;Acc:MGI:3641755]	lncRNA	3.10946	1.63666	1.94274e-20	8.55547e-19	up	yes
ENSMUSG00000035473	Galm	GO:0003824(catalytic activity);GO:0004034(aldose 1-epimerase activity);GO:0005737(cytoplasm);GO:0005975(carbohydrate metabolic process);GO:0006006(glucose metabolic process);GO:0006012(galactose metabolic process);GO:0016853(isomerase activity);GO:0019318(hexose metabolic process);GO:0030246(carbohydrate binding);GO:0033499(galactose catabolic process via UDP-galactose);GO:0033499(galactose catab…	00010(Glycolysis / Gluconeogenesis);00052(Galactose metabolism);00052(Galactose metabolism)	galactose mutarotase [Source:MGI Symbol;Acc:MGI:2442420]	protein_coding	2.27883	1.18829	1.97114e-20	8.66553e-19	up	yes
ENSMUSG00000055312	Them7	GO:0003674(molecular_function);GO:0005739(mitochondrion);GO:0008150(biological_process);GO:0016787(hydrolase activity);GO:0016790(thiolester hydrolase activity);GO:0047617(acyl-CoA hydrolase activity);GO:0047617(acyl-CoA hydrolase activity)	NA	thioesterase superfamily member 7 [Source:MGI Symbol;Acc:MGI:1921338]	protein_coding;protein_coding_CDS_not_defined	3.13449	1.64823	1.97955e-20	8.68443e-19	up	yes
ENSMUSG00000026177	Slc11a1	GO:0001818(negative regulation of cytokine production);GO:0001819(positive regulation of cytokine production);GO:0002309(T cell proliferation involved in immune response);GO:0002606(positive regulation of dendritic cell antigen processing and presentation);GO:0002827(positive regulation of T-helper 1 type immune response);GO:0005381(iron ion transmembrane transporter activity);GO:0005384(manganes…	04142(Lysosome);04142(Lysosome)	solute carrier family 11 (proton-coupled divalent metal ion transporters), member 1 [Source:MGI Symbol;Acc:MGI:1345275]	retained_intron;protein_coding;protein_coding_CDS_not_defined	0.163644	-2.61137	2.01114e-20	8.81185e-19	down	yes
ENSMUSG00000085826	Gm15638	GO:0003674(molecular_function);GO:0005575(cellular_component);GO:0008150(biological_process);GO:0008150(biological_process)	NA	predicted gene 15638 [Source:MGI Symbol;Acc:MGI:3783082]	lncRNA	5.19263	2.37647	2.0156e-20	8.82021e-19	up	yes
ENSMUSG00000022887	Masp1	GO:0001867(complement activation, lectin pathway);GO:0002376(immune system process);GO:0004252(serine-type endopeptidase activity);GO:0005509(calcium ion binding);GO:0005576(extracellular region);GO:0005615(extracellular space);GO:0005654(nucleoplasm);GO:0005829(cytosol);GO:0006508(proteolysis);GO:0006956(complement activation);GO:0008233(peptidase activity);GO:0008236(serine-type peptidase activ…	04610(Complement and coagulation cascades);05150(Staphylococcus aureus infection);05171(Coronavirus disease - COVID-19);05171(Coronavirus disease - COVID-19)	MBL associated serine protease 1 [Source:MGI Symbol;Acc:MGI:88492]	protein_coding;retained_intron	0.135635	-2.8822	2.09267e-20	9.13438e-19	down	yes
ENSMUSG00000054474	Thnsl2	GO:0009071(serine family amino acid catabolic process);GO:0016311(dephosphorylation);GO:0016829(lyase activity);GO:0030170(pyridoxal phosphate binding);GO:0046360(2-oxobutyrate biosynthetic process);GO:0070905(serine binding);GO:0070905(serine binding)	NA	threonine synthase-like 2 (bacterial) [Source:MGI Symbol;Acc:MGI:3041254]	protein_coding;protein_coding_CDS_not_defined	4.08206	2.0293	2.48967e-20	1.08263e-18	up	yes
ENSMUSG00000020098	Pcbd1	GO:0003713(transcription coactivator activity);GO:0004505(phenylalanine 4-monooxygenase activity);GO:0005515(protein binding);GO:0005634(nucleus);GO:0005654(nucleoplasm);GO:0005737(cytoplasm);GO:0005829(cytosol);GO:0006558(L-phenylalanine metabolic process);GO:0006729(tetrahydrobiopterin biosynthetic process);GO:0008124(4-alpha-hydroxytetrahydrobiopterin dehydratase activity);GO:0016829(lyase act…	00790(Folate biosynthesis);00790(Folate biosynthesis)	pterin 4 alpha carbinolamine dehydratase/dimerization cofactor of hepatocyte nuclear factor 1 alpha (TCF1) 1 [Source:MGI Symbol;Acc:MGI:94873]	protein_coding	2.21283	1.14589	2.57197e-20	1.11561e-18	up	yes
ENSMUSG00000033174	Mgll	GO:0005737(cytoplasm);GO:0005829(cytosol);GO:0006629(lipid metabolic process);GO:0006631(fatty acid metabolic process);GO:0006633(fatty acid biosynthetic process);GO:0009966(regulation of signal transduction);GO:0016020(membrane);GO:0016042(lipid catabolic process);GO:0016787(hydrolase activity);GO:0019369(arachidonic acid metabolic process);GO:0019433(triglyceride catabolic process);GO:0030424(a…	00561(Glycerolipid metabolism);04714(Thermogenesis);04723(Retrograde endocannabinoid signaling);04923(Regulation of lipolysis in adipocytes);04923(Regulation of lipolysis in adipocytes)	monoglyceride lipase [Source:MGI Symbol;Acc:MGI:1346042]	protein_coding;retained_intron;nonsense_mediated_decay;protein_coding_CDS_not_defined	2.12674	1.08865	2.58141e-20	1.11831e-18	up	yes
ENSMUSG00000011179	Odc1	GO:0001822(kidney development);GO:0003824(catalytic activity);GO:0004586(ornithine decarboxylase activity);GO:0005737(cytoplasm);GO:0005829(cytosol);GO:0006595(polyamine metabolic process);GO:0006596(polyamine biosynthetic process);GO:0008283(cell population proliferation);GO:0008284(positive regulation of cell population proliferation);GO:0009446(putrescine biosynthetic process);GO:0009615(respo…	00330(Arginine and proline metabolism);00480(Glutathione metabolism);04148(Efferocytosis);04148(Efferocytosis)	ornithine decarboxylase, structural 1 [Source:MGI Symbol;Acc:MGI:97402]	protein_coding;nonsense_mediated_decay;retained_intron	2.39564	1.26041	2.59535e-20	1.12294e-18	up	yes
ENSMUSG00000054675	Tmem119	GO:0001503(ossification);GO:0001649(osteoblast differentiation);GO:0001934(positive regulation of protein phosphorylation);GO:0001958(endochondral ossification);GO:0005515(protein binding);GO:0005576(extracellular region);GO:0005737(cytoplasm);GO:0005783(endoplasmic reticulum);GO:0005789(endoplasmic reticulum membrane);GO:0005886(plasma membrane);GO:0007283(spermatogenesis);GO:0010628(positive re…	NA	transmembrane protein 119 [Source:MGI Symbol;Acc:MGI:2385228]	protein_coding	0.274619	-1.8645	2.64155e-20	1.14151e-18	down	yes
ENSMUSG00000024354	Slc23a1	GO:0005737(cytoplasm);GO:0005886(plasma membrane);GO:0005903(brush border);GO:0006811(ion transport);GO:0006814(sodium ion transport);GO:0007420(brain development);GO:0008520(L-ascorbate:sodium symporter activity);GO:0009636(response to toxic substance);GO:0009925(basal plasma membrane);GO:0015081(sodium ion transmembrane transporter activity);GO:0015143(urate transmembrane transporter activity);…	04977(Vitamin digestion and absorption);04977(Vitamin digestion and absorption)	solute carrier family 23 (nucleobase transporters), member 1 [Source:MGI Symbol;Acc:MGI:1341903]	protein_coding;protein_coding_CDS_not_defined;nonsense_mediated_decay	2.73683	1.45251	2.76429e-20	1.19157e-18	up	yes
ENSMUSG00000029650	Slc46a3	GO:0005375(copper ion transmembrane transporter activity);GO:0005764(lysosome);GO:0005765(lysosomal membrane);GO:0015293(symporter activity);GO:0016020(membrane);GO:0022857(transmembrane transporter activity);GO:0034486(vacuolar transmembrane transport);GO:0035434(copper ion transmembrane transport);GO:0055085(transmembrane transport);GO:1904613(cellular response to 2,3,7,8-tetrachlorodibenzodiox…	NA	solute carrier family 46, member 3 [Source:MGI Symbol;Acc:MGI:1918956]	protein_coding;retained_intron	2.48836	1.31519	2.80672e-20	1.20836e-18	up	yes
ENSMUSG00000032854	Ugt8a	GO:0002175(protein localization to paranode region of axon);GO:0003851(2-hydroxyacylsphingosine 1-beta-galactosyltransferase activity);GO:0005783(endoplasmic reticulum);GO:0006629(lipid metabolic process);GO:0006665(sphingolipid metabolic process);GO:0006682(galactosylceramide biosynthetic process);GO:0007010(cytoskeleton organization);GO:0008120(ceramide glucosyltransferase activity);GO:0008194(…	00565(Ether lipid metabolism);00600(Sphingolipid metabolism);00600(Sphingolipid metabolism)	UDP galactosyltransferase 8A [Source:MGI Symbol;Acc:MGI:109522]	protein_coding;retained_intron	2.05686	1.04044	3.1228e-20	1.3411e-18	up	yes
ENSMUSG00000031844	Hsd17b2	GO:0001701(in utero embryonic development);GO:0001890(placenta development);GO:0004303(estradiol 17-beta-dehydrogenase activity);GO:0005783(endoplasmic reticulum);GO:0005789(endoplasmic reticulum membrane);GO:0006629(lipid metabolic process);GO:0006694(steroid biosynthetic process);GO:0006702(androgen biosynthetic process);GO:0006703(estrogen biosynthetic process);GO:0008202(steroid metabolic pro…	00140(Steroid hormone biosynthesis);04913(Ovarian steroidogenesis);04913(Ovarian steroidogenesis)	hydroxysteroid (17-beta) dehydrogenase 2 [Source:MGI Symbol;Acc:MGI:1096386]	protein_coding;nonsense_mediated_decay	3.67437	1.8775	3.5027e-20	1.49867e-18	up	yes
ENSMUSG00000028737	Aldh4a1	GO:0003842(1-pyrroline-5-carboxylate dehydrogenase activity);GO:0004029(aldehyde dehydrogenase (NAD+) activity);GO:0005739(mitochondrion);GO:0005759(mitochondrial matrix);GO:0005829(cytosol);GO:0006560(proline metabolic process);GO:0010133(proline catabolic process to glutamate);GO:0016491(oxidoreductase activity);GO:0016620(oxidoreductase activity, acting on the aldehyde or oxo group of donors, …	00250(Alanine, aspartate and glutamate metabolism);00330(Arginine and proline metabolism);00330(Arginine and proline metabolism)	aldehyde dehydrogenase 4 family, member A1 [Source:MGI Symbol;Acc:MGI:2443883]	protein_coding;protein_coding_CDS_not_defined	2.81678	1.49405	3.55481e-20	1.51909e-18	up	yes
ENSMUSG00000040220	Gas8	GO:0003351(epithelial cilium movement involved in extracellular fluid movement);GO:0003674(molecular_function);GO:0005515(protein binding);GO:0005576(extracellular region);GO:0005737(cytoplasm);GO:0005794(Golgi apparatus);GO:0005829(cytosol);GO:0005856(cytoskeleton);GO:0005874(microtubule);GO:0005886(plasma membrane);GO:0005929(cilium);GO:0005930(axoneme);GO:0007368(determination of left/right sy…	NA	growth arrest specific 8 [Source:MGI Symbol;Acc:MGI:1202386]	protein_coding;retained_intron	0.438535	-1.18924	3.6689e-20	1.56591e-18	down	yes
ENSMUSG00000022512	Cldn1	GO:0001618(virus receptor activity);GO:0005198(structural molecule activity);GO:0005515(protein binding);GO:0005886(plasma membrane);GO:0005911(cell-cell junction);GO:0005923(bicellular tight junction);GO:0007155(cell adhesion);GO:0008065(establishment of blood-nerve barrier);GO:0009636(response to toxic substance);GO:0016020(membrane);GO:0016323(basolateral plasma membrane);GO:0016324(apical pla…	04514(Cell adhesion molecules);04530(Tight junction);04670(Leukocyte transendothelial migration);05160(Hepatitis C);05160(Hepatitis C)	claudin 1 [Source:MGI Symbol;Acc:MGI:1276109]	protein_coding;retained_intron	0.416699	-1.26292	3.8129e-20	1.62536e-18	down	yes
ENSMUSG00000030834	Abcc6	GO:0000166(nucleotide binding);GO:0005524(ATP binding);GO:0005576(extracellular region);GO:0005654(nucleoplasm);GO:0005886(plasma membrane);GO:0006855(xenobiotic transmembrane transport);GO:0008559(ABC-type xenobiotic transporter activity);GO:0009925(basal plasma membrane);GO:0010467(gene expression);GO:0015431(ABC-type glutathione S-conjugate transporter activity);GO:0015867(ATP transport);GO:00…	02010(ABC transporters);02010(ABC transporters)	ATP-binding cassette, sub-family C member 6 [Source:MGI Symbol;Acc:MGI:1351634]	protein_coding;retained_intron;protein_coding_CDS_not_defined	2.74353	1.45603	4.11188e-20	1.74851e-18	up	yes
ENSMUSG00000035342	Lzts2	GO:0000281(mitotic cytokinesis);GO:0001822(kidney development);GO:0005737(cytoplasm);GO:0005813(centrosome);GO:0005829(cytosol);GO:0005856(cytoskeleton);GO:0005874(microtubule);GO:0005886(plasma membrane);GO:0007049(cell cycle);GO:0016055(Wnt signaling pathway);GO:0030178(negative regulation of Wnt signaling pathway);GO:0030496(midbody);GO:0031982(vesicle);GO:0043065(positive regulation of apopto…	04310(Wnt signaling pathway);04310(Wnt signaling pathway)	leucine zipper, putative tumor suppressor 2 [Source:MGI Symbol;Acc:MGI:2385095]	protein_coding;protein_coding_CDS_not_defined	0.490291	-1.02829	4.16392e-20	1.7663e-18	down	yes
ENSMUSG00000022265	Ank	GO:0005315(inorganic phosphate transmembrane transporter activity);GO:0005347(ATP transmembrane transporter activity);GO:0005576(extracellular region);GO:0005886(plasma membrane);GO:0010467(gene expression);GO:0015114(phosphate ion transmembrane transporter activity);GO:0016020(membrane);GO:0030282(bone mineralization);GO:0030500(regulation of bone mineralization);GO:0030504(inorganic diphosphate…	NA	progressive ankylosis [Source:MGI Symbol;Acc:MGI:3045421]	protein_coding;retained_intron	0.324855	-1.62213	4.35222e-20	1.84391e-18	down	yes
ENSMUSG00000027679	Dnajc19	GO:0001405(PAM complex, Tim23 associated import motor);GO:0001671(ATPase activator activity);GO:0005515(protein binding);GO:0005739(mitochondrion);GO:0005743(mitochondrial inner membrane);GO:0007601(visual perception);GO:0015031(protein transport);GO:0016020(membrane);GO:0030150(protein import into mitochondrial matrix);GO:0032991(protein-containing complex);GO:0048806(genitalia development);GO:0…	NA	DnaJ heat shock protein family (Hsp40) member C19 [Source:MGI Symbol;Acc:MGI:1914963]	protein_coding;retained_intron	2.02613	1.01872	4.46541e-20	1.88725e-18	up	yes
ENSMUSG00000070695	Cntnap5a	GO:0004190(aspartic-type endopeptidase activity);GO:0006508(proteolysis);GO:0007155(cell adhesion);GO:0008283(cell population proliferation);GO:0016020(membrane);GO:0043005(neuron projection)	NA	contactin associated protein-like 5A [Source:MGI Symbol;Acc:MGI:3643623]	protein_coding	199.801	7.64242	5.17762e-20	2.18027e-18	up	yes
ENSMUSG00000097346	Rps18-ps4	NA	NA	ribosomal protein S18, pseudogene 4 [Source:MGI Symbol;Acc:MGI:5477113]	lncRNA	3.56829e-06	-18.0963	5.2133e-20	2.19263e-18	down	yes
ENSMUSG00000022181	C6	GO:0001701(in utero embryonic development);GO:0001970(positive regulation of activation of membrane attack complex);GO:0002376(immune system process);GO:0005515(protein binding);GO:0005576(extracellular region);GO:0005579(membrane attack complex);GO:0005615(extracellular space);GO:0005886(plasma membrane);GO:0006955(immune response);GO:0006956(complement activation);GO:0006958(complement activati…	04610(Complement and coagulation cascades);04810(Regulation of actin cytoskeleton);05020(Prion disease);05171(Coronavirus disease - COVID-19);05322(Systemic lupus erythematosus);05322(Systemic lupus erythematosus)	complement component 6 [Source:MGI Symbol;Acc:MGI:88233]	protein_coding	0.114541	-3.12606	5.34931e-20	2.2471e-18	down	yes
ENSMUSG00000026189	Pecr	GO:0005102(signaling receptor binding);GO:0005739(mitochondrion);GO:0005777(peroxisome);GO:0005778(peroxisomal membrane);GO:0006629(lipid metabolic process);GO:0006631(fatty acid metabolic process);GO:0006633(fatty acid biosynthetic process);GO:0016491(oxidoreductase activity);GO:0019166(trans-2-enoyl-CoA reductase (NADPH) activity);GO:0030497(fatty acid elongation);GO:0033306(phytol metabolic pr…	04146(Peroxisome);04146(Peroxisome)	peroxisomal trans-2-enoyl-CoA reductase [Source:MGI Symbol;Acc:MGI:2148199]	protein_coding;nonsense_mediated_decay	3.68597	1.88204	6.70767e-20	2.81089e-18	up	yes
ENSMUSG00000081143	Gm15823	NA	NA	predicted gene 15823 [Source:MGI Symbol;Acc:MGI:3801858]	processed_pseudogene	14.326	3.84056	7.19633e-20	3.00838e-18	up	yes
ENSMUSG00000000049	Apoh	GO:0001937(negative regulation of endothelial cell proliferation);GO:0005543(phospholipid binding);GO:0005576(extracellular region);GO:0005615(extracellular space);GO:0006641(triglyceride metabolic process);GO:0007597(blood coagulation, intrinsic pathway);GO:0008201(heparin binding);GO:0008289(lipid binding);GO:0009986(cell surface);GO:0010596(negative regulation of endothelial cell migration);GO…	04979(Cholesterol metabolism);04979(Cholesterol metabolism)	apolipoprotein H [Source:MGI Symbol;Acc:MGI:88058]	protein_coding	3.34536	1.74216	7.2254e-20	3.01689e-18	up	yes
ENSMUSG00000018581	Dnah11	GO:0000166(nucleotide binding);GO:0003341(cilium movement);GO:0003351(epithelial cilium movement involved in extracellular fluid movement);GO:0003356(regulation of cilium beat frequency);GO:0005524(ATP binding);GO:0005576(extracellular region);GO:0005737(cytoplasm);GO:0005856(cytoskeleton);GO:0005874(microtubule);GO:0005929(cilium);GO:0005930(axoneme);GO:0007018(microtubule-based movement);GO:000…	04814(Motor proteins);05014(Amyotrophic lateral sclerosis);05016(Huntington disease);05022(Pathways of neurodegeneration - multiple diseases);05022(Pathways of neurodegeneration - multiple diseases)	dynein, axonemal, heavy chain 11 [Source:MGI Symbol;Acc:MGI:1100864]	protein_coding;retained_intron;protein_coding_CDS_not_defined;nonsense_mediated_decay	3.4063	1.76821	8.03019e-20	3.34083e-18	up	yes
ENSMUSG00000059089	Fcgr4	GO:0002376(immune system process);GO:0002468(dendritic cell antigen processing and presentation);GO:0004888(transmembrane signaling receptor activity);GO:0005615(extracellular space);GO:0005886(plasma membrane);GO:0007166(cell surface receptor signaling pathway);GO:0009897(external side of plasma membrane);GO:0009986(cell surface);GO:0016020(membrane);GO:0019767(IgE receptor activity);GO:0019770(…	04145(Phagosome);04380(Osteoclast differentiation);04613(Neutrophil extracellular trap formation);04650(Natural killer cell mediated cytotoxicity);04666(Fc gamma R-mediated phagocytosis);05140(Leishmaniasis);05150(Staphylococcus aureus infection);05152(Tuberculosis);05322(Systemic lupus erythematosus)	Fc receptor, IgG, low affinity IV [Source:MGI Symbol;Acc:MGI:2179523]	protein_coding	0.118513	-3.07688	8.29201e-20	3.43573e-18	down	yes
ENSMUSG00000024922	Ovol1	GO:0000122(negative regulation of transcription by RNA polymerase II);GO:0000978(RNA polymerase II cis-regulatory region sequence-specific DNA binding);GO:0000981(DNA-binding transcription factor activity, RNA polymerase II-specific);GO:0001227(DNA-binding transcription repressor activity, RNA polymerase II-specific);GO:0001822(kidney development);GO:0003677(DNA binding);GO:0003700(DNA-binding tr…	NA	ovo like zinc finger 1 [Source:MGI Symbol;Acc:MGI:1330290]	protein_coding	2.15856	1.11007	8.298e-20	3.43573e-18	up	yes
ENSMUSG00000060188	Cxcl17	GO:0001525(angiogenesis);GO:0005576(extracellular region);GO:0005615(extracellular space);GO:0006935(chemotaxis);GO:0007204(positive regulation of cytosolic calcium ion concentration);GO:0008009(chemokine activity);GO:0010575(positive regulation of vascular endothelial growth factor production);GO:0010759(positive regulation of macrophage chemotaxis);GO:0030154(cell differentiation);GO:0048246(ma…	04060(Cytokine-cytokine receptor interaction)	C-X-C motif chemokine ligand 17 [Source:MGI Symbol;Acc:MGI:2387642]	protein_coding	0.0699307	-3.83793	8.45936e-20	3.49418e-18	down	yes
ENSMUSG00000027887	Sypl2	GO:0006874(cellular calcium ion homeostasis);GO:0007507(heart development);GO:0008021(synaptic vesicle);GO:0016020(membrane);GO:0030672(synaptic vesicle membrane);GO:0033292(T-tubule organization);GO:0033292(T-tubule organization)	NA	synaptophysin like 2 [Source:MGI Symbol;Acc:MGI:1328311]	protein_coding;retained_intron	2.70402	1.43511	8.64582e-20	3.56694e-18	up	yes
ENSMUSG00000117098	Gm49909	GO:0001725(stress fiber);GO:0005509(calcium ion binding);GO:0005515(protein binding);GO:0005737(cytoplasm);GO:0005903(brush border);GO:0005938(cell cortex);GO:0008360(regulation of cell shape);GO:0016459(myosin complex);GO:0016460(myosin II complex);GO:0030016(myofibril);GO:0030018(Z disc);GO:0032036(myosin heavy chain binding);GO:0032991(protein-containing complex);GO:0035254(glutamate receptor …	NA	predicted gene, 49909 [Source:MGI Symbol;Acc:MGI:6270609]	protein_coding	0.422374	-1.24341	8.69615e-20	3.58343e-18	down	yes
ENSMUSG00000032231	Anxa2	GO:0001525(angiogenesis);GO:0001533(cornified envelope);GO:0001726(ruffle);GO:0001765(membrane raft assembly);GO:0001786(phosphatidylserine binding);GO:0001921(positive regulation of receptor recycling);GO:0001934(positive regulation of protein phosphorylation);GO:0002020(protease binding);GO:0002091(negative regulation of receptor internalization);GO:0004859(phospholipase inhibitor activity);GO:…	05132(Salmonella infection);05132(Salmonella infection)	annexin A2 [Source:MGI Symbol;Acc:MGI:88246]	protein_coding;retained_intron	0.254387	-1.9749	8.77805e-20	3.61288e-18	down	yes
ENSMUSG00000027188	Pamr1	GO:0004252(serine-type endopeptidase activity);GO:0005509(calcium ion binding);GO:0005576(extracellular region);GO:0006508(proteolysis);GO:0006508(proteolysis)	NA	peptidase domain containing associated with muscle regeneration 1 [Source:MGI Symbol;Acc:MGI:2445082]	protein_coding;retained_intron;protein_coding_CDS_not_defined	0.240003	-2.05888	9.28863e-20	3.80944e-18	down	yes
ENSMUSG00000090124	Ugt1a7c	GO:0001889(liver development);GO:0004857(enzyme inhibitor activity);GO:0005080(protein kinase C binding);GO:0005496(steroid binding);GO:0005504(fatty acid binding);GO:0005743(mitochondrial inner membrane);GO:0005783(endoplasmic reticulum);GO:0005789(endoplasmic reticulum membrane);GO:0006629(lipid metabolic process);GO:0006711(estrogen catabolic process);GO:0006805(xenobiotic metabolic process);G…	00040(Pentose and glucuronate interconversions);00053(Ascorbate and aldarate metabolism);00140(Steroid hormone biosynthesis);00830(Retinol metabolism);00860(Porphyrin metabolism);00980(Metabolism of xenobiotics by cytochrome P450);00982(Drug metabolism - cytochrome P450);00983(Drug metabolism - other enzymes);04976(Bile secretion);05204(Chemical carcinogenesis - DNA adducts);05207(Chemical carcin…	UDP glucuronosyltransferase 1 family, polypeptide A7C [Source:MGI Symbol;Acc:MGI:3032636]	protein_coding;nonsense_mediated_decay	2.77291	1.4714	9.84629e-20	4.02384e-18	up	yes
ENSMUSG00000038668	Lpar1	GO:0001965(G-protein alpha-subunit binding);GO:0004930(G protein-coupled receptor activity);GO:0005515(protein binding);GO:0005543(phospholipid binding);GO:0005737(cytoplasm);GO:0005768(endosome);GO:0005886(plasma membrane);GO:0007165(signal transduction);GO:0007186(G protein-coupled receptor signaling pathway);GO:0007189(adenylate cyclase-activating G protein-coupled receptor signaling pathway);…	04015(Rap1 signaling pathway);04072(Phospholipase D signaling pathway);04080(Neuroactive ligand-receptor interaction);04151(PI3K-Akt signaling pathway);04540(Gap junction);04810(Regulation of actin cytoskeleton);05200(Pathways in cancer);05200(Pathways in cancer)	lysophosphatidic acid receptor 1 [Source:MGI Symbol;Acc:MGI:108429]	protein_coding	0.240883	-2.05359	9.89359e-20	4.03452e-18	down	yes
ENSMUSG00000085711	Gm15163	NA	NA	predicted gene 15163 [Source:MGI Symbol;Acc:MGI:3642430]	processed_pseudogene	2.8869	1.52952	1.05867e-19	4.29642e-18	up	yes
ENSMUSG00000015401	Cltrn	GO:0005515(protein binding);GO:0005737(cytoplasm);GO:0005886(plasma membrane);GO:0016020(membrane);GO:0017156(calcium-ion regulated exocytosis);GO:0031526(brush border membrane);GO:0035493(SNARE complex assembly);GO:0035773(insulin secretion involved in cellular response to glucose stimulus);GO:0042803(protein homodimerization activity);GO:0051957(positive regulation of amino acid transport);GO:1…	NA	collectrin, amino acid transport regulator [Source:MGI Symbol;Acc:MGI:1926234]	protein_coding	3.02939	1.59903	1.05878e-19	4.29642e-18	up	yes
ENSMUSG00000029373	Pf4	GO:0005125(cytokine activity);GO:0005576(extracellular region);GO:0005615(extracellular space);GO:0005737(cytoplasm);GO:0006935(chemotaxis);GO:0006952(defense response);GO:0006954(inflammatory response);GO:0006955(immune response);GO:0007165(signal transduction);GO:0007189(adenylate cyclase-activating G protein-coupled receptor signaling pathway);GO:0008009(chemokine activity);GO:0008201(heparin …	04060(Cytokine-cytokine receptor interaction);04061(Viral protein interaction with cytokine and cytokine receptor);04062(Chemokine signaling pathway);04062(Chemokine signaling pathway)	platelet factor 4 [Source:MGI Symbol;Acc:MGI:1888711]	protein_coding;retained_intron	0.163161	-2.61564	1.06505e-19	4.31683e-18	down	yes
ENSMUSG00000021367	Edn1	GO:0000122(negative regulation of transcription by RNA polymerase II);GO:0000165(MAPK cascade);GO:0001501(skeletal system development);GO:0001516(prostaglandin biosynthetic process);GO:0001569(branching involved in blood vessel morphogenesis);GO:0001666(response to hypoxia);GO:0001701(in utero embryonic development);GO:0001821(histamine secretion);GO:0001975(response to amphetamine);GO:0003015(he…	04024(cAMP signaling pathway);04066(HIF-1 signaling pathway);04080(Neuroactive ligand-receptor interaction);04270(Vascular smooth muscle contraction);04668(TNF signaling pathway);04916(Melanogenesis);04924(Renin secretion);04926(Relaxin signaling pathway);04933(AGE-RAGE signaling pathway in diabetic complications);05200(Pathways in cancer);05410(Hypertrophic cardiomyopathy);05418(Fluid shear stre…	endothelin 1 [Source:MGI Symbol;Acc:MGI:95283]	protein_coding	0.123396	-3.01863	1.11947e-19	4.53209e-18	down	yes
ENSMUSG00000045672	Col27a1	GO:0001501(skeletal system development);GO:0001525(angiogenesis);GO:0001886(endothelial cell morphogenesis);GO:0003431(growth plate cartilage chondrocyte development);GO:0005201(extracellular matrix structural constituent);GO:0005576(extracellular region);GO:0005581(collagen trimer);GO:0005583(fibrillar collagen trimer);GO:0005615(extracellular space);GO:0030020(extracellular matrix structural co…	04820(Cytoskeleton in muscle cells);04974(Protein digestion and absorption);04974(Protein digestion and absorption)	collagen, type XXVII, alpha 1 [Source:MGI Symbol;Acc:MGI:2672118]	protein_coding;retained_intron;nonsense_mediated_decay;protein_coding_CDS_not_defined	2.85272	1.51234	1.15487e-19	4.66994e-18	up	yes
ENSMUSG00000000078	Klf6	GO:0000978(RNA polymerase II cis-regulatory region sequence-specific DNA binding);GO:0001228(DNA-binding transcription activator activity, RNA polymerase II-specific);GO:0001650(fibrillar center);GO:0003677(DNA binding);GO:0005634(nucleus);GO:0005654(nucleoplasm);GO:0005730(nucleolus);GO:0005829(cytosol);GO:0043231(intracellular membrane-bounded organelle);GO:0045944(positive regulation of transc…	NA	Kruppel-like transcription factor 6 [Source:MGI Symbol;Acc:MGI:1346318]	protein_coding;retained_intron;nonsense_mediated_decay	0.236416	-2.0806	1.28903e-19	5.18819e-18	down	yes
ENSMUSG00000056124	B4galt6	GO:0000139(Golgi membrane);GO:0001572(lactosylceramide biosynthetic process);GO:0005794(Golgi apparatus);GO:0005975(carbohydrate metabolic process);GO:0006486(protein glycosylation);GO:0006629(lipid metabolic process);GO:0006665(sphingolipid metabolic process);GO:0006688(glycosphingolipid biosynthetic process);GO:0008378(galactosyltransferase activity);GO:0008489(UDP-galactose:glucosylceramide be…	00600(Sphingolipid metabolism)	UDP-Gal:betaGlcNAc beta 1,4-galactosyltransferase, polypeptide 6 [Source:MGI Symbol;Acc:MGI:1928380]	protein_coding	0.36746	-1.44434	1.31846e-19	5.30049e-18	down	yes
ENSMUSG00000020838	Slc6a4	GO:0001666(response to hypoxia);GO:0005178(integrin binding);GO:0005261(cation channel activity);GO:0005326(neurotransmitter transmembrane transporter activity);GO:0005335(serotonin:sodium symporter activity);GO:0005515(protein binding);GO:0005768(endosome);GO:0005886(plasma membrane);GO:0005925(focal adhesion);GO:0006836(neurotransmitter transport);GO:0006837(serotonin transport);GO:0007584(resp…	04721(Synaptic vesicle cycle);04726(Serotonergic synapse);04726(Serotonergic synapse)	solute carrier family 6 (neurotransmitter transporter, serotonin), member 4 [Source:MGI Symbol;Acc:MGI:96285]	retained_intron;protein_coding	3.32903	1.7351	1.39575e-19	5.60471e-18	up	yes
ENSMUSG00000046814	Gchfr	GO:0004857(enzyme inhibitor activity);GO:0005634(nucleus);GO:0005654(nucleoplasm);GO:0005737(cytoplasm);GO:0005829(cytosol);GO:0009890(negative regulation of biosynthetic process);GO:0016020(membrane);GO:0016597(amino acid binding);GO:0016787(hydrolase activity);GO:0019899(enzyme binding);GO:0030425(dendrite);GO:0030742(GTP-dependent protein binding);GO:0031965(nuclear membrane);GO:0032991(protei…	NA	GTP cyclohydrolase I feedback regulator [Source:MGI Symbol;Acc:MGI:2443977]	protein_coding	2.82746	1.4995	1.58096e-19	6.31909e-18	up	yes
ENSMUSG00000026179	Pnkd	GO:0004416(hydroxyacylglutathione hydrolase activity);GO:0005515(protein binding);GO:0005634(nucleus);GO:0005737(cytoplasm);GO:0005739(mitochondrion);GO:0016020(membrane);GO:0016787(hydrolase activity);GO:0019243(methylglyoxal catabolic process to D-lactate via S-lactoyl-glutathione);GO:0032225(regulation of synaptic transmission, dopaminergic);GO:0042053(regulation of dopamine metabolic process)…	NA	paroxysmal nonkinesiogenic dyskinesia [Source:MGI Symbol;Acc:MGI:1930773]	protein_coding;retained_intron	2.01177	1.00846	1.66738e-19	6.65681e-18	up	yes
ENSMUSG00000053687	Dpep2	GO:0006508(proteolysis);GO:0006629(lipid metabolic process);GO:0006691(leukotriene metabolic process);GO:0008233(peptidase activity);GO:0008237(metallopeptidase activity);GO:0008238(exopeptidase activity);GO:0016020(membrane);GO:0016787(hydrolase activity);GO:0016805(dipeptidase activity);GO:0046872(metal ion binding);GO:0070573(metallodipeptidase activity);GO:0098552(side of membrane);GO:1901749…	NA	dipeptidase 2 [Source:MGI Symbol;Acc:MGI:2442042]	protein_coding;retained_intron	0.0800785	-3.64244	1.70662e-19	6.80565e-18	down	yes
ENSMUSG00000040511	Pvr	GO:0001618(virus receptor activity);GO:0002860(positive regulation of natural killer cell mediated cytotoxicity directed against tumor cell target);GO:0005515(protein binding);GO:0005886(plasma membrane);GO:0005912(adherens junction);GO:0007156(homophilic cell adhesion via plasma membrane adhesion molecules);GO:0007157(heterophilic cell-cell adhesion via plasma membrane cell adhesion molecules);G…	04514(Cell adhesion molecules);04514(Cell adhesion molecules)	poliovirus receptor [Source:MGI Symbol;Acc:MGI:107741]	protein_coding;retained_intron	0.345787	-1.53205	1.70889e-19	6.80683e-18	down	yes
ENSMUSG00000026365	Cfh	GO:0001525(angiogenesis);GO:0001822(kidney development);GO:0001851(complement component C3b binding);GO:0001905(activation of membrane attack complex);GO:0002021(response to dietary excess);GO:0002376(immune system process);GO:0003406(retinal pigment epithelium development);GO:0005515(protein binding);GO:0005576(extracellular region);GO:0005615(extracellular space);GO:0005739(mitochondrion);GO:00…	04610(Complement and coagulation cascades);05150(Staphylococcus aureus infection);05150(Staphylococcus aureus infection)	complement component factor h [Source:MGI Symbol;Acc:MGI:88385]	protein_coding;nonsense_mediated_decay;retained_intron	0.283556	-1.8183	1.79374e-19	7.12024e-18	down	yes
ENSMUSG00000100774	Gm7329	NA	NA	predicted gene 7329 [Source:MGI Symbol;Acc:MGI:3646271]	processed_pseudogene	2.64999	1.40599	1.90006e-19	7.50788e-18	up	yes
ENSMUSG00000110652	Gm33023	NA	NA	predicted gene, 33023 [Source:MGI Symbol;Acc:MGI:5592182]	lncRNA	2.67879	1.42158	1.91371e-19	7.55314e-18	up	yes
ENSMUSG00000030862	Cpxm2	GO:0004181(metallocarboxypeptidase activity);GO:0005576(extracellular region);GO:0006508(proteolysis);GO:0008270(zinc ion binding);GO:0008270(zinc ion binding)	NA	carboxypeptidase X, M14 family member 2 [Source:MGI Symbol;Acc:MGI:1926006]	protein_coding;retained_intron	0.145244	-2.78345	1.94708e-19	7.66739e-18	down	yes
ENSMUSG00000052316	Lrrc15	GO:0001968(fibronectin binding);GO:0005515(protein binding);GO:0005518(collagen binding);GO:0005615(extracellular space);GO:0005886(plasma membrane);GO:0009986(cell surface);GO:0016020(membrane);GO:0016324(apical plasma membrane);GO:0030335(positive regulation of cell migration);GO:0031012(extracellular matrix);GO:0043236(laminin binding);GO:0046597(negative regulation of viral entry into host ce…	NA	leucine rich repeat containing 15 [Source:MGI Symbol;Acc:MGI:1921738]	protein_coding	9.61032	3.26458	2.02385e-19	7.94258e-18	up	yes
ENSMUSG00000047592	Nxpe5	GO:0003674(molecular_function);GO:0005575(cellular_component);GO:0008150(biological_process);GO:0016020(membrane);GO:0016020(membrane)	NA	neurexophilin and PC-esterase domain family, member 5 [Source:MGI Symbol;Acc:MGI:3584036]	protein_coding	0.153006	-2.70834	2.09937e-19	8.22961e-18	down	yes
ENSMUSG00000039062	Anpep	GO:0001525(angiogenesis);GO:0004177(aminopeptidase activity);GO:0005615(extracellular space);GO:0005737(cytoplasm);GO:0005793(endoplasmic reticulum-Golgi intermediate compartment);GO:0005886(plasma membrane);GO:0006508(proteolysis);GO:0008233(peptidase activity);GO:0008237(metallopeptidase activity);GO:0008270(zinc ion binding);GO:0009897(external side of plasma membrane);GO:0016020(membrane);GO:…	00480(Glutathione metabolism);04614(Renin-angiotensin system);04640(Hematopoietic cell lineage);04640(Hematopoietic cell lineage)	alanyl aminopeptidase, membrane [Source:MGI Symbol;Acc:MGI:5000466]	protein_coding;retained_intron;protein_coding_CDS_not_defined	2.13086	1.09143	2.21036e-19	8.64513e-18	up	yes
ENSMUSG00000059498	Fcgr3	GO:0016020(membrane);GO:0016020(membrane)	04145(Phagosome);04380(Osteoclast differentiation);04611(Platelet activation);04613(Neutrophil extracellular trap formation);04666(Fc gamma R-mediated phagocytosis);05135(Yersinia infection);05140(Leishmaniasis);05150(Staphylococcus aureus infection);05152(Tuberculosis);05171(Coronavirus disease - COVID-19);05322(Systemic lupus erythematosus);05322(Systemic lupus erythematosus)	Fc receptor, IgG, low affinity III [Source:MGI Symbol;Acc:MGI:95500]	protein_coding;retained_intron	0.124663	-3.00389	2.44089e-19	9.52525e-18	down	yes
ENSMUSG00000071669	Snx29	GO:0003674(molecular_function);GO:0008150(biological_process);GO:0035091(phosphatidylinositol binding);GO:0035091(phosphatidylinositol binding)	NA	sorting nexin 29 [Source:MGI Symbol;Acc:MGI:1921728]	protein_coding;retained_intron	2.93772	1.5547	2.48009e-19	9.66733e-18	up	yes
[truncated: 4,338 more rows]
